# Supplementary material for: Estimating Lion Abundance using N-mixture Models for Social Species
Source: Sci Rep. 2016 Oct 27;6:35920. doi: 10.1038/srep35920 (PMC5082374; doi:10.1038/srep35920)
Supplement: Supplementary Table S1 [file srep35920-s2.xls]

## Sheet: Serengeti_Callup_Survey_MASTER
Date	SessionID	Stan_Mwampeta	Clay_Wilton	Call-upID	Lat	Long	UTM_X	UTM_Y	Wind Speed_km/hr	Cloud Cover_%	Temp_C	StartTime	Call_Sequence	Observation_Type	Observation_Time	Sighting_Technique	Approach_Species	Approach_Time	Adult_Female	Adult_Male	Adult_Unknown	Subadult_Female	Subadult_Male	Subadult_Unkown	Unknown	TOTAL_COUNT
2015-09-18	1	FALSE	TRUE	0	-2.48516	35.0048	722838	9725440	20.5	NA	22.8	19:53:51	Wildebeest	Scheduled	19:53:52	Thermal	No Approaches	19:54:37	0	0	0	0	0	0	0	0
2015-09-18	1	FALSE	TRUE	0	-2.48516	35.0048	722838	9725440	20.5	NA	22.8	19:53:51	Wildebeest	Scheduled	19:54:40	Spotlight	No Approaches	19:55:36	0	0	0	0	0	0	0	0
2015-09-18	1	FALSE	TRUE	0	-2.48516	35.0048	722838	9725440	20.5	NA	22.8	19:53:51	Wildebeest	Unscheduled	20:00:48	Thermal	Spotted Hyena	20:00:53	0	0	0	0	0	0	0	1
2015-09-18	1	FALSE	TRUE	0	-2.48516	35.0048	722838	9725440	20.5	NA	22.8	19:53:51	Wildebeest	Unscheduled	20:02:52	Spotlight	Spotted Hyena	20:03:59	0	0	0	0	0	0	0	4
2015-09-18	1	FALSE	TRUE	0	-2.48516	35.0048	722838	9725440	20.5	NA	22.8	19:53:51	Wildebeest	Scheduled	20:06:16	Spotlight	Spotted Hyena	20:07:37	0	0	0	0	0	0	0	13
2015-09-18	1	FALSE	TRUE	0	-2.48516	35.0048	722838	9725440	20.5	NA	22.8	19:53:51	Wildebeest	Scheduled	20:07:45	Thermal	Spotted Hyena	20:09:16	0	0	0	0	0	0	0	13
2015-09-18	1	FALSE	TRUE	0	-2.48516	35.0048	722838	9725440	20.5	NA	22.8	19:53:51	Wildebeest	Unscheduled	20:13:54	Thermal	Spotted Hyena	20:15:20	0	0	0	0	0	0	0	10
2015-09-18	1	FALSE	TRUE	0	-2.48516	35.0048	722838	9725440	20.5	NA	22.8	19:53:51	Wildebeest	Unscheduled	20:16:48	Spotlight	Spotted Hyena	20:18:23	0	0	0	0	0	0	0	12
2015-09-18	1	FALSE	TRUE	0	-2.48516	35.0048	722838	9725440	20.5	NA	22.8	19:53:51	Wildebeest	Unscheduled	20:20:24	Thermal	Spotted Hyena	20:21:36	0	0	0	0	0	0	0	20
2015-09-18	1	FALSE	TRUE	0	-2.48516	35.0048	722838	9725440	20.5	NA	22.8	19:53:51	Wildebeest	Scheduled	20:22:17	Thermal	Spotted Hyena	20:23:50	0	0	0	0	0	0	0	16
2015-09-18	1	FALSE	TRUE	0	-2.48516	35.0048	722838	9725440	20.5	NA	22.8	19:53:51	Wildebeest	Scheduled	20:23:58	Spotlight	Spotted Hyena	20:25:38	0	0	0	0	0	0	0	17
2015-09-18	1	FALSE	TRUE	0	-2.48516	35.0048	722838	9725440	20.5	NA	22.8	19:53:51	Wildebeest	Unscheduled	20:29:29	Thermal	Spotted Hyena	20:31:47	0	0	0	0	0	0	0	15
2015-09-18	1	FALSE	TRUE	0	-2.48516	35.0048	722838	9725440	20.5	NA	22.8	19:53:51	Wildebeest	Unscheduled	20:32:37	Spotlight	Spotted Hyena	20:34:53	0	0	0	0	0	0	0	18
2015-09-18	1	FALSE	TRUE	0	-2.48516	35.0048	722838	9725440	20.5	NA	22.8	19:53:51	Wildebeest	Scheduled	20:36:59	Spotlight	Spotted Hyena	20:38:35	0	0	0	0	0	0	0	12
2015-09-18	1	FALSE	TRUE	0	-2.48516	35.0048	722838	9725440	20.5	NA	22.8	19:53:51	Wildebeest	Scheduled	20:38:43	Thermal	Spotted Hyena	20:40:37	0	0	0	0	0	0	0	17
2015-09-18	1	FALSE	TRUE	0	-2.48516	35.0048	722838	9725440	20.5	NA	22.8	19:53:51	Wildebeest	Unscheduled	20:43:29	Spotlight	Spotted Hyena	20:45:03	0	0	0	0	0	0	0	13
2015-09-18	1	FALSE	TRUE	0	-2.48516	35.0048	722838	9725440	20.5	NA	22.8	19:53:51	Wildebeest	Unscheduled	20:46:56	Thermal	Spotted Hyena	20:49:12	0	0	0	0	0	0	0	15
2015-09-18	1	FALSE	TRUE	0	-2.48516	35.0048	722838	9725440	20.5	NA	22.8	19:53:51	Wildebeest	Scheduled	20:51:59	Thermal	Spotted Hyena	20:53:37	0	0	0	0	0	0	0	11
2015-09-18	1	FALSE	TRUE	0	-2.48516	35.0048	722838	9725440	20.5	NA	22.8	19:53:51	Wildebeest	Scheduled	20:53:42	Spotlight	Spotted Hyena	20:55:16	0	0	0	0	0	0	0	9
2015-09-18	1	FALSE	TRUE	0	-2.48516	35.0048	722838	9725440	20.5	NA	22.8	19:53:51	Wildebeest	Unscheduled	20:57:54	Thermal	Spotted Hyena	20:59:26	0	0	0	0	0	0	0	3
2015-09-18	1	FALSE	TRUE	0	-2.48516	35.0048	722838	9725440	20.5	NA	22.8	19:53:51	Wildebeest	Unscheduled	20:59:34	Thermal	Lion	20:59:37	0	0	5	0	0	0	0	5
2015-09-18	1	FALSE	TRUE	0	-2.48516	35.0048	722838	9725440	20.5	NA	22.8	19:53:51	Wildebeest	Unscheduled	20:59:47	Spotlight	Lion	21:00:49	0	0	0	1	4	0	0	5
2015-09-18	1	FALSE	TRUE	0	-2.48516	35.0048	722838	9725440	20.5	NA	22.8	19:53:51	Wildebeest	Unscheduled	21:04:41	Thermal	Lion	21:05:56	0	0	0	0	3	0	2	5
2015-09-18	1	FALSE	TRUE	0	-2.48516	35.0048	722838	9725440	20.5	NA	22.8	19:53:51	Wildebeest	Unscheduled	21:06:12	Thermal	Spotted Hyena	21:06:15	0	0	0	0	0	0	0	5
2015-09-18	1	FALSE	TRUE	0	-2.48516	35.0048	722838	9725440	20.5	NA	22.8	19:53:51	Wildebeest	Scheduled	21:06:52	Spotlight	Spotted Hyena	21:08:18	0	0	0	0	0	0	0	10
2015-09-18	1	FALSE	TRUE	0	-2.48516	35.0048	722838	9725440	20.5	NA	22.8	19:53:51	Wildebeest	Scheduled	21:08:24	Spotlight	Lion	21:08:27	0	0	0	1	4	0	0	5
2015-09-18	1	FALSE	TRUE	0	-2.48516	35.0048	722838	9725440	20.5	NA	22.8	19:53:51	Wildebeest	Scheduled	21:08:40	Thermal	Spotted Hyena	21:10:06	0	0	0	0	0	0	0	16
2015-09-18	1	FALSE	TRUE	0	-2.48516	35.0048	722838	9725440	20.5	NA	22.8	19:53:51	Wildebeest	Scheduled	21:10:11	Thermal	Lion	21:10:16	0	0	0	0	0	0	0	5
2015-09-18	1	FALSE	TRUE	0	-2.48516	35.0048	722838	9725440	20.5	NA	22.8	19:53:51	Wildebeest	End Call-up	21:10:24	NA	NA	NA	NA	NA	NA	NA	NA	NA	NA	NA
2015-09-20	1	TRUE	FALSE	2	-2.66017	34.7926	699209	9706120	5	NA	18.1	02:14:42	Wildebeest	Scheduled	02:14:42	Spotlight	No Approaches	02:14:45	0	0	0	0	0	0	0	0
2015-09-20	1	TRUE	FALSE	2	-2.66017	34.7926	699209	9706120	5	NA	18.1	02:14:42	Wildebeest	Scheduled	02:14:47	Thermal	No Approaches	02:16:08	0	0	0	0	0	0	0	0
2015-09-20	1	TRUE	FALSE	2	-2.66017	34.7926	699209	9706120	5	NA	18.1	02:14:42	Wildebeest	Unscheduled	02:18:12	Spotlight	No Approaches	02:18:18	0	0	0	0	0	0	0	0
2015-09-20	1	TRUE	FALSE	2	-2.66017	34.7926	699209	9706120	5	NA	18.1	02:14:42	Wildebeest	Unscheduled	02:20:23	Thermal	No Approaches	02:20:27	0	0	0	0	0	0	0	0
2015-09-20	1	TRUE	FALSE	2	-2.66017	34.7926	699209	9706120	5	NA	18.1	02:14:42	Wildebeest	Unscheduled	02:22:13	Spotlight	No Approaches	02:22:17	0	0	0	0	0	0	0	0
2015-09-20	1	TRUE	FALSE	2	-2.66017	34.7926	699209	9706120	5	NA	18.1	02:14:42	Wildebeest	Scheduled	02:27:28	Spotlight	No Approaches	02:27:34	0	0	0	0	0	0	0	0
2015-09-20	1	TRUE	FALSE	2	-2.66017	34.7926	699209	9706120	5	NA	18.1	02:14:42	Wildebeest	Scheduled	02:28:57	Thermal	No Approaches	02:29:00	0	0	0	0	0	0	0	0
2015-09-20	1	TRUE	FALSE	2	-2.66017	34.7926	699209	9706120	5	NA	18.1	02:14:42	Wildebeest	Unscheduled	02:33:07	Spotlight	Spotted Hyena	02:33:12	0	0	0	0	0	0	6	6
2015-09-20	1	TRUE	FALSE	2	-2.66017	34.7926	699209	9706120	5	NA	18.1	02:14:42	Wildebeest	Unscheduled	02:35:30	Thermal	Spotted Hyena	02:35:33	0	0	0	0	0	0	12	12
2015-09-20	1	TRUE	FALSE	2	-2.66017	34.7926	699209	9706120	5	NA	18.1	02:14:42	Wildebeest	Unscheduled	02:37:58	Spotlight	Spotted Hyena	02:38:03	0	0	0	0	0	0	13	13
2015-09-20	1	TRUE	FALSE	2	-2.66017	34.7926	699209	9706120	5	NA	18.1	02:14:42	Wildebeest	Unscheduled	02:40:58	Thermal	Spotted Hyena	02:41:03	0	0	0	0	0	0	17	17
2015-09-20	1	TRUE	FALSE	2	-2.66017	34.7926	699209	9706120	5	NA	18.1	02:14:42	Wildebeest	Scheduled	02:42:32	Spotlight	Lion	02:42:35	0	1	0	0	0	0	0	1
2015-09-20	1	TRUE	FALSE	2	-2.66017	34.7926	699209	9706120	5	NA	18.1	02:14:42	Wildebeest	Scheduled	02:42:45	Spotlight	Spotted Hyena	02:42:48	0	0	0	0	0	0	6	6
2015-09-20	1	TRUE	FALSE	2	-2.66017	34.7926	699209	9706120	5	NA	18.1	02:14:42	Wildebeest	Scheduled	02:44:58	Thermal	Spotted Hyena	02:45:02	0	0	0	0	0	0	1	1
2015-09-20	1	TRUE	FALSE	2	-2.66017	34.7926	699209	9706120	5	NA	18.1	02:14:42	Wildebeest	Scheduled	02:45:13	Thermal	Lion	02:45:16	0	1	0	0	0	0	0	1
2015-09-20	1	TRUE	FALSE	2	-2.66017	34.7926	699209	9706120	5	NA	18.1	02:14:42	Wildebeest	Unscheduled	02:48:19	Spotlight	Lion	02:48:24	0	1	0	0	0	0	0	1
2015-09-20	1	TRUE	FALSE	2	-2.66017	34.7926	699209	9706120	5	NA	18.1	02:14:42	Wildebeest	Unscheduled	02:50:25	Spotlight	Lion	02:50:30	0	1	0	0	0	0	0	1
2015-09-20	1	TRUE	FALSE	2	-2.66017	34.7926	699209	9706120	5	NA	18.1	02:14:42	Wildebeest	Unscheduled	02:53:39	Thermal	No Approaches	02:53:44	0	0	0	0	0	0	0	0
2015-09-20	1	TRUE	FALSE	2	-2.66017	34.7926	699209	9706120	5	NA	18.1	02:14:42	Wildebeest	Unscheduled	02:55:08	Spotlight	No Approaches	02:55:13	0	0	0	0	0	0	0	0
2015-09-20	1	TRUE	FALSE	2	-2.66017	34.7926	699209	9706120	5	NA	18.1	02:14:42	Wildebeest	Scheduled	02:57:17	Spotlight	No Approaches	02:57:22	0	0	0	0	0	0	0	0
2015-09-20	1	TRUE	FALSE	2	-2.66017	34.7926	699209	9706120	5	NA	18.1	02:14:42	Wildebeest	Scheduled	02:58:19	Thermal	No Approaches	02:58:22	0	0	0	0	0	0	0	0
2015-09-20	1	TRUE	FALSE	2	-2.66017	34.7926	699209	9706120	5	NA	18.1	02:14:42	Wildebeest	Unscheduled	03:04:13	Spotlight	No Approaches	03:04:17	0	0	0	0	0	0	0	0
2015-09-20	1	TRUE	FALSE	2	-2.66017	34.7926	699209	9706120	5	NA	18.1	02:14:42	Wildebeest	Unscheduled	03:05:05	Thermal	No Approaches	03:05:08	0	0	0	0	0	0	0	0
2015-09-20	1	TRUE	FALSE	2	-2.66017	34.7926	699209	9706120	5	NA	18.1	02:14:42	Wildebeest	Unscheduled	03:10:00	Spotlight	Spotted Hyena	03:10:03	0	0	1	0	0	0	0	1
2015-09-20	1	TRUE	FALSE	2	-2.66017	34.7926	699209	9706120	5	NA	18.1	02:14:42	Wildebeest	Scheduled	03:12:20	Thermal	Spotted Hyena	03:12:23	0	0	0	0	0	0	6	6
2015-09-20	1	TRUE	FALSE	2	-2.66017	34.7926	699209	9706120	5	NA	18.1	02:14:42	Wildebeest	Scheduled	03:13:49	Spotlight	Spotted Hyena	03:13:52	0	0	0	0	0	0	2	2
2015-09-20	1	TRUE	FALSE	2	-2.66017	34.7926	699209	9706120	5	NA	18.1	02:14:42	Wildebeest	Unscheduled	03:18:51	Spotlight	Spotted Hyena	03:18:53	0	0	1	0	0	0	0	1
2015-09-20	1	TRUE	FALSE	2	-2.66017	34.7926	699209	9706120	5	NA	18.1	02:14:42	Wildebeest	Unscheduled	03:20:35	Thermal	Spotted Hyena	03:20:41	0	0	1	0	0	0	0	1
2015-09-20	1	TRUE	FALSE	2	-2.66017	34.7926	699209	9706120	5	NA	18.1	02:14:42	Wildebeest	Unscheduled	03:23:22	Spotlight	No Approaches	03:23:28	0	0	0	0	0	0	0	0
2015-09-20	1	TRUE	FALSE	2	-2.66017	34.7926	699209	9706120	5	NA	18.1	02:14:42	Wildebeest	Scheduled	03:27:13	Spotlight	No Approaches	03:27:16	0	0	0	0	0	0	0	0
2015-09-20	1	TRUE	FALSE	2	-2.66017	34.7926	699209	9706120	5	NA	18.1	02:14:42	Wildebeest	Scheduled	03:28:12	Thermal	No Approaches	03:28:15	0	0	0	0	0	0	0	0
2015-09-20	1	TRUE	FALSE	2	-2.66017	34.7926	699209	9706120	5	NA	18.1	02:14:42	Wildebeest	End Call-up	03:28:18	NA	NA	NA	NA	NA	NA	NA	NA	NA	NA	NA
2015-09-15	1	FALSE	TRUE	3	-2.64563	35.0502	727860	9707690	17	NA	23	21:48:57	Wildebeest	Scheduled	21:48:58	Spotlight	No Approaches	21:50:35	0	0	0	0	0	0	0	0
2015-09-15	1	FALSE	TRUE	3	-2.64563	35.0502	727860	9707690	17	NA	23	21:48:57	Wildebeest	Scheduled	21:50:39	Thermal	No Approaches	21:51:57	0	0	0	0	0	0	0	0
2015-09-15	1	FALSE	TRUE	3	-2.64563	35.0502	727860	9707690	17	NA	23	21:48:57	Wildebeest	Unscheduled	21:57:31	Thermal	No Approaches	21:57:34	0	0	0	0	0	0	0	0
2015-09-15	1	FALSE	TRUE	3	-2.64563	35.0502	727860	9707690	17	NA	23	21:48:57	Wildebeest	Scheduled	22:03:21	Thermal	No Approaches	22:04:42	0	0	0	0	0	0	0	0
2015-09-15	1	FALSE	TRUE	3	-2.64563	35.0502	727860	9707690	17	NA	23	21:48:57	Wildebeest	Scheduled	22:04:47	Spotlight	No Approaches	22:06:21	0	0	0	0	0	0	0	0
2015-09-15	1	FALSE	TRUE	3	-2.64563	35.0502	727860	9707690	17	NA	23	21:48:57	Wildebeest	Unscheduled	22:12:24	Thermal	Spotted Hyena	22:12:32	0	0	0	0	0	0	5	5
2015-09-15	1	FALSE	TRUE	3	-2.64563	35.0502	727860	9707690	17	NA	23	21:48:57	Wildebeest	Unscheduled	22:15:56	Spotlight	Spotted Hyena	22:15:59	0	0	0	0	0	0	8	8
2015-09-15	1	FALSE	TRUE	3	-2.64563	35.0502	727860	9707690	17	NA	23	21:48:57	Wildebeest	Scheduled	22:19:24	Spotlight	Spotted Hyena	22:19:29	0	0	0	0	0	0	10	10
2015-09-15	1	FALSE	TRUE	3	-2.64563	35.0502	727860	9707690	17	NA	23	21:48:57	Wildebeest	Scheduled	22:19:40	Thermal	Spotted Hyena	22:21:19	0	0	0	0	0	0	7	7
2015-09-15	1	FALSE	TRUE	3	-2.64563	35.0502	727860	9707690	17	NA	23	21:48:57	Wildebeest	Unscheduled	22:28:14	Spotlight	Spotted Hyena	22:28:18	0	0	0	0	0	0	5	5
2015-09-15	1	FALSE	TRUE	3	-2.64563	35.0502	727860	9707690	17	NA	23	21:48:57	Wildebeest	Unscheduled	22:30:39	Thermal	Spotted Hyena	22:30:44	0	0	0	0	0	0	7	7
2015-09-15	1	FALSE	TRUE	3	-2.64563	35.0502	727860	9707690	17	NA	23	21:48:57	Wildebeest	Scheduled	22:32:59	Thermal	Spotted Hyena	22:34:13	0	0	0	0	0	0	0	5
2015-09-15	1	FALSE	TRUE	3	-2.64563	35.0502	727860	9707690	17	NA	23	21:48:57	Wildebeest	Scheduled	22:34:19	Spotlight	Spotted Hyena	22:35:18	0	0	0	0	0	0	0	4
2015-09-15	1	FALSE	TRUE	3	-2.64563	35.0502	727860	9707690	17	NA	23	21:48:57	Wildebeest	Unscheduled	22:40:57	Spotlight	Spotted Hyena	22:41:00	0	0	0	0	0	0	10	10
2015-09-15	1	FALSE	TRUE	3	-2.64563	35.0502	727860	9707690	17	NA	23	21:48:57	Wildebeest	Unscheduled	22:45:15	Thermal	Spotted Hyena	22:45:18	0	0	0	0	0	0	10	10
2015-09-15	1	FALSE	TRUE	3	-2.64563	35.0502	727860	9707690	17	NA	23	21:48:57	Wildebeest	Scheduled	22:49:23	Spotlight	Spotted Hyena	22:49:26	0	0	0	0	0	0	5	5
2015-09-15	1	FALSE	TRUE	3	-2.64563	35.0502	727860	9707690	17	NA	23	21:48:57	Wildebeest	Scheduled	22:49:36	Thermal	No Approaches	22:50:54	0	0	0	0	0	0	0	0
2015-09-15	1	FALSE	TRUE	3	-2.64563	35.0502	727860	9707690	17	NA	23	21:48:57	Wildebeest	Unscheduled	22:57:08	Thermal	Spotted Hyena	22:57:13	0	0	0	0	0	0	2	2
2015-09-15	1	FALSE	TRUE	3	-2.64563	35.0502	727860	9707690	17	NA	23	21:48:57	Wildebeest	Unscheduled	22:59:43	Spotlight	No Approaches	22:59:55	0	0	0	0	0	0	0	0
2015-09-15	1	FALSE	TRUE	3	-2.64563	35.0502	727860	9707690	17	NA	23	21:48:57	Wildebeest	Scheduled	23:04:07	Thermal	Spotted Hyena	23:04:12	0	0	0	0	0	0	0	1
2015-09-15	1	FALSE	TRUE	3	-2.64563	35.0502	727860	9707690	17	NA	23	21:48:57	Wildebeest	Scheduled	23:04:32	Spotlight	No Approaches	23:06:05	0	0	0	0	0	0	0	0
2015-09-15	1	FALSE	TRUE	3	-2.64563	35.0502	727860	9707690	17	NA	23	21:48:57	Wildebeest	End Call-up	23:06:11	NA	NA	NA	NA	NA	NA	NA	NA	NA	NA	NA
2015-09-15	1	TRUE	FALSE	4	-2.50103	34.8519	705824	9723710	3	NA	17.6	01:49:01	Wildebeest	Scheduled	01:51:58	Thermal	Lion	01:52:01	0	0	0	0	0	0	1	1
2015-09-15	1	TRUE	FALSE	4	-2.50103	34.8519	705824	9723710	3	NA	17.6	01:49:01	Wildebeest	Scheduled	01:52:57	Spotlight	Lion	01:53:00	0	0	0	0	0	0	1	1
2015-09-15	1	TRUE	FALSE	4	-2.50103	34.8519	705824	9723710	3	NA	17.6	01:49:01	Wildebeest	Unscheduled	01:55:53	Spotlight	Lion	01:55:56	0	0	0	0	0	0	1	1
2015-09-15	1	TRUE	FALSE	4	-2.50103	34.8519	705824	9723710	3	NA	17.6	01:49:01	Wildebeest	Unscheduled	01:57:40	Thermal	Lion	01:57:45	0	0	0	0	0	0	1	1
2015-09-15	1	TRUE	FALSE	4	-2.50103	34.8519	705824	9723710	3	NA	17.6	01:49:01	Wildebeest	Unscheduled	02:01:42	Spotlight	Lion	02:01:45	1	0	0	0	0	0	0	1
2015-09-15	1	TRUE	FALSE	4	-2.50103	34.8519	705824	9723710	3	NA	17.6	01:49:01	Wildebeest	Unscheduled	02:02:04	Spotlight	Spotted Hyena	02:02:07	0	0	1	0	0	0	0	1
2015-09-15	1	TRUE	FALSE	4	-2.50103	34.8519	705824	9723710	3	NA	17.6	01:49:01	Wildebeest	Scheduled	02:05:06	Spotlight	Lion	02:05:09	3	0	0	0	0	0	0	3
2015-09-15	1	TRUE	FALSE	4	-2.50103	34.8519	705824	9723710	3	NA	17.6	01:49:01	Wildebeest	Scheduled	02:05:23	Spotlight	Spotted Hyena	02:05:26	0	0	1	0	0	0	0	1
2015-09-15	1	TRUE	FALSE	4	-2.50103	34.8519	705824	9723710	3	NA	17.6	01:49:01	Wildebeest	Scheduled	02:06:33	Thermal	Lion	02:06:38	0	0	0	0	0	0	3	3
2015-09-15	1	TRUE	FALSE	4	-2.50103	34.8519	705824	9723710	3	NA	17.6	01:49:01	Wildebeest	Unscheduled	02:10:16	Spotlight	Lion	02:10:19	1	0	0	0	0	0	0	1
2015-09-15	1	TRUE	FALSE	4	-2.50103	34.8519	705824	9723710	3	NA	17.6	01:49:01	Wildebeest	Unscheduled	02:10:38	Spotlight	Spotted Hyena	02:10:43	0	0	2	0	0	0	0	2
2015-09-15	1	TRUE	FALSE	4	-2.50103	34.8519	705824	9723710	3	NA	17.6	01:49:01	Wildebeest	Unscheduled	02:14:02	Thermal	Lion	02:14:07	0	0	0	0	0	0	6	6
2015-09-15	1	TRUE	FALSE	4	-2.50103	34.8519	705824	9723710	3	NA	17.6	01:49:01	Wildebeest	Unscheduled	02:16:57	Spotlight	Spotted Hyena	02:17:00	0	0	6	0	0	0	7	13
2015-09-15	1	TRUE	FALSE	4	-2.50103	34.8519	705824	9723710	3	NA	17.6	01:49:01	Wildebeest	Scheduled	02:20:24	Thermal	Spotted Hyena	02:20:27	0	0	0	0	0	0	13	13
2015-09-15	1	TRUE	FALSE	4	-2.50103	34.8519	705824	9723710	3	NA	17.6	01:49:01	Wildebeest	Scheduled	02:21:14	Spotlight	Spotted Hyena	02:21:18	0	0	13	0	0	0	0	13
2015-09-15	1	TRUE	FALSE	4	-2.50103	34.8519	705824	9723710	3	NA	17.6	01:49:01	Wildebeest	Unscheduled	02:25:01	Spotlight	Spotted Hyena	02:25:04	0	0	13	0	0	0	0	13
2015-09-15	1	TRUE	FALSE	4	-2.50103	34.8519	705824	9723710	3	NA	17.6	01:49:01	Wildebeest	Unscheduled	02:31:28	Thermal	Spotted Hyena	02:31:31	0	0	0	0	0	0	11	11
2015-09-15	1	TRUE	FALSE	4	-2.50103	34.8519	705824	9723710	3	NA	17.6	01:49:01	Wildebeest	Unscheduled	02:33:05	Spotlight	Spotted Hyena	02:33:07	0	0	0	0	0	0	7	7
2015-09-15	1	TRUE	FALSE	4	-2.50103	34.8519	705824	9723710	3	NA	17.6	01:49:01	Wildebeest	Scheduled	02:35:14	Spotlight	Spotted Hyena	02:35:19	0	0	7	0	0	0	0	7
2015-09-15	1	TRUE	FALSE	4	-2.50103	34.8519	705824	9723710	3	NA	17.6	01:49:01	Wildebeest	Scheduled	02:36:29	Thermal	Spotted Hyena	02:36:32	0	0	0	0	0	0	7	7
2015-09-15	1	TRUE	FALSE	4	-2.50103	34.8519	705824	9723710	3	NA	17.6	01:49:01	Wildebeest	Unscheduled	02:42:42	Spotlight	Spotted Hyena	02:42:45	0	0	2	0	0	0	0	2
2015-09-15	1	TRUE	FALSE	4	-2.50103	34.8519	705824	9723710	3	NA	17.6	01:49:01	Wildebeest	Unscheduled	02:44:41	Thermal	Spotted Hyena	02:44:46	0	0	0	0	0	0	3	3
2015-09-15	1	TRUE	FALSE	4	-2.50103	34.8519	705824	9723710	3	NA	17.6	01:49:01	Wildebeest	Scheduled	02:50:25	Thermal	Spotted Hyena	02:50:31	0	0	0	0	0	0	13	13
2015-09-15	1	TRUE	FALSE	4	-2.50103	34.8519	705824	9723710	3	NA	17.6	01:49:01	Wildebeest	Scheduled	02:51:51	Spotlight	Spotted Hyena	02:51:56	0	0	14	0	0	0	0	14
2015-09-15	1	TRUE	FALSE	4	-2.50103	34.8519	705824	9723710	3	NA	17.6	01:49:01	Wildebeest	Unscheduled	02:56:21	Spotlight	Spotted Hyena	02:56:26	0	0	5	0	0	1	1	7
2015-09-15	1	TRUE	FALSE	4	-2.50103	34.8519	705824	9723710	3	NA	17.6	01:49:01	Wildebeest	Unscheduled	02:58:13	Thermal	Spotted Hyena	02:58:16	0	0	10	0	0	0	0	10
2015-09-15	1	TRUE	FALSE	4	-2.50103	34.8519	705824	9723710	3	NA	17.6	01:49:01	Wildebeest	Unscheduled	03:00:57	Spotlight	Spotted Hyena	03:01:00	0	0	5	0	0	0	2	7
2015-09-15	1	TRUE	FALSE	4	-2.50103	34.8519	705824	9723710	3	NA	17.6	01:49:01	Wildebeest	Scheduled	03:05:29	Spotlight	Spotted Hyena	03:05:34	0	0	0	0	0	0	7	7
2015-09-15	1	TRUE	FALSE	4	-2.50103	34.8519	705824	9723710	3	NA	17.6	01:49:01	Wildebeest	Scheduled	03:06:45	Thermal	Spotted Hyena	03:06:50	0	0	0	0	0	0	11	11
2015-09-15	1	TRUE	FALSE	4	-2.50103	34.8519	705824	9723710	3	NA	17.6	01:49:01	Wildebeest	End Call-up	03:07:08	NA	NA	NA	NA	NA	NA	NA	NA	NA	NA	NA
2015-09-16	1	FALSE	TRUE	5	-2.73908	34.9774	719741	9697370	3	NA	16	02:33:29	Wildebeest	Scheduled	02:33:31	Spotlight	No Approaches	02:34:42	0	0	0	0	0	0	0	0
2015-09-16	1	FALSE	TRUE	5	-2.73908	34.9774	719741	9697370	3	NA	16	02:33:29	Wildebeest	Scheduled	02:34:44	Thermal	No Approaches	02:35:33	0	0	0	0	0	0	0	0
2015-09-16	1	FALSE	TRUE	5	-2.73908	34.9774	719741	9697370	3	NA	16	02:33:29	Wildebeest	Unscheduled	02:40:28	Spotlight	No Approaches	02:40:31	0	0	0	0	0	0	0	0
2015-09-16	1	FALSE	TRUE	5	-2.73908	34.9774	719741	9697370	3	NA	16	02:33:29	Wildebeest	Unscheduled	02:44:01	Thermal	Spotted Hyena	02:44:04	0	0	0	0	0	0	4	4
2015-09-16	1	FALSE	TRUE	5	-2.73908	34.9774	719741	9697370	3	NA	16	02:33:29	Wildebeest	Scheduled	02:46:07	Thermal	Spotted Hyena	02:46:47	0	0	0	0	0	0	0	7
2015-09-16	1	FALSE	TRUE	5	-2.73908	34.9774	719741	9697370	3	NA	16	02:33:29	Wildebeest	Scheduled	02:46:55	Spotlight	Spotted Hyena	02:48:14	0	0	0	0	0	0	0	6
2015-09-16	1	FALSE	TRUE	5	-2.73908	34.9774	719741	9697370	3	NA	16	02:33:29	Wildebeest	Unscheduled	02:53:09	Thermal	Spotted Hyena	02:53:14	0	0	0	0	0	0	17	17
2015-09-16	1	FALSE	TRUE	5	-2.73908	34.9774	719741	9697370	3	NA	16	02:33:29	Wildebeest	Unscheduled	02:55:27	Spotlight	Spotted Hyena	02:55:30	0	0	0	0	0	0	18	18
2015-09-16	1	FALSE	TRUE	5	-2.73908	34.9774	719741	9697370	3	NA	16	02:33:29	Wildebeest	Scheduled	03:01:02	Spotlight	Spotted Hyena	03:02:02	0	0	0	0	0	0	0	9
2015-09-16	1	FALSE	TRUE	5	-2.73908	34.9774	719741	9697370	3	NA	16	02:33:29	Wildebeest	Scheduled	03:02:18	Thermal	Spotted Hyena	03:03:09	0	0	0	0	0	0	0	13
2015-09-16	1	FALSE	TRUE	5	-2.73908	34.9774	719741	9697370	3	NA	16	02:33:29	Wildebeest	Unscheduled	03:09:07	Thermal	Spotted Hyena	03:09:12	0	0	0	0	0	0	3	3
2015-09-16	1	FALSE	TRUE	5	-2.73908	34.9774	719741	9697370	3	NA	16	02:33:29	Wildebeest	Unscheduled	03:13:08	Spotlight	Spotted Hyena	03:14:54	0	0	0	0	0	0	1	0
2015-09-16	1	FALSE	TRUE	5	-2.73908	34.9774	719741	9697370	3	NA	16	02:33:29	Wildebeest	Scheduled	03:16:47	Thermal	Spotted Hyena	03:16:52	0	0	0	0	0	0	0	1
2015-09-16	1	FALSE	TRUE	5	-2.73908	34.9774	719741	9697370	3	NA	16	02:33:29	Wildebeest	Scheduled	03:17:16	Spotlight	Spotted Hyena	03:18:26	0	0	0	0	0	0	0	1
2015-09-16	1	FALSE	TRUE	5	-2.73908	34.9774	719741	9697370	3	NA	16	02:33:29	Wildebeest	Unscheduled	03:23:48	Thermal	Spotted Hyena	03:23:51	0	0	0	0	0	0	2	2
2015-09-16	1	FALSE	TRUE	5	-2.73908	34.9774	719741	9697370	3	NA	16	02:33:29	Wildebeest	Unscheduled	03:26:41	Spotlight	Spotted Hyena	03:27:54	0	0	0	0	0	0	3	3
2015-09-16	1	FALSE	TRUE	5	-2.73908	34.9774	719741	9697370	3	NA	16	02:33:29	Wildebeest	Scheduled	03:31:02	Spotlight	Spotted Hyena	03:32:17	0	0	0	0	0	0	0	3
2015-09-16	1	FALSE	TRUE	5	-2.73908	34.9774	719741	9697370	3	NA	16	02:33:29	Wildebeest	Scheduled	03:32:41	Thermal	Spotted Hyena	03:33:45	0	0	0	0	0	0	0	4
2015-09-16	1	FALSE	TRUE	5	-2.73908	34.9774	719741	9697370	3	NA	16	02:33:29	Wildebeest	Unscheduled	03:38:09	Spotlight	Spotted Hyena	03:39:17	0	0	0	0	0	0	7	7
2015-09-16	1	FALSE	TRUE	5	-2.73908	34.9774	719741	9697370	3	NA	16	02:33:29	Wildebeest	Unscheduled	03:43:45	Thermal	Spotted Hyena	03:43:48	0	0	0	0	0	0	7	7
2015-09-16	1	FALSE	TRUE	5	-2.73908	34.9774	719741	9697370	3	NA	16	02:33:29	Wildebeest	Scheduled	03:45:52	Thermal	Spotted Hyena	03:46:48	0	0	0	0	0	0	0	14
2015-09-16	1	FALSE	TRUE	5	-2.73908	34.9774	719741	9697370	3	NA	16	02:33:29	Wildebeest	Scheduled	03:46:56	Spotlight	Spotted Hyena	03:47:55	0	0	0	0	0	0	0	16
2015-09-16	1	FALSE	TRUE	5	-2.73908	34.9774	719741	9697370	3	NA	16	02:33:29	Wildebeest	End Call-up	03:48:01	NA	NA	NA	NA	NA	NA	NA	NA	NA	NA	NA
2015-09-16	1	FALSE	TRUE	6	-2.53162	34.8035	700442	9720340	15.1	NA	19.6	18:57:45	Wildebeest	Scheduled	18:57:45	Thermal	No Approaches	18:58:38	0	0	0	0	0	0	0	0
2015-09-16	1	FALSE	TRUE	6	-2.53162	34.8035	700442	9720340	15.1	NA	19.6	18:57:45	Wildebeest	Scheduled	18:58:44	Spotlight	No Approaches	18:59:40	0	0	0	0	0	0	0	0
2015-09-16	1	FALSE	TRUE	6	-2.53162	34.8035	700442	9720340	15.1	NA	19.6	18:57:45	Wildebeest	Unscheduled	19:04:44	Thermal	No Approaches	19:04:47	0	0	0	0	0	0	0	0
2015-09-16	1	FALSE	TRUE	6	-2.53162	34.8035	700442	9720340	15.1	NA	19.6	18:57:45	Wildebeest	Unscheduled	19:08:05	Spotlight	Spotted Hyena	19:08:08	0	0	0	0	0	0	4	4
2015-09-16	1	FALSE	TRUE	6	-2.53162	34.8035	700442	9720340	15.1	NA	19.6	18:57:45	Wildebeest	Scheduled	19:10:26	Spotlight	Spotted Hyena	19:11:30	0	0	0	0	0	0	0	5
2015-09-16	1	FALSE	TRUE	6	-2.53162	34.8035	700442	9720340	15.1	NA	19.6	18:57:45	Wildebeest	Scheduled	19:11:39	Thermal	Spotted Hyena	19:12:35	0	0	0	0	0	0	0	12
2015-09-16	1	FALSE	TRUE	6	-2.53162	34.8035	700442	9720340	15.1	NA	19.6	18:57:45	Wildebeest	Unscheduled	19:18:09	Thermal	Spotted Hyena	19:18:13	0	0	0	0	0	0	9	9
2015-09-16	1	FALSE	TRUE	6	-2.53162	34.8035	700442	9720340	15.1	NA	19.6	18:57:45	Wildebeest	Unscheduled	19:20:00	Spotlight	Spotted Hyena	19:21:14	0	0	0	0	0	0	13	14
2015-09-16	1	FALSE	TRUE	6	-2.53162	34.8035	700442	9720340	15.1	NA	19.6	18:57:45	Wildebeest	Unscheduled	19:23:00	Thermal	Spotted Hyena	19:23:52	0	0	0	0	0	0	8	8
2015-09-16	1	FALSE	TRUE	6	-2.53162	34.8035	700442	9720340	15.1	NA	19.6	18:57:45	Wildebeest	Scheduled	19:26:00	Thermal	Spotted Hyena	19:26:28	0	0	0	0	0	0	0	11
2015-09-16	1	FALSE	TRUE	6	-2.53162	34.8035	700442	9720340	15.1	NA	19.6	18:57:45	Wildebeest	Scheduled	19:26:36	Spotlight	Spotted Hyena	19:27:30	0	0	0	0	0	0	0	3
2015-09-16	1	FALSE	TRUE	6	-2.53162	34.8035	700442	9720340	15.1	NA	19.6	18:57:45	Wildebeest	Scheduled	19:27:44	Spotlight	Lion	19:27:47	0	1	0	0	0	0	0	1
2015-09-16	1	FALSE	TRUE	6	-2.53162	34.8035	700442	9720340	15.1	NA	19.6	18:57:45	Wildebeest	Unscheduled	19:32:10	Thermal	Lion	19:32:13	0	1	0	0	0	0	0	1
2015-09-16	1	FALSE	TRUE	6	-2.53162	34.8035	700442	9720340	15.1	NA	19.6	18:57:45	Wildebeest	Unscheduled	19:32:29	Thermal	Spotted Hyena	19:32:34	0	0	0	0	0	0	12	12
2015-09-16	1	FALSE	TRUE	6	-2.53162	34.8035	700442	9720340	15.1	NA	19.6	18:57:45	Wildebeest	Unscheduled	19:33:52	Spotlight	Lion	19:35:05	0	1	0	0	0	0	0	1
2015-09-16	1	FALSE	TRUE	6	-2.53162	34.8035	700442	9720340	15.1	NA	19.6	18:57:45	Wildebeest	Unscheduled	19:35:13	Spotlight	Spotted Hyena	19:35:18	0	0	0	0	0	0	8	8
2015-09-16	1	FALSE	TRUE	6	-2.53162	34.8035	700442	9720340	15.1	NA	19.6	18:57:45	Wildebeest	Scheduled	19:40:27	Spotlight	Spotted Hyena	19:41:30	0	0	0	0	0	0	0	12
2015-09-16	1	FALSE	TRUE	6	-2.53162	34.8035	700442	9720340	15.1	NA	19.6	18:57:45	Wildebeest	Scheduled	19:41:37	Thermal	Spotted Hyena	19:42:50	0	0	0	0	0	0	0	4
2015-09-16	1	FALSE	TRUE	6	-2.53162	34.8035	700442	9720340	15.1	NA	19.6	18:57:45	Wildebeest	Unscheduled	19:46:25	Spotlight	Spotted Hyena	19:47:57	0	0	0	0	0	0	14	14
2015-09-16	1	FALSE	TRUE	6	-2.53162	34.8035	700442	9720340	15.1	NA	19.6	18:57:45	Wildebeest	Unscheduled	19:49:26	Thermal	Spotted Hyena	19:50:21	0	0	0	0	0	0	6	6
2015-09-16	1	FALSE	TRUE	6	-2.53162	34.8035	700442	9720340	15.1	NA	19.6	18:57:45	Wildebeest	Scheduled	19:55:26	Thermal	Spotted Hyena	19:56:25	0	0	0	0	0	0	0	1
2015-09-16	1	FALSE	TRUE	6	-2.53162	34.8035	700442	9720340	15.1	NA	19.6	18:57:45	Wildebeest	Scheduled	19:56:33	Spotlight	Spotted Hyena	19:57:56	0	0	0	0	0	0	0	2
2015-09-16	1	FALSE	TRUE	6	-2.53162	34.8035	700442	9720340	15.1	NA	19.6	18:57:45	Wildebeest	Unscheduled	20:02:42	Thermal	Spotted Hyena	20:03:46	0	0	0	0	0	0	1	1
2015-09-16	1	FALSE	TRUE	6	-2.53162	34.8035	700442	9720340	15.1	NA	19.6	18:57:45	Wildebeest	Unscheduled	20:08:09	Spotlight	Spotted Hyena	20:10:08	0	0	2	0	0	0	1	3
2015-09-16	1	FALSE	TRUE	6	-2.53162	34.8035	700442	9720340	15.1	NA	19.6	18:57:45	Wildebeest	Scheduled	20:10:51	Spotlight	Spotted Hyena	20:11:39	0	0	0	0	0	0	0	2
2015-09-16	1	FALSE	TRUE	6	-2.53162	34.8035	700442	9720340	15.1	NA	19.6	18:57:45	Wildebeest	Scheduled	20:11:45	Thermal	Spotted Hyena	20:12:43	0	0	0	0	0	0	0	2
2015-09-16	1	FALSE	TRUE	6	-2.53162	34.8035	700442	9720340	15.1	NA	19.6	18:57:45	Wildebeest	End Call-up	20:12:47	NA	NA	NA	NA	NA	NA	NA	NA	NA	NA	NA
2015-09-17	1	TRUE	FALSE	7	-2.7394	35.1122	734735	9697300	10.4	NA	21	19:04:09	Wildebeest	Scheduled	19:04:18	Thermal	No Approaches	19:04:23	0	0	0	0	0	0	0	0
2015-09-17	1	TRUE	FALSE	7	-2.7394	35.1122	734735	9697300	10.4	NA	21	19:04:09	Wildebeest	Scheduled	19:04:33	Thermal	No Approaches	19:04:39	0	0	0	0	0	0	0	0
2015-09-17	1	TRUE	FALSE	7	-2.7394	35.1122	734735	9697300	10.4	NA	21	19:04:09	Wildebeest	Unscheduled	19:07:44	Spotlight	Spotted Hyena	19:07:47	0	0	1	0	0	0	0	1
2015-09-17	1	TRUE	FALSE	7	-2.7394	35.1122	734735	9697300	10.4	NA	21	19:04:09	Wildebeest	Unscheduled	19:10:44	Thermal	Spotted Hyena	19:10:48	0	0	2	0	0	0	0	2
2015-09-17	1	TRUE	FALSE	7	-2.7394	35.1122	734735	9697300	10.4	NA	21	19:04:09	Wildebeest	Scheduled	19:15:30	Spotlight	Spotted Hyena	19:15:33	0	0	0	0	0	0	6	6
2015-09-17	1	TRUE	FALSE	7	-2.7394	35.1122	734735	9697300	10.4	NA	21	19:04:09	Wildebeest	Scheduled	19:16:50	Thermal	Spotted Hyena	19:16:53	0	0	0	0	0	0	7	7
2015-09-17	1	TRUE	FALSE	7	-2.7394	35.1122	734735	9697300	10.4	NA	21	19:04:09	Wildebeest	Unscheduled	19:21:25	Spotlight	Spotted Hyena	19:21:28	0	0	22	0	0	0	0	22
2015-09-17	1	TRUE	FALSE	7	-2.7394	35.1122	734735	9697300	10.4	NA	21	19:04:09	Wildebeest	Unscheduled	19:22:45	Thermal	Spotted Hyena	19:22:48	0	0	0	0	0	0	20	20
2015-09-17	1	TRUE	FALSE	7	-2.7394	35.1122	734735	9697300	10.4	NA	21	19:04:09	Wildebeest	Unscheduled	19:27:28	Thermal	Spotted Hyena	19:27:31	0	0	0	0	0	0	16	16
2015-09-17	1	TRUE	FALSE	7	-2.7394	35.1122	734735	9697300	10.4	NA	21	19:04:09	Wildebeest	Scheduled	19:30:52	Spotlight	Spotted Hyena	19:30:55	2	0	17	0	0	0	0	19
2015-09-17	1	TRUE	FALSE	7	-2.7394	35.1122	734735	9697300	10.4	NA	21	19:04:09	Wildebeest	Scheduled	19:32:16	Thermal	Spotted Hyena	19:32:21	0	0	0	0	0	0	16	16
2015-09-17	1	TRUE	FALSE	7	-2.7394	35.1122	734735	9697300	10.4	NA	21	19:04:09	Wildebeest	Unscheduled	19:36:42	Spotlight	Spotted Hyena	19:36:47	0	0	0	0	0	0	6	6
2015-09-17	1	TRUE	FALSE	7	-2.7394	35.1122	734735	9697300	10.4	NA	21	19:04:09	Wildebeest	Unscheduled	19:38:10	Thermal	Spotted Hyena	19:38:15	0	0	0	0	0	0	6	6
2015-09-17	1	TRUE	FALSE	7	-2.7394	35.1122	734735	9697300	10.4	NA	21	19:04:09	Wildebeest	Unscheduled	19:41:05	Spotlight	Spotted Hyena	19:41:08	0	0	5	0	0	1	0	6
2015-09-17	1	TRUE	FALSE	7	-2.7394	35.1122	734735	9697300	10.4	NA	21	19:04:09	Wildebeest	Scheduled	19:45:18	Thermal	Spotted Hyena	19:45:23	0	0	0	0	0	0	6	6
2015-09-17	1	TRUE	FALSE	7	-2.7394	35.1122	734735	9697300	10.4	NA	21	19:04:09	Wildebeest	Scheduled	19:47:24	Spotlight	Spotted Hyena	19:47:29	0	0	0	0	0	0	4	4
2015-09-17	1	TRUE	FALSE	7	-2.7394	35.1122	734735	9697300	10.4	NA	21	19:04:09	Wildebeest	Unscheduled	19:54:35	Spotlight	Spotted Hyena	19:54:38	0	0	0	0	0	0	9	9
2015-09-17	1	TRUE	FALSE	7	-2.7394	35.1122	734735	9697300	10.4	NA	21	19:04:09	Wildebeest	Unscheduled	19:56:33	Thermal	Spotted Hyena	19:56:36	0	0	0	0	0	0	19	19
2015-09-17	1	TRUE	FALSE	7	-2.7394	35.1122	734735	9697300	10.4	NA	21	19:04:09	Wildebeest	Scheduled	20:00:46	Spotlight	Spotted Hyena	20:00:51	0	0	0	0	0	1	13	14
2015-09-17	1	TRUE	FALSE	7	-2.7394	35.1122	734735	9697300	10.4	NA	21	19:04:09	Wildebeest	Scheduled	20:02:39	Thermal	Spotted Hyena	20:02:42	0	0	0	0	0	0	10	10
2015-09-17	1	TRUE	FALSE	7	-2.7394	35.1122	734735	9697300	10.4	NA	21	19:04:09	Wildebeest	Unscheduled	20:06:30	Spotlight	Spotted Hyena	20:06:35	0	0	0	0	0	1	18	19
2015-09-17	1	TRUE	FALSE	7	-2.7394	35.1122	734735	9697300	10.4	NA	21	19:04:09	Wildebeest	Unscheduled	20:08:12	Thermal	Spotted Hyena	20:08:15	0	0	0	0	0	0	17	17
2015-09-17	1	TRUE	FALSE	7	-2.7394	35.1122	734735	9697300	10.4	NA	21	19:04:09	Wildebeest	Unscheduled	20:13:16	Spotlight	Spotted Hyena	20:13:26	0	0	0	0	0	0	18	18
2015-09-17	1	TRUE	FALSE	7	-2.7394	35.1122	734735	9697300	10.4	NA	21	19:04:09	Wildebeest	Scheduled	20:15:41	Spotlight	Spotted Hyena	20:15:46	0	0	0	0	0	0	14	14
2015-09-17	1	TRUE	FALSE	7	-2.7394	35.1122	734735	9697300	10.4	NA	21	19:04:09	Wildebeest	Scheduled	20:16:59	Thermal	Spotted Hyena	20:17:04	0	0	0	0	0	0	14	14
2015-09-17	1	TRUE	FALSE	7	-2.7394	35.1122	734735	9697300	10.4	NA	21	19:04:09	Wildebeest	End Call-up	20:34:52	NA	NA	NA	NA	NA	NA	NA	NA	NA	NA	NA
2015-09-18	1	FALSE	TRUE	8	-2.48622	34.9227	713701	9725340	2.5	NA	18	21:50:10	Wildebeest	Scheduled	21:50:12	Spotlight	No Approaches	21:50:15	0	0	0	0	0	0	0	0
2015-09-18	1	FALSE	TRUE	8	-2.48622	34.9227	713701	9725340	2.5	NA	18	21:50:10	Wildebeest	Scheduled	21:50:18	Thermal	No Approaches	21:50:21	0	0	0	0	0	0	0	0
2015-09-18	1	FALSE	TRUE	8	-2.48622	34.9227	713701	9725340	2.5	NA	18	21:50:10	Wildebeest	Unscheduled	21:53:26	Thermal	No Approaches	21:54:56	0	0	0	0	0	0	0	0
2015-09-18	1	FALSE	TRUE	8	-2.48622	34.9227	713701	9725340	2.5	NA	18	21:50:10	Wildebeest	Unscheduled	21:57:13	Spotlight	Spotted Hyena	21:58:38	0	0	0	0	0	0	0	2
2015-09-18	1	FALSE	TRUE	8	-2.48622	34.9227	713701	9725340	2.5	NA	18	21:50:10	Wildebeest	Scheduled	22:00:39	Thermal	Spotted Hyena	22:02:43	0	0	0	0	0	0	0	3
2015-09-18	1	FALSE	TRUE	8	-2.48622	34.9227	713701	9725340	2.5	NA	18	21:50:10	Wildebeest	Scheduled	22:03:53	Spotlight	Spotted Hyena	22:04:17	0	0	0	0	0	0	0	4
2015-09-18	1	FALSE	TRUE	8	-2.48622	34.9227	713701	9725340	2.5	NA	18	21:50:10	Wildebeest	Unscheduled	22:08:14	Thermal	Lion	22:09:43	0	1	0	0	0	0	0	1
2015-09-18	1	FALSE	TRUE	8	-2.48622	34.9227	713701	9725340	2.5	NA	18	21:50:10	Wildebeest	Unscheduled	22:09:54	Thermal	Spotted Hyena	22:09:56	0	0	0	0	0	0	0	6
2015-09-18	1	FALSE	TRUE	8	-2.48622	34.9227	713701	9725340	2.5	NA	18	21:50:10	Wildebeest	Unscheduled	22:10:01	Spotlight	Lion	22:11:36	0	1	0	0	0	0	0	1
2015-09-18	1	FALSE	TRUE	8	-2.48622	34.9227	713701	9725340	2.5	NA	18	21:50:10	Wildebeest	Unscheduled	22:11:44	Spotlight	Spotted Hyena	22:11:49	0	0	0	0	0	0	0	8
2015-09-18	1	FALSE	TRUE	8	-2.48622	34.9227	713701	9725340	2.5	NA	18	21:50:10	Wildebeest	Unscheduled	22:14:31	Spotlight	Spotted Hyena	22:15:24	0	0	0	0	0	0	0	9
2015-09-18	1	FALSE	TRUE	8	-2.48622	34.9227	713701	9725340	2.5	NA	18	21:50:10	Wildebeest	Unscheduled	22:15:30	Spotlight	Lion	22:15:32	0	1	0	0	0	0	0	1
2015-09-18	1	FALSE	TRUE	8	-2.48622	34.9227	713701	9725340	2.5	NA	18	21:50:10	Wildebeest	Scheduled	22:15:40	Spotlight	Lion	22:16:58	0	1	0	0	0	0	0	1
2015-09-18	1	FALSE	TRUE	8	-2.48622	34.9227	713701	9725340	2.5	NA	18	21:50:10	Wildebeest	Scheduled	22:17:06	Spotlight	Spotted Hyena	22:17:09	0	0	0	0	0	0	0	9
2015-09-18	1	FALSE	TRUE	8	-2.48622	34.9227	713701	9725340	2.5	NA	18	21:50:10	Wildebeest	Scheduled	22:17:25	Thermal	Spotted Hyena	22:18:48	0	0	0	0	0	0	0	6
2015-09-18	1	FALSE	TRUE	8	-2.48622	34.9227	713701	9725340	2.5	NA	18	21:50:10	Wildebeest	Scheduled	22:18:56	Thermal	Lion	22:19:00	0	0	0	0	0	0	0	1
2015-09-18	1	FALSE	TRUE	8	-2.48622	34.9227	713701	9725340	2.5	NA	18	21:50:10	Wildebeest	Unscheduled	22:22:08	Thermal	Lion	22:23:52	0	2	0	0	0	0	0	2
2015-09-18	1	FALSE	TRUE	8	-2.48622	34.9227	713701	9725340	2.5	NA	18	21:50:10	Wildebeest	Unscheduled	22:24:17	Spotlight	Lion	22:25:08	0	2	0	0	0	0	0	2
2015-09-18	1	FALSE	TRUE	8	-2.48622	34.9227	713701	9725340	2.5	NA	18	21:50:10	Wildebeest	Unscheduled	22:25:16	Spotlight	Spotted Hyena	22:25:18	0	0	0	0	0	0	0	3
2015-09-18	1	FALSE	TRUE	8	-2.48622	34.9227	713701	9725340	2.5	NA	18	21:50:10	Wildebeest	Unscheduled	22:26:39	Thermal	Spotted Hyena	22:27:55	0	0	0	0	0	0	0	13
2015-09-18	1	FALSE	TRUE	8	-2.48622	34.9227	713701	9725340	2.5	NA	18	21:50:10	Wildebeest	Unscheduled	22:28:00	Thermal	Lion	22:28:03	0	2	0	0	0	0	0	2
2015-09-18	1	FALSE	TRUE	8	-2.48622	34.9227	713701	9725340	2.5	NA	18	21:50:10	Wildebeest	Unscheduled	22:28:56	Spotlight	Lion	22:30:25	0	2	0	0	0	0	0	2
2015-09-18	1	FALSE	TRUE	8	-2.48622	34.9227	713701	9725340	2.5	NA	18	21:50:10	Wildebeest	Unscheduled	22:30:36	Spotlight	Spotted Hyena	22:30:44	0	0	0	0	0	0	0	3
2015-09-18	1	FALSE	TRUE	8	-2.48622	34.9227	713701	9725340	2.5	NA	18	21:50:10	Wildebeest	Scheduled	22:32:10	Thermal	Spotted Hyena	22:32:12	0	0	0	0	0	0	0	3
2015-09-18	1	FALSE	TRUE	8	-2.48622	34.9227	713701	9725340	2.5	NA	18	21:50:10	Wildebeest	Scheduled	22:32:18	Thermal	Lion	22:32:23	0	2	0	0	0	0	0	2
2015-09-18	1	FALSE	TRUE	8	-2.48622	34.9227	713701	9725340	2.5	NA	18	21:50:10	Wildebeest	Scheduled	22:32:31	Spotlight	Spotted Hyena	22:33:36	0	0	0	0	0	0	0	4
2015-09-18	1	FALSE	TRUE	8	-2.48622	34.9227	713701	9725340	2.5	NA	18	21:50:10	Wildebeest	Scheduled	22:33:41	Spotlight	Lion	22:33:44	0	2	0	0	0	0	0	2
2015-09-18	1	FALSE	TRUE	8	-2.48622	34.9227	713701	9725340	2.5	NA	18	21:50:10	Wildebeest	Unscheduled	22:37:00	Spotlight	Spotted Hyena	22:37:49	0	0	0	0	0	0	0	2
2015-09-18	1	FALSE	TRUE	8	-2.48622	34.9227	713701	9725340	2.5	NA	18	21:50:10	Wildebeest	Unscheduled	22:38:11	Spotlight	Lion	22:38:13	0	2	0	0	0	0	0	2
2015-09-18	1	FALSE	TRUE	8	-2.48622	34.9227	713701	9725340	2.5	NA	18	21:50:10	Wildebeest	Unscheduled	22:39:18	Thermal	Lion	22:40:14	0	2	0	0	0	0	0	2
2015-09-18	1	FALSE	TRUE	8	-2.48622	34.9227	713701	9725340	2.5	NA	18	21:50:10	Wildebeest	Unscheduled	22:43:39	Thermal	Lion	22:44:29	0	2	0	0	0	0	0	2
2015-09-18	1	FALSE	TRUE	8	-2.48622	34.9227	713701	9725340	2.5	NA	18	21:50:10	Wildebeest	Unscheduled	22:44:40	Thermal	Spotted Hyena	22:44:53	0	0	0	0	0	0	0	2
2015-09-18	1	FALSE	TRUE	8	-2.48622	34.9227	713701	9725340	2.5	NA	18	21:50:10	Wildebeest	Scheduled	22:46:03	Spotlight	Lion	22:47:00	0	2	0	0	0	0	0	2
2015-09-18	1	FALSE	TRUE	8	-2.48622	34.9227	713701	9725340	2.5	NA	18	21:50:10	Wildebeest	Scheduled	22:47:10	Spotlight	Spotted Hyena	22:47:14	0	0	0	0	0	0	0	3
2015-09-18	1	FALSE	TRUE	8	-2.48622	34.9227	713701	9725340	2.5	NA	18	21:50:10	Wildebeest	Scheduled	22:47:21	Thermal	Lion	22:48:13	0	2	0	0	0	0	0	2
2015-09-18	1	FALSE	TRUE	8	-2.48622	34.9227	713701	9725340	2.5	NA	18	21:50:10	Wildebeest	Scheduled	22:48:26	Thermal	Spotted Hyena	22:48:28	0	0	0	0	0	0	0	2
2015-09-18	1	FALSE	TRUE	8	-2.48622	34.9227	713701	9725340	2.5	NA	18	21:50:10	Wildebeest	Unscheduled	22:51:43	Thermal	Lion	22:52:33	0	2	0	0	0	0	0	2
2015-09-18	1	FALSE	TRUE	8	-2.48622	34.9227	713701	9725340	2.5	NA	18	21:50:10	Wildebeest	Unscheduled	22:52:42	Thermal	Spotted Hyena	22:52:45	0	0	0	0	0	0	0	2
2015-09-18	1	FALSE	TRUE	8	-2.48622	34.9227	713701	9725340	2.5	NA	18	21:50:10	Wildebeest	Unscheduled	22:55:50	Spotlight	Lion	22:56:52	0	1	0	0	0	0	0	1
2015-09-18	1	FALSE	TRUE	8	-2.48622	34.9227	713701	9725340	2.5	NA	18	21:50:10	Wildebeest	Unscheduled	22:56:59	Spotlight	Spotted Hyena	22:57:02	0	0	0	0	0	0	0	3
2015-09-18	1	FALSE	TRUE	8	-2.48622	34.9227	713701	9725340	2.5	NA	18	21:50:10	Wildebeest	Scheduled	23:00:45	Thermal	Lion	23:01:58	0	2	0	0	0	0	0	2
2015-09-18	1	FALSE	TRUE	8	-2.48622	34.9227	713701	9725340	2.5	NA	18	21:50:10	Wildebeest	Scheduled	23:02:04	Thermal	Spotted Hyena	23:02:09	0	0	0	0	0	0	0	2
2015-09-18	1	FALSE	TRUE	8	-2.48622	34.9227	713701	9725340	2.5	NA	18	21:50:10	Wildebeest	Scheduled	23:02:14	Spotlight	Lion	23:03:30	0	1	0	0	0	0	0	1
2015-09-18	1	FALSE	TRUE	8	-2.48622	34.9227	713701	9725340	2.5	NA	18	21:50:10	Wildebeest	Scheduled	23:04:05	Spotlight	Spotted Hyena	23:04:08	0	0	0	0	0	0	0	1
2015-09-18	1	FALSE	TRUE	8	-2.48622	34.9227	713701	9725340	2.5	NA	18	21:50:10	Wildebeest	End Call-up	23:05:01	NA	NA	NA	NA	NA	NA	NA	NA	NA	NA	NA
2015-09-14	1	FALSE	TRUE	9	-2.61263	34.8444	704975	9711370	16	NA	17.6	23:13:32	Wildebeest	Scheduled	23:13:34	Thermal	No Approaches	23:14:45	0	0	0	0	0	0	0	0
2015-09-14	1	FALSE	TRUE	9	-2.61263	34.8444	704975	9711370	16	NA	17.6	23:13:32	Wildebeest	Scheduled	23:14:48	Spotlight	No Approaches	23:15:57	0	0	0	0	0	0	0	0
2015-09-14	1	FALSE	TRUE	9	-2.61263	34.8444	704975	9711370	16	NA	17.6	23:13:32	Wildebeest	Unscheduled	23:21:17	Spotlight	Lion	23:21:20	0	0	0	0	0	0	2	2
2015-09-14	1	FALSE	TRUE	9	-2.61263	34.8444	704975	9711370	16	NA	17.6	23:13:32	Wildebeest	Unscheduled	23:23:32	Thermal	Lion	23:23:35	0	0	0	0	0	0	2	2
2015-09-14	1	FALSE	TRUE	9	-2.61263	34.8444	704975	9711370	16	NA	17.6	23:13:32	Wildebeest	Scheduled	23:28:44	Spotlight	Spotted Hyena	23:28:47	0	0	0	0	0	0	2	2
2015-09-14	1	FALSE	TRUE	9	-2.61263	34.8444	704975	9711370	16	NA	17.6	23:13:32	Wildebeest	Scheduled	23:29:00	Thermal	Spotted Hyena	23:30:29	0	0	0	0	0	0	0	1
2015-09-14	1	FALSE	TRUE	9	-2.61263	34.8444	704975	9711370	16	NA	17.6	23:13:32	Wildebeest	Scheduled	23:30:40	Thermal	Lion	23:30:42	0	0	0	0	0	0	0	2
2015-09-14	1	FALSE	TRUE	9	-2.61263	34.8444	704975	9711370	16	NA	17.6	23:13:32	Wildebeest	Unscheduled	23:34:50	Spotlight	Spotted Hyena	23:34:53	0	0	0	0	0	0	5	5
2015-09-14	1	FALSE	TRUE	9	-2.61263	34.8444	704975	9711370	16	NA	17.6	23:13:32	Wildebeest	Unscheduled	23:39:18	Thermal	Spotted Hyena	23:39:21	0	0	0	0	0	0	3	3
2015-09-14	1	FALSE	TRUE	9	-2.61263	34.8444	704975	9711370	16	NA	17.6	23:13:32	Wildebeest	Unscheduled	23:41:43	Spotlight	Spotted Hyena	23:41:46	0	0	0	0	0	0	3	3
2015-09-14	1	FALSE	TRUE	9	-2.61263	34.8444	704975	9711370	16	NA	17.6	23:13:32	Wildebeest	Scheduled	23:43:34	Thermal	Spotted Hyena	23:43:37	0	0	0	0	0	0	1	1
2015-09-14	1	FALSE	TRUE	9	-2.61263	34.8444	704975	9711370	16	NA	17.6	23:13:32	Wildebeest	Scheduled	23:44:01	Spotlight	Spotted Hyena	23:44:55	0	0	0	0	0	0	1	1
2015-09-14	1	FALSE	TRUE	9	-2.61263	34.8444	704975	9711370	16	NA	17.6	23:13:32	Wildebeest	Unscheduled	23:51:56	Thermal	Spotted Hyena	23:52:00	0	0	0	0	0	0	2	2
2015-09-14	1	FALSE	TRUE	9	-2.61263	34.8444	704975	9711370	16	NA	17.6	23:13:32	Wildebeest	Unscheduled	23:54:00	Spotlight	Spotted Hyena	23:54:04	0	0	0	0	0	0	4	4
2015-09-14	1	FALSE	TRUE	9	-2.61263	34.8444	704975	9711370	16	NA	17.6	23:13:32	Wildebeest	Scheduled	23:57:17	Spotlight	Spotted Hyena	23:58:06	0	0	0	0	0	0	0	9
2015-09-14	1	FALSE	TRUE	9	-2.61263	34.8444	704975	9711370	16	NA	17.6	23:13:32	Wildebeest	Scheduled	23:58:13	Thermal	Spotted Hyena	23:59:36	0	0	0	0	0	0	0	10
2015-09-15	1	FALSE	TRUE	9	-2.61263	34.8444	704975	9711370	16	NA	17.6	23:13:32	Wildebeest	Unscheduled	00:06:12	Spotlight	No Approaches	00:06:18	0	0	0	0	0	0	0	0
2015-09-15	1	FALSE	TRUE	9	-2.61263	34.8444	704975	9711370	16	NA	17.6	23:13:32	Wildebeest	Unscheduled	00:09:55	Thermal	No Approaches	00:10:01	0	0	0	0	0	0	0	0
2015-09-15	1	FALSE	TRUE	9	-2.61263	34.8444	704975	9711370	16	NA	17.6	23:13:32	Wildebeest	Scheduled	00:12:07	Thermal	Spotted Hyena	00:13:36	0	0	0	0	0	0	0	1
2015-09-15	1	FALSE	TRUE	9	-2.61263	34.8444	704975	9711370	16	NA	17.6	23:13:32	Wildebeest	Scheduled	00:13:44	Spotlight	Spotted Hyena	00:14:53	0	0	0	0	0	0	0	1
2015-09-15	1	FALSE	TRUE	9	-2.61263	34.8444	704975	9711370	16	NA	17.6	23:13:32	Wildebeest	Unscheduled	00:21:21	Spotlight	Spotted Hyena	00:21:26	0	0	0	0	0	0	4	4
2015-09-15	1	FALSE	TRUE	9	-2.61263	34.8444	704975	9711370	16	NA	17.6	23:13:32	Wildebeest	Unscheduled	00:24:56	Spotlight	Spotted Hyena	00:25:01	0	0	0	0	0	0	1	1
2015-09-15	1	FALSE	TRUE	9	-2.61263	34.8444	704975	9711370	16	NA	17.6	23:13:32	Wildebeest	Scheduled	00:27:13	Spotlight	Spotted Hyena	00:28:37	0	0	0	0	0	0	0	7
2015-09-15	1	FALSE	TRUE	9	-2.61263	34.8444	704975	9711370	16	NA	17.6	23:13:32	Wildebeest	Scheduled	00:39:24	Thermal	Spotted Hyena	00:39:27	0	0	0	0	0	0	0	4
2015-09-15	1	FALSE	TRUE	9	-2.61263	34.8444	704975	9711370	16	NA	17.6	23:13:32	Wildebeest	End Call-up	00:40:05	NA	NA	NA	NA	NA	NA	NA	NA	NA	NA	NA
2015-09-19	1	TRUE	FALSE	10	-2.7105	34.9236	713768	9700540	18.3	NA	23.8	19:03:32	Wildebeest	Scheduled	19:03:34	Thermal	No Approaches	19:03:39	0	0	0	0	0	0	0	0
2015-09-19	1	TRUE	FALSE	10	-2.7105	34.9236	713768	9700540	18.3	NA	23.8	19:03:32	Wildebeest	Unscheduled	19:13:04	Spotlight	Spotted Hyena	19:13:10	0	0	1	0	0	0	0	1
2015-09-19	1	TRUE	FALSE	10	-2.7105	34.9236	713768	9700540	18.3	NA	23.8	19:03:32	Wildebeest	Unscheduled	19:14:14	Thermal	Spotted Hyena	19:14:19	0	0	0	0	0	0	1	1
2015-09-19	1	TRUE	FALSE	10	-2.7105	34.9236	713768	9700540	18.3	NA	23.8	19:03:32	Wildebeest	Scheduled	19:17:33	Spotlight	Spotted Hyena	19:17:38	0	0	0	0	0	0	2	2
2015-09-19	1	TRUE	FALSE	10	-2.7105	34.9236	713768	9700540	18.3	NA	23.8	19:03:32	Wildebeest	Scheduled	19:18:40	Thermal	Spotted Hyena	19:18:43	0	0	1	0	0	0	2	3
2015-09-19	1	TRUE	FALSE	10	-2.7105	34.9236	713768	9700540	18.3	NA	23.8	19:03:32	Wildebeest	Unscheduled	19:23:39	Spotlight	Spotted Hyena	19:23:44	0	0	1	0	0	0	2	3
2015-09-19	1	TRUE	FALSE	10	-2.7105	34.9236	713768	9700540	18.3	NA	23.8	19:03:32	Wildebeest	Unscheduled	19:25:29	Thermal	Spotted Hyena	19:25:34	0	0	0	0	0	0	2	2
2015-09-19	1	TRUE	FALSE	10	-2.7105	34.9236	713768	9700540	18.3	NA	23.8	19:03:32	Wildebeest	Unscheduled	19:27:06	Spotlight	Spotted Hyena	19:27:11	0	0	1	0	0	0	0	1
2015-09-19	1	TRUE	FALSE	10	-2.7105	34.9236	713768	9700540	18.3	NA	23.8	19:03:32	Wildebeest	Unscheduled	19:29:21	Thermal	Spotted Hyena	19:29:24	0	0	1	0	0	0	2	3
2015-09-19	1	TRUE	FALSE	10	-2.7105	34.9236	713768	9700540	18.3	NA	23.8	19:03:32	Wildebeest	Unscheduled	19:30:33	Spotlight	Spotted Hyena	19:30:36	0	0	4	0	0	0	1	5
2015-09-19	1	TRUE	FALSE	10	-2.7105	34.9236	713768	9700540	18.3	NA	23.8	19:03:32	Wildebeest	Scheduled	19:32:29	Thermal	Spotted Hyena	19:32:32	0	0	3	0	0	0	2	5
2015-09-19	1	TRUE	FALSE	10	-2.7105	34.9236	713768	9700540	18.3	NA	23.8	19:03:32	Wildebeest	Scheduled	19:34:00	Spotlight	Spotted Hyena	19:34:05	0	0	2	0	0	0	3	5
2015-09-19	1	TRUE	FALSE	10	-2.7105	34.9236	713768	9700540	18.3	NA	23.8	19:03:32	Wildebeest	Unscheduled	19:39:53	Spotlight	Spotted Hyena	19:39:56	0	0	4	0	0	0	4	8
2015-09-19	1	TRUE	FALSE	10	-2.7105	34.9236	713768	9700540	18.3	NA	23.8	19:03:32	Wildebeest	Unscheduled	19:41:27	Thermal	Spotted Hyena	19:41:29	0	0	0	0	0	0	8	8
2015-09-19	1	TRUE	FALSE	10	-2.7105	34.9236	713768	9700540	18.3	NA	23.8	19:03:32	Wildebeest	Unscheduled	19:43:31	Spotlight	Spotted Hyena	19:43:36	0	0	2	0	0	0	3	5
2015-09-19	1	TRUE	FALSE	10	-2.7105	34.9236	713768	9700540	18.3	NA	23.8	19:03:32	Wildebeest	Unscheduled	19:44:54	Thermal	Spotted Hyena	19:44:57	0	0	0	0	0	0	9	9
2015-09-19	1	TRUE	FALSE	10	-2.7105	34.9236	713768	9700540	18.3	NA	23.8	19:03:32	Wildebeest	Scheduled	19:47:37	Spotlight	Spotted Hyena	19:47:49	0	0	2	0	0	0	0	2
2015-09-19	1	TRUE	FALSE	10	-2.7105	34.9236	713768	9700540	18.3	NA	23.8	19:03:32	Wildebeest	Scheduled	19:48:53	Thermal	Spotted Hyena	19:48:56	0	0	2	0	0	0	0	2
2015-09-19	1	TRUE	FALSE	10	-2.7105	34.9236	713768	9700540	18.3	NA	23.8	19:03:32	Wildebeest	Unscheduled	19:54:18	Spotlight	Spotted Hyena	19:54:23	0	0	1	0	0	0	0	1
2015-09-19	1	TRUE	FALSE	10	-2.7105	34.9236	713768	9700540	18.3	NA	23.8	19:03:32	Wildebeest	Unscheduled	19:56:49	Thermal	Spotted Hyena	19:56:52	0	0	0	0	0	0	3	3
2015-09-19	1	TRUE	FALSE	10	-2.7105	34.9236	713768	9700540	18.3	NA	23.8	19:03:32	Wildebeest	Unscheduled	19:58:42	Spotlight	Spotted Hyena	19:58:45	0	0	3	0	0	0	2	5
2015-09-19	1	TRUE	FALSE	10	-2.7105	34.9236	713768	9700540	18.3	NA	23.8	19:03:32	Wildebeest	Unscheduled	20:00:43	Spotlight	Spotted Hyena	20:00:46	0	0	7	0	0	0	0	7
2015-09-19	1	TRUE	FALSE	10	-2.7105	34.9236	713768	9700540	18.3	NA	23.8	19:03:32	Wildebeest	Scheduled	20:02:31	Thermal	Spotted Hyena	20:02:34	0	0	0	0	0	0	8	8
2015-09-19	1	TRUE	FALSE	10	-2.7105	34.9236	713768	9700540	18.3	NA	23.8	19:03:32	Wildebeest	Scheduled	20:03:54	Spotlight	Spotted Hyena	20:03:59	0	0	4	0	0	0	2	6
2015-09-19	1	TRUE	FALSE	10	-2.7105	34.9236	713768	9700540	18.3	NA	23.8	19:03:32	Wildebeest	Unscheduled	20:10:15	Spotlight	Spotted Hyena	20:10:18	0	0	3	0	0	0	1	4
2015-09-19	1	TRUE	FALSE	10	-2.7105	34.9236	713768	9700540	18.3	NA	23.8	19:03:32	Wildebeest	Unscheduled	20:12:03	Thermal	Spotted Hyena	20:12:09	0	0	0	0	0	0	5	5
2015-09-19	1	TRUE	FALSE	10	-2.7105	34.9236	713768	9700540	18.3	NA	23.8	19:03:32	Wildebeest	Unscheduled	20:15:01	Spotlight	Spotted Hyena	20:15:04	0	0	0	0	0	0	5	5
2015-09-19	1	TRUE	FALSE	10	-2.7105	34.9236	713768	9700540	18.3	NA	23.8	19:03:32	Wildebeest	Scheduled	20:17:37	Spotlight	Spotted Hyena	20:17:39	0	0	3	0	0	0	0	3
2015-09-19	1	TRUE	FALSE	10	-2.7105	34.9236	713768	9700540	18.3	NA	23.8	19:03:32	Wildebeest	Scheduled	20:18:49	Thermal	Spotted Hyena	20:18:52	0	0	0	0	0	0	4	4
2015-09-19	1	TRUE	FALSE	10	-2.7105	34.9236	713768	9700540	18.3	NA	23.8	19:03:32	Wildebeest	End Call-up	20:19:01	NA	NA	NA	NA	NA	NA	NA	NA	NA	NA	NA
2015-09-14	1	TRUE	FALSE	11	-2.54447	34.9188	713258	9718900	18	NA	16.5	23:53:01	Wildebeest	Scheduled	23:54:54	Thermal	No Approaches	23:54:59	0	0	0	0	0	0	0	0
2015-09-14	1	TRUE	FALSE	11	-2.54447	34.9188	713258	9718900	18	NA	16.5	23:53:01	Wildebeest	Scheduled	23:55:51	Spotlight	No Approaches	23:55:59	0	0	0	0	0	0	0	0
2015-09-14	1	TRUE	FALSE	11	-2.54447	34.9188	713258	9718900	18	NA	16.5	23:53:01	Wildebeest	Unscheduled	23:57:57	Spotlight	No Approaches	23:58:02	0	0	0	0	0	0	0	0
2015-09-14	1	TRUE	FALSE	11	-2.54447	34.9188	713258	9718900	18	NA	16.5	23:53:01	Wildebeest	Unscheduled	23:59:09	Thermal	No Approaches	23:59:13	0	0	0	0	0	0	0	0
2015-09-15	1	TRUE	FALSE	11	-2.54447	34.9188	713258	9718900	18	NA	16.5	23:53:01	Wildebeest	Unscheduled	00:03:44	Thermal	Spotted Hyena	00:03:49	0	0	1	0	0	0	0	0
2015-09-15	1	TRUE	FALSE	11	-2.54447	34.9188	713258	9718900	18	NA	16.5	23:53:01	Wildebeest	Scheduled	00:07:11	Spotlight	Spotted Hyena	00:07:16	0	0	1	0	0	0	0	1
2015-09-15	1	TRUE	FALSE	11	-2.54447	34.9188	713258	9718900	18	NA	16.5	23:53:01	Wildebeest	Unscheduled	00:14:00	Thermal	Spotted Hyena	00:14:05	0	0	0	0	0	0	1	1
2015-09-15	1	TRUE	FALSE	11	-2.54447	34.9188	713258	9718900	18	NA	16.5	23:53:01	Wildebeest	Unscheduled	00:23:46	Spotlight	Lion	00:23:59	1	0	0	0	0	0	3	4
2015-09-15	1	TRUE	FALSE	11	-2.54447	34.9188	713258	9718900	18	NA	16.5	23:53:01	Wildebeest	Unscheduled	00:25:28	Spotlight	Spotted Hyena	00:25:36	1	0	0	0	5	0	2	8
2015-09-15	1	TRUE	FALSE	11	-2.54447	34.9188	713258	9718900	18	NA	16.5	23:53:01	Wildebeest	Scheduled	00:29:31	Thermal	Lion	00:30:43	0	0	0	0	6	0	4	10
2015-09-15	1	TRUE	FALSE	11	-2.54447	34.9188	713258	9718900	18	NA	16.5	23:53:01	Wildebeest	Scheduled	00:35:55	Spotlight	Lion	00:36:05	0	1	0	0	5	0	6	12
2015-09-15	1	TRUE	FALSE	11	-2.54447	34.9188	713258	9718900	18	NA	16.5	23:53:01	Wildebeest	Unscheduled	00:38:25	Thermal	Lion	00:38:34	0	0	0	0	0	0	6	6
2015-09-15	1	TRUE	FALSE	11	-2.54447	34.9188	713258	9718900	18	NA	16.5	23:53:01	Wildebeest	Unscheduled	00:38:53	Thermal	Spotted Hyena	00:38:58	0	0	0	0	0	0	3	3
2015-09-15	1	TRUE	FALSE	11	-2.54447	34.9188	713258	9718900	18	NA	16.5	23:53:01	Wildebeest	Unscheduled	00:40:59	Spotlight	Lion	00:41:04	0	2	0	0	0	0	3	5
2015-09-15	1	TRUE	FALSE	11	-2.54447	34.9188	713258	9718900	18	NA	16.5	23:53:01	Wildebeest	Scheduled	00:43:59	Spotlight	Lion	00:44:02	0	1	0	0	0	0	2	3
2015-09-15	1	TRUE	FALSE	11	-2.54447	34.9188	713258	9718900	18	NA	16.5	23:53:01	Wildebeest	Scheduled	00:45:17	Thermal	Lion	00:45:22	0	0	0	0	0	0	2	2
2015-09-15	1	TRUE	FALSE	11	-2.54447	34.9188	713258	9718900	18	NA	16.5	23:53:01	Wildebeest	Unscheduled	00:51:01	Thermal	Lion	00:51:07	0	1	0	0	0	0	6	7
2015-09-15	1	TRUE	FALSE	11	-2.54447	34.9188	713258	9718900	18	NA	16.5	23:53:01	Wildebeest	Unscheduled	00:52:59	Spotlight	Spotted Hyena	00:53:02	0	0	0	0	0	0	3	3
2015-09-15	1	TRUE	FALSE	11	-2.54447	34.9188	713258	9718900	18	NA	16.5	23:53:01	Wildebeest	Unscheduled	00:53:13	Spotlight	Lion	00:53:16	2	2	0	0	0	0	1	5
2015-09-15	1	TRUE	FALSE	11	-2.54447	34.9188	713258	9718900	18	NA	16.5	23:53:01	Wildebeest	Unscheduled	00:56:02	Thermal	Lion	00:56:08	0	1	0	0	0	4	0	5
2015-09-15	1	TRUE	FALSE	11	-2.54447	34.9188	713258	9718900	18	NA	16.5	23:53:01	Wildebeest	Unscheduled	00:56:30	Thermal	Spotted Hyena	00:56:34	0	0	0	0	0	0	4	4
2015-09-15	1	TRUE	FALSE	11	-2.54447	34.9188	713258	9718900	18	NA	16.5	23:53:01	Wildebeest	Scheduled	00:59:24	Spotlight	Lion	00:59:29	1	2	0	0	2	0	0	5
2015-09-15	1	TRUE	FALSE	11	-2.54447	34.9188	713258	9718900	18	NA	16.5	23:53:01	Wildebeest	Scheduled	01:02:32	Thermal	Spotted Hyena	01:02:37	0	0	0	0	0	0	1	1
2015-09-15	1	TRUE	FALSE	11	-2.54447	34.9188	713258	9718900	18	NA	16.5	23:53:01	Wildebeest	Scheduled	01:02:46	Thermal	Lion	01:02:49	0	1	0	0	3	0	2	6
2015-09-15	1	TRUE	FALSE	11	-2.54447	34.9188	713258	9718900	18	NA	16.5	23:53:01	Wildebeest	Unscheduled	01:05:19	Spotlight	Lion	01:05:24	1	1	0	0	2	0	0	4
2015-09-15	1	TRUE	FALSE	11	-2.54447	34.9188	713258	9718900	18	NA	16.5	23:53:01	Wildebeest	Unscheduled	01:08:27	Thermal	Lion	01:08:32	0	2	0	1	2	0	0	5
2015-09-15	1	TRUE	FALSE	11	-2.54447	34.9188	713258	9718900	18	NA	16.5	23:53:01	Wildebeest	Unscheduled	01:09:24	Thermal	Spotted Hyena	01:09:29	0	0	0	0	0	0	1	1
2015-09-15	1	TRUE	FALSE	11	-2.54447	34.9188	713258	9718900	18	NA	16.5	23:53:01	Wildebeest	Scheduled	01:12:05	Spotlight	Lion	01:12:08	1	2	0	0	2	0	0	5
2015-09-15	1	TRUE	FALSE	11	-2.54447	34.9188	713258	9718900	18	NA	16.5	23:53:01	Wildebeest	End Call-up	01:13:10	NA	NA	NA	NA	NA	NA	NA	NA	NA	NA	NA
2015-09-17	1	FALSE	TRUE	12	-2.82296	34.9783	719835	9688090	12.2	NA	20	21:26:49	Wildebeest	Scheduled	21:26:49	Spotlight	No Approaches	21:26:54	0	0	0	0	0	0	0	0
2015-09-17	1	FALSE	TRUE	12	-2.82296	34.9783	719835	9688090	12.2	NA	20	21:26:49	Wildebeest	Scheduled	21:26:55	Thermal	No Approaches	21:28:44	0	0	0	0	0	0	0	0
2015-09-17	1	FALSE	TRUE	12	-2.82296	34.9783	719835	9688090	12.2	NA	20	21:26:49	Wildebeest	Unscheduled	21:33:17	Thermal	No Approaches	21:34:02	0	0	0	0	0	0	0	0
2015-09-17	1	FALSE	TRUE	12	-2.82296	34.9783	719835	9688090	12.2	NA	20	21:26:49	Wildebeest	Unscheduled	21:36:41	Spotlight	Spotted Hyena	21:37:29	0	0	0	0	0	0	0	1
2015-09-17	1	FALSE	TRUE	12	-2.82296	34.9783	719835	9688090	12.2	NA	20	21:26:49	Wildebeest	Unscheduled	21:39:03	Thermal	Spotted Hyena	21:39:54	0	0	0	0	0	0	0	2
2015-09-17	1	FALSE	TRUE	12	-2.82296	34.9783	719835	9688090	12.2	NA	20	21:26:49	Wildebeest	Scheduled	21:41:23	Thermal	Spotted Hyena	21:41:58	0	0	0	0	0	0	0	3
2015-09-17	1	FALSE	TRUE	12	-2.82296	34.9783	719835	9688090	12.2	NA	20	21:26:49	Wildebeest	Scheduled	21:42:06	Spotlight	Spotted Hyena	21:43:06	0	0	0	0	0	0	0	3
2015-09-17	1	FALSE	TRUE	12	-2.82296	34.9783	719835	9688090	12.2	NA	20	21:26:49	Wildebeest	Unscheduled	21:46:00	Thermal	Spotted Hyena	21:46:59	0	0	0	0	0	0	0	3
2015-09-17	1	FALSE	TRUE	12	-2.82296	34.9783	719835	9688090	12.2	NA	20	21:26:49	Wildebeest	Unscheduled	21:49:22	Spotlight	Spotted Hyena	21:51:12	0	0	0	0	0	0	0	16
2015-09-17	1	FALSE	TRUE	12	-2.82296	34.9783	719835	9688090	12.2	NA	20	21:26:49	Wildebeest	Unscheduled	21:53:21	Thermal	Spotted Hyena	21:54:55	0	0	0	0	0	0	0	7
2015-09-17	1	FALSE	TRUE	12	-2.82296	34.9783	719835	9688090	12.2	NA	20	21:26:49	Wildebeest	Scheduled	21:57:01	Spotlight	Spotted Hyena	21:57:53	0	0	0	0	0	0	0	7
2015-09-17	1	FALSE	TRUE	12	-2.82296	34.9783	719835	9688090	12.2	NA	20	21:26:49	Wildebeest	Scheduled	21:58:00	Thermal	Spotted Hyena	21:59:24	0	0	0	0	0	0	0	7
2015-09-17	1	FALSE	TRUE	12	-2.82296	34.9783	719835	9688090	12.2	NA	20	21:26:49	Wildebeest	Unscheduled	22:02:21	Spotlight	Spotted Hyena	22:04:20	0	0	0	0	0	0	0	6
2015-09-17	1	FALSE	TRUE	12	-2.82296	34.9783	719835	9688090	12.2	NA	20	21:26:49	Wildebeest	Unscheduled	22:08:17	Thermal	Spotted Hyena	22:09:27	0	0	0	0	0	0	0	8
2015-09-17	1	FALSE	TRUE	12	-2.82296	34.9783	719835	9688090	12.2	NA	20	21:26:49	Wildebeest	Scheduled	22:10:58	Thermal	Spotted Hyena	22:11:57	0	0	0	0	0	0	0	1
2015-09-17	1	FALSE	TRUE	12	-2.82296	34.9783	719835	9688090	12.2	NA	20	21:26:49	Wildebeest	Scheduled	22:12:19	Spotlight	Spotted Hyena	22:13:29	0	0	0	0	0	0	0	1
2015-09-17	1	FALSE	TRUE	12	-2.82296	34.9783	719835	9688090	12.2	NA	20	21:26:49	Wildebeest	Unscheduled	22:18:25	Spotlight	Spotted Hyena	22:19:42	0	0	0	0	0	0	0	1
2015-09-17	1	FALSE	TRUE	12	-2.82296	34.9783	719835	9688090	12.2	NA	20	21:26:49	Wildebeest	Unscheduled	22:23:06	Thermal	Spotted Hyena	22:24:09	0	0	0	0	0	0	0	4
2015-09-17	1	FALSE	TRUE	12	-2.82296	34.9783	719835	9688090	12.2	NA	20	21:26:49	Wildebeest	Scheduled	22:26:01	Spotlight	Spotted Hyena	22:27:14	0	0	0	0	0	0	0	6
2015-09-17	1	FALSE	TRUE	12	-2.82296	34.9783	719835	9688090	12.2	NA	20	21:26:49	Wildebeest	Scheduled	22:27:19	Thermal	Spotted Hyena	22:28:16	0	0	0	0	0	0	0	7
2015-09-17	1	FALSE	TRUE	12	-2.82296	34.9783	719835	9688090	12.2	NA	20	21:26:49	Wildebeest	Unscheduled	22:33:54	Spotlight	Spotted Hyena	22:35:15	0	0	0	0	0	0	0	9
2015-09-17	1	FALSE	TRUE	12	-2.82296	34.9783	719835	9688090	12.2	NA	20	21:26:49	Wildebeest	Unscheduled	22:36:50	Thermal	Spotted Hyena	22:38:02	0	0	0	0	0	0	0	4
2015-09-17	1	FALSE	TRUE	12	-2.82296	34.9783	719835	9688090	12.2	NA	20	21:26:49	Wildebeest	Scheduled	22:41:02	Thermal	Spotted Hyena	22:41:54	0	0	0	0	0	0	0	6
2015-09-17	1	FALSE	TRUE	12	-2.82296	34.9783	719835	9688090	12.2	NA	20	21:26:49	Wildebeest	Scheduled	22:41:59	Spotlight	Spotted Hyena	22:43:01	0	0	0	0	0	0	0	6
2015-09-17	1	FALSE	TRUE	12	-2.82296	34.9783	719835	9688090	12.2	NA	20	21:26:49	Wildebeest	End Call-up	22:43:09	NA	NA	NA	NA	NA	NA	NA	NA	NA	NA	NA
2015-09-16	1	FALSE	TRUE	13	-2.55865	34.7521	694721	9717360	2.5	NA	20.6	20:59:26	Wildebeest	Scheduled	20:59:28	Spotlight	No Approaches	21:00:31	0	0	0	0	0	0	0	0
2015-09-16	1	FALSE	TRUE	13	-2.55865	34.7521	694721	9717360	2.5	NA	20.6	20:59:26	Wildebeest	Scheduled	21:00:35	Thermal	No Approaches	21:01:46	0	0	0	0	0	0	0	0
2015-09-16	1	FALSE	TRUE	13	-2.55865	34.7521	694721	9717360	2.5	NA	20.6	20:59:26	Wildebeest	Unscheduled	21:05:59	Thermal	Spotted Hyena	21:07:14	0	0	0	0	0	0	2	2
2015-09-16	1	FALSE	TRUE	13	-2.55865	34.7521	694721	9717360	2.5	NA	20.6	20:59:26	Wildebeest	Unscheduled	21:09:44	Spotlight	Spotted Hyena	21:11:59	0	0	0	0	0	0	9	9
2015-09-16	1	FALSE	TRUE	13	-2.55865	34.7521	694721	9717360	2.5	NA	20.6	20:59:26	Wildebeest	Scheduled	21:12:42	Thermal	Spotted Hyena	21:13:55	0	0	0	0	0	0	0	11
2015-09-16	1	FALSE	TRUE	13	-2.55865	34.7521	694721	9717360	2.5	NA	20.6	20:59:26	Wildebeest	Scheduled	21:14:59	Spotlight	Spotted Hyena	21:15:02	0	0	0	0	0	0	0	10
2015-09-16	1	FALSE	TRUE	13	-2.55865	34.7521	694721	9717360	2.5	NA	20.6	20:59:26	Wildebeest	Unscheduled	21:19:39	Thermal	Spotted Hyena	21:21:45	0	0	0	0	0	0	23	23
2015-09-16	1	FALSE	TRUE	13	-2.55865	34.7521	694721	9717360	2.5	NA	20.6	20:59:26	Wildebeest	Scheduled	21:27:32	Spotlight	Spotted Hyena	21:28:39	0	0	0	0	0	0	0	19
2015-09-16	1	FALSE	TRUE	13	-2.55865	34.7521	694721	9717360	2.5	NA	20.6	20:59:26	Wildebeest	Scheduled	21:28:47	Spotlight	Lion	21:28:50	3	0	0	0	0	0	0	3
2015-09-16	1	FALSE	TRUE	13	-2.55865	34.7521	694721	9717360	2.5	NA	20.6	20:59:26	Wildebeest	Scheduled	21:29:09	Thermal	Lion	21:30:05	3	0	0	0	0	0	0	3
2015-09-16	1	FALSE	TRUE	13	-2.55865	34.7521	694721	9717360	2.5	NA	20.6	20:59:26	Wildebeest	Scheduled	21:30:13	Thermal	Spotted Hyena	21:30:18	0	0	0	0	0	0	0	17
2015-09-16	1	FALSE	TRUE	13	-2.55865	34.7521	694721	9717360	2.5	NA	20.6	20:59:26	Wildebeest	Unscheduled	21:32:44	Spotlight	Lion	21:32:49	4	1	0	0	0	0	0	5
2015-09-16	1	FALSE	TRUE	13	-2.55865	34.7521	694721	9717360	2.5	NA	20.6	20:59:26	Wildebeest	Unscheduled	21:34:32	Spotlight	Spotted Hyena	21:34:35	0	0	0	0	0	0	11	11
2015-09-16	1	FALSE	TRUE	13	-2.55865	34.7521	694721	9717360	2.5	NA	20.6	20:59:26	Wildebeest	Unscheduled	21:38:36	Thermal	Lion	21:40:05	4	1	0	0	0	0	0	5
2015-09-16	1	FALSE	TRUE	13	-2.55865	34.7521	694721	9717360	2.5	NA	20.6	20:59:26	Wildebeest	Unscheduled	21:40:21	Thermal	Spotted Hyena	21:40:24	0	0	0	0	0	0	11	11
2015-09-16	1	FALSE	TRUE	13	-2.55865	34.7521	694721	9717360	2.5	NA	20.6	20:59:26	Wildebeest	Scheduled	21:42:23	Thermal	Spotted Hyena	21:43:35	0	0	0	0	0	0	0	11
2015-09-16	1	FALSE	TRUE	13	-2.55865	34.7521	694721	9717360	2.5	NA	20.6	20:59:26	Wildebeest	Scheduled	21:43:43	Thermal	Lion	21:43:46	4	1	0	0	0	0	0	5
2015-09-16	1	FALSE	TRUE	13	-2.55865	34.7521	694721	9717360	2.5	NA	20.6	20:59:26	Wildebeest	Scheduled	21:44:10	Spotlight	Spotted Hyena	21:45:04	0	0	0	0	0	0	0	6
2015-09-16	1	FALSE	TRUE	13	-2.55865	34.7521	694721	9717360	2.5	NA	20.6	20:59:26	Wildebeest	Scheduled	21:45:11	Spotlight	Lion	21:45:14	4	1	0	0	0	0	0	0
2015-09-16	1	FALSE	TRUE	13	-2.55865	34.7521	694721	9717360	2.5	NA	20.6	20:59:26	Wildebeest	Unscheduled	21:49:49	Thermal	Spotted Hyena	21:51:12	0	0	0	0	0	0	5	5
2015-09-16	1	FALSE	TRUE	13	-2.55865	34.7521	694721	9717360	2.5	NA	20.6	20:59:26	Wildebeest	Unscheduled	21:51:22	Thermal	Lion	21:51:25	4	1	0	0	0	0	0	5
2015-09-16	1	FALSE	TRUE	13	-2.55865	34.7521	694721	9717360	2.5	NA	20.6	20:59:26	Wildebeest	Unscheduled	21:55:17	Spotlight	Spotted Hyena	21:57:02	0	0	0	0	0	0	13	13
2015-09-16	1	FALSE	TRUE	13	-2.55865	34.7521	694721	9717360	2.5	NA	20.6	20:59:26	Wildebeest	Unscheduled	21:57:10	Spotlight	Lion	21:57:15	4	1	0	0	0	0	0	5
2015-09-16	1	FALSE	TRUE	13	-2.55865	34.7521	694721	9717360	2.5	NA	20.6	20:59:26	Wildebeest	Scheduled	21:57:53	Spotlight	Spotted Hyena	21:59:05	0	0	0	0	0	0	0	12
2015-09-16	1	FALSE	TRUE	13	-2.55865	34.7521	694721	9717360	2.5	NA	20.6	20:59:26	Wildebeest	Scheduled	21:59:13	Spotlight	Lion	21:59:16	0	0	0	0	0	0	0	5
2015-09-16	1	FALSE	TRUE	13	-2.55865	34.7521	694721	9717360	2.5	NA	20.6	20:59:26	Wildebeest	Scheduled	21:59:37	Thermal	Spotted Hyena	22:00:53	0	0	0	0	0	0	0	7
2015-09-16	1	FALSE	TRUE	13	-2.55865	34.7521	694721	9717360	2.5	NA	20.6	20:59:26	Wildebeest	Scheduled	22:00:59	Thermal	Lion	22:01:04	0	0	0	0	0	0	0	5
2015-09-16	1	FALSE	TRUE	13	-2.55865	34.7521	694721	9717360	2.5	NA	20.6	20:59:26	Wildebeest	Unscheduled	22:05:35	Spotlight	Spotted Hyena	22:07:30	0	0	0	0	0	0	11	11
2015-09-16	1	FALSE	TRUE	13	-2.55865	34.7521	694721	9717360	2.5	NA	20.6	20:59:26	Wildebeest	Unscheduled	22:07:39	Spotlight	Lion	22:07:42	4	1	0	0	0	0	0	5
2015-09-16	1	FALSE	TRUE	13	-2.55865	34.7521	694721	9717360	2.5	NA	20.6	20:59:26	Wildebeest	Unscheduled	22:10:31	Thermal	Spotted Hyena	22:10:36	0	0	0	0	0	0	19	19
2015-09-16	1	FALSE	TRUE	13	-2.55865	34.7521	694721	9717360	2.5	NA	20.6	20:59:26	Wildebeest	Unscheduled	22:11:47	Thermal	Lion	22:11:52	4	1	0	0	0	0	0	5
2015-09-16	1	FALSE	TRUE	13	-2.55865	34.7521	694721	9717360	2.5	NA	20.6	20:59:26	Wildebeest	Scheduled	22:12:29	Thermal	Spotted Hyena	22:13:29	0	0	0	0	0	0	0	27
2015-09-16	1	FALSE	TRUE	13	-2.55865	34.7521	694721	9717360	2.5	NA	20.6	20:59:26	Wildebeest	Scheduled	22:13:34	Thermal	Lion	22:13:37	0	0	0	0	0	0	0	4
2015-09-16	1	FALSE	TRUE	13	-2.55865	34.7521	694721	9717360	2.5	NA	20.6	20:59:26	Wildebeest	Scheduled	22:14:23	Spotlight	Spotted Hyena	22:15:59	0	0	0	0	0	0	0	19
2015-09-16	1	FALSE	TRUE	13	-2.55865	34.7521	694721	9717360	2.5	NA	20.6	20:59:26	Wildebeest	Scheduled	22:16:05	Spotlight	Lion	22:16:10	4	1	0	0	0	0	0	5
2015-09-16	1	FALSE	TRUE	13	-2.55865	34.7521	694721	9717360	2.5	NA	20.6	20:59:26	Wildebeest	End Call-up	22:16:51	NA	NA	NA	NA	NA	NA	NA	NA	NA	NA	NA
2015-09-15	1	FALSE	TRUE	14	-2.59587	35.0054	722887	9713200	20	NA	25	19:54:30	Wildebeest	Scheduled	19:54:32	Thermal	No Approaches	19:55:37	0	0	0	0	0	0	0	0
2015-09-15	1	FALSE	TRUE	14	-2.59587	35.0054	722887	9713200	20	NA	25	19:54:30	Wildebeest	Scheduled	19:55:42	Spotlight	No Approaches	19:57:02	0	0	0	0	0	0	0	0
2015-09-15	1	FALSE	TRUE	14	-2.59587	35.0054	722887	9713200	20	NA	25	19:54:30	Wildebeest	Unscheduled	20:03:00	Thermal	No Approaches	20:03:03	0	0	0	0	0	0	0	0
2015-09-15	1	FALSE	TRUE	14	-2.59587	35.0054	722887	9713200	20	NA	25	19:54:30	Wildebeest	Unscheduled	20:06:25	Spotlight	Spotted Hyena	20:06:28	0	0	0	0	0	0	1	1
2015-09-15	1	FALSE	TRUE	14	-2.59587	35.0054	722887	9713200	20	NA	25	19:54:30	Wildebeest	Scheduled	20:08:07	Spotlight	Spotted Hyena	20:10:03	0	0	0	0	0	0	0	1
2015-09-15	1	FALSE	TRUE	14	-2.59587	35.0054	722887	9713200	20	NA	25	19:54:30	Wildebeest	Scheduled	20:10:32	Thermal	Spotted Hyena	20:12:01	0	0	0	0	0	0	0	2
2015-09-15	1	FALSE	TRUE	14	-2.59587	35.0054	722887	9713200	20	NA	25	19:54:30	Wildebeest	Unscheduled	20:19:14	Spotlight	Spotted Hyena	20:19:19	0	0	0	0	0	0	10	10
2015-09-15	1	FALSE	TRUE	14	-2.59587	35.0054	722887	9713200	20	NA	25	19:54:30	Wildebeest	Scheduled	20:24:39	Thermal	Spotted Hyena	20:24:44	0	0	0	0	0	0	0	16
2015-09-15	1	FALSE	TRUE	14	-2.59587	35.0054	722887	9713200	20	NA	25	19:54:30	Wildebeest	Scheduled	20:24:52	Spotlight	Spotted Hyena	20:26:13	0	0	0	0	0	0	0	13
2015-09-15	1	FALSE	TRUE	14	-2.59587	35.0054	722887	9713200	20	NA	25	19:54:30	Wildebeest	Unscheduled	20:32:48	Thermal	Spotted Hyena	20:32:52	0	0	0	0	0	0	3	3
2015-09-15	1	FALSE	TRUE	14	-2.59587	35.0054	722887	9713200	20	NA	25	19:54:30	Wildebeest	Unscheduled	20:34:06	Spotlight	Spotted Hyena	20:35:59	0	0	0	0	0	0	5	5
2015-09-15	1	FALSE	TRUE	14	-2.59587	35.0054	722887	9713200	20	NA	25	19:54:30	Wildebeest	Scheduled	20:38:24	Spotlight	Spotted Hyena	20:39:45	0	0	0	0	0	0	0	4
2015-09-15	1	FALSE	TRUE	14	-2.59587	35.0054	722887	9713200	20	NA	25	19:54:30	Wildebeest	Unscheduled	20:46:42	Spotlight	Spotted Hyena	20:48:06	0	0	0	0	0	0	3	3
2015-09-15	1	FALSE	TRUE	14	-2.59587	35.0054	722887	9713200	20	NA	25	19:54:30	Wildebeest	Scheduled	20:55:10	Thermal	Spotted Hyena	20:55:13	0	0	0	0	0	0	0	6
2015-09-15	1	FALSE	TRUE	14	-2.59587	35.0054	722887	9713200	20	NA	25	19:54:30	Wildebeest	Scheduled	20:55:19	Thermal	Lion	20:55:24	0	0	0	0	0	0	0	1
2015-09-15	1	FALSE	TRUE	14	-2.59587	35.0054	722887	9713200	20	NA	25	19:54:30	Wildebeest	Scheduled	20:55:37	Spotlight	Lion	20:56:44	0	1	0	0	0	0	0	1
2015-09-15	1	FALSE	TRUE	14	-2.59587	35.0054	722887	9713200	20	NA	25	19:54:30	Wildebeest	Scheduled	20:56:52	Spotlight	Spotted Hyena	20:56:55	0	0	0	0	0	0	0	3
2015-09-15	1	FALSE	TRUE	14	-2.59587	35.0054	722887	9713200	20	NA	25	19:54:30	Wildebeest	Unscheduled	21:02:00	Spotlight	Lion	21:02:04	0	1	0	0	0	0	0	1
2015-09-15	1	FALSE	TRUE	14	-2.59587	35.0054	722887	9713200	20	NA	25	19:54:30	Wildebeest	Unscheduled	21:05:55	Thermal	No Approaches	21:05:59	0	0	0	0	0	0	0	0
2015-09-15	1	FALSE	TRUE	14	-2.59587	35.0054	722887	9713200	20	NA	25	19:54:30	Wildebeest	Scheduled	21:09:28	Spotlight	Spotted Hyena	21:09:33	0	0	0	0	0	0	0	3
2015-09-15	1	FALSE	TRUE	14	-2.59587	35.0054	722887	9713200	20	NA	25	19:54:30	Wildebeest	Scheduled	21:09:44	Thermal	Spotted Hyena	21:11:18	0	0	0	0	0	0	0	3
2015-09-15	1	FALSE	TRUE	14	-2.59587	35.0054	722887	9713200	20	NA	25	19:54:30	Wildebeest	End Call-up	21:11:37	NA	NA	NA	NA	NA	NA	NA	NA	NA	NA	NA
2015-09-17	1	TRUE	FALSE	15	-2.53391	34.9805	720122	9720060	4.6	NA	17.1	00:46:43	Wildebeest	Scheduled	00:46:46	Thermal	No Approaches	00:46:48	0	0	0	0	0	0	0	0
2015-09-17	1	TRUE	FALSE	15	-2.53391	34.9805	720122	9720060	4.6	NA	17.1	00:46:43	Wildebeest	Scheduled	00:47:26	Spotlight	No Approaches	00:47:29	0	0	0	0	0	0	0	0
2015-09-17	1	TRUE	FALSE	15	-2.53391	34.9805	720122	9720060	4.6	NA	17.1	00:46:43	Wildebeest	Unscheduled	00:53:15	Spotlight	Spotted Hyena	00:53:18	0	0	2	0	0	0	0	2
2015-09-17	1	TRUE	FALSE	15	-2.53391	34.9805	720122	9720060	4.6	NA	17.1	00:46:43	Wildebeest	Unscheduled	00:55:01	Thermal	Spotted Hyena	00:55:04	0	0	0	0	0	0	4	4
2015-09-17	1	TRUE	FALSE	15	-2.53391	34.9805	720122	9720060	4.6	NA	17.1	00:46:43	Wildebeest	Scheduled	00:59:43	Spotlight	Spotted Hyena	00:59:46	0	0	0	0	0	0	8	8
2015-09-17	1	TRUE	FALSE	15	-2.53391	34.9805	720122	9720060	4.6	NA	17.1	00:46:43	Wildebeest	Scheduled	00:59:56	Spotlight	Lion	00:59:57	1	0	0	0	0	0	0	1
2015-09-17	1	TRUE	FALSE	15	-2.53391	34.9805	720122	9720060	4.6	NA	17.1	00:46:43	Wildebeest	Scheduled	01:01:41	Thermal	Spotted Hyena	01:01:44	0	0	0	0	0	0	10	10
2015-09-17	1	TRUE	FALSE	15	-2.53391	34.9805	720122	9720060	4.6	NA	17.1	00:46:43	Wildebeest	Scheduled	01:01:54	Thermal	Lion	01:01:57	1	0	0	0	0	0	0	1
2015-09-17	1	TRUE	FALSE	15	-2.53391	34.9805	720122	9720060	4.6	NA	17.1	00:46:43	Wildebeest	Unscheduled	01:05:33	Spotlight	Spotted Hyena	01:05:36	0	0	0	0	0	0	19	19
2015-09-17	1	TRUE	FALSE	15	-2.53391	34.9805	720122	9720060	4.6	NA	17.1	00:46:43	Wildebeest	Unscheduled	01:06:16	Spotlight	Lion	01:06:26	1	0	0	0	0	0	0	1
2015-09-17	1	TRUE	FALSE	15	-2.53391	34.9805	720122	9720060	4.6	NA	17.1	00:46:43	Wildebeest	Unscheduled	01:09:02	Spotlight	Spotted Hyena	01:09:05	0	0	0	0	0	0	13	13
2015-09-17	1	TRUE	FALSE	15	-2.53391	34.9805	720122	9720060	4.6	NA	17.1	00:46:43	Wildebeest	Unscheduled	01:09:13	Spotlight	Lion	01:09:18	1	0	0	0	0	0	0	1
2015-09-17	1	TRUE	FALSE	15	-2.53391	34.9805	720122	9720060	4.6	NA	17.1	00:46:43	Wildebeest	Unscheduled	01:11:17	Thermal	Spotted Hyena	01:11:22	1	0	0	0	0	0	16	17
2015-09-17	1	TRUE	FALSE	15	-2.53391	34.9805	720122	9720060	4.6	NA	17.1	00:46:43	Wildebeest	Scheduled	01:13:31	Thermal	Spotted Hyena	01:13:36	0	0	0	0	0	0	23	23
2015-09-17	1	TRUE	FALSE	15	-2.53391	34.9805	720122	9720060	4.6	NA	17.1	00:46:43	Wildebeest	Scheduled	01:15:24	Spotlight	Spotted Hyena	01:15:26	0	0	0	0	0	0	18	18
2015-09-17	1	TRUE	FALSE	15	-2.53391	34.9805	720122	9720060	4.6	NA	17.1	00:46:43	Wildebeest	Unscheduled	01:20:36	Spotlight	Spotted Hyena	01:20:39	0	0	8	0	0	0	5	13
2015-09-17	1	TRUE	FALSE	15	-2.53391	34.9805	720122	9720060	4.6	NA	17.1	00:46:43	Wildebeest	Unscheduled	01:22:21	Thermal	Spotted Hyena	01:22:24	0	0	0	0	0	0	8	8
2015-09-17	1	TRUE	FALSE	15	-2.53391	34.9805	720122	9720060	4.6	NA	17.1	00:46:43	Wildebeest	Scheduled	01:28:53	Spotlight	Spotted Hyena	01:28:56	0	0	0	0	0	0	17	17
2015-09-17	1	TRUE	FALSE	15	-2.53391	34.9805	720122	9720060	4.6	NA	17.1	00:46:43	Wildebeest	Scheduled	01:30:23	Thermal	Spotted Hyena	01:30:28	0	0	0	0	0	0	10	10
2015-09-17	1	TRUE	FALSE	15	-2.53391	34.9805	720122	9720060	4.6	NA	17.1	00:46:43	Wildebeest	Unscheduled	01:34:33	Spotlight	Spotted Hyena	01:34:37	0	0	25	0	0	0	0	25
2015-09-17	1	TRUE	FALSE	15	-2.53391	34.9805	720122	9720060	4.6	NA	17.1	00:46:43	Wildebeest	Unscheduled	01:35:51	Thermal	Spotted Hyena	01:35:55	0	0	21	0	0	2	0	23
2015-09-17	1	TRUE	FALSE	15	-2.53391	34.9805	720122	9720060	4.6	NA	17.1	00:46:43	Wildebeest	Unscheduled	01:39:25	Spotlight	Spotted Hyena	01:39:31	0	0	21	0	0	2	0	23
2015-09-17	1	TRUE	FALSE	15	-2.53391	34.9805	720122	9720060	4.6	NA	17.1	00:46:43	Wildebeest	Unscheduled	01:41:48	Thermal	Spotted Hyena	01:41:53	0	0	0	0	0	0	25	25
2015-09-17	1	TRUE	FALSE	15	-2.53391	34.9805	720122	9720060	4.6	NA	17.1	00:46:43	Wildebeest	Scheduled	01:44:11	Thermal	Spotted Hyena	01:44:16	0	0	0	0	0	1	24	25
2015-09-17	1	TRUE	FALSE	15	-2.53391	34.9805	720122	9720060	4.6	NA	17.1	00:46:43	Wildebeest	Scheduled	01:46:27	Spotlight	Spotted Hyena	01:46:30	0	0	0	0	0	0	18	18
2015-09-17	1	TRUE	FALSE	15	-2.53391	34.9805	720122	9720060	4.6	NA	17.1	00:46:43	Wildebeest	Scheduled	01:46:41	Spotlight	Lion	01:46:44	1	0	0	0	0	0	0	1
2015-09-17	1	TRUE	FALSE	15	-2.53391	34.9805	720122	9720060	4.6	NA	17.1	00:46:43	Wildebeest	Unscheduled	01:50:36	Spotlight	Lion	01:50:40	1	0	0	0	0	0	0	1
2015-09-17	1	TRUE	FALSE	15	-2.53391	34.9805	720122	9720060	4.6	NA	17.1	00:46:43	Wildebeest	Unscheduled	01:51:48	Spotlight	Spotted Hyena	01:51:53	0	0	16	0	0	2	0	18
2015-09-17	1	TRUE	FALSE	15	-2.53391	34.9805	720122	9720060	4.6	NA	17.1	00:46:43	Wildebeest	Unscheduled	01:53:24	Thermal	Lion	01:53:27	1	0	0	0	0	0	0	1
2015-09-17	1	TRUE	FALSE	15	-2.53391	34.9805	720122	9720060	4.6	NA	17.1	00:46:43	Wildebeest	Unscheduled	01:54:13	Thermal	Spotted Hyena	01:54:18	0	0	0	0	0	0	22	22
2015-09-17	1	TRUE	FALSE	15	-2.53391	34.9805	720122	9720060	4.6	NA	17.1	00:46:43	Wildebeest	Scheduled	01:58:42	Spotlight	Spotted Hyena	01:58:53	0	0	0	0	0	0	13	13
2015-09-17	1	TRUE	FALSE	15	-2.53391	34.9805	720122	9720060	4.6	NA	17.1	00:46:43	Wildebeest	Scheduled	01:59:14	Spotlight	Lion	01:59:17	1	0	0	0	0	0	0	1
2015-09-17	1	TRUE	FALSE	15	-2.53391	34.9805	720122	9720060	4.6	NA	17.1	00:46:43	Wildebeest	Scheduled	02:00:29	Thermal	Spotted Hyena	02:00:38	0	0	0	0	0	0	19	19
2015-09-17	1	TRUE	FALSE	15	-2.53391	34.9805	720122	9720060	4.6	NA	17.1	00:46:43	Wildebeest	Scheduled	02:01:59	Thermal	Lion	02:02:03	1	0	0	0	0	1	0	2
2015-09-17	1	TRUE	FALSE	15	-2.53391	34.9805	720122	9720060	4.6	NA	17.1	00:46:43	Wildebeest	End Call-up	02:02:22	NA	NA	NA	NA	NA	NA	NA	NA	NA	NA	NA
2015-09-17	1	FALSE	TRUE	16	-2.47894	34.7831	698179	9726170	7.2	NA	18.2	00:46:19	Wildebeest	Scheduled	00:46:22	Thermal	No Approaches	00:47:04	0	0	0	0	0	0	0	0
2015-09-17	1	FALSE	TRUE	16	-2.47894	34.7831	698179	9726170	7.2	NA	18.2	00:46:19	Wildebeest	Scheduled	00:47:05	Spotlight	No Approaches	00:48:09	0	0	0	0	0	0	0	0
2015-09-17	1	FALSE	TRUE	16	-2.47894	34.7831	698179	9726170	7.2	NA	18.2	00:46:19	Wildebeest	Unscheduled	00:52:52	Thermal	No Approaches	00:52:57	0	0	0	0	0	0	0	0
2015-09-17	1	FALSE	TRUE	16	-2.47894	34.7831	698179	9726170	7.2	NA	18.2	00:46:19	Wildebeest	Unscheduled	00:54:55	Spotlight	Spotted Hyena	00:57:05	0	0	0	0	0	0	4	4
2015-09-17	1	FALSE	TRUE	16	-2.47894	34.7831	698179	9726170	7.2	NA	18.2	00:46:19	Wildebeest	Scheduled	00:58:54	Spotlight	Spotted Hyena	01:00:10	0	0	0	0	0	0	0	5
2015-09-17	1	FALSE	TRUE	16	-2.47894	34.7831	698179	9726170	7.2	NA	18.2	00:46:19	Wildebeest	Scheduled	01:00:16	Thermal	Spotted Hyena	01:01:23	0	0	0	0	0	0	0	6
2015-09-17	1	FALSE	TRUE	16	-2.47894	34.7831	698179	9726170	7.2	NA	18.2	00:46:19	Wildebeest	Unscheduled	01:05:16	Thermal	Spotted Hyena	01:07:34	0	0	0	0	0	0	12	12
2015-09-17	1	FALSE	TRUE	16	-2.47894	34.7831	698179	9726170	7.2	NA	18.2	00:46:19	Wildebeest	Unscheduled	01:10:15	Spotlight	Spotted Hyena	01:11:17	0	0	0	0	0	0	11	11
2015-09-17	1	FALSE	TRUE	16	-2.47894	34.7831	698179	9726170	7.2	NA	18.2	00:46:19	Wildebeest	Scheduled	01:13:45	Thermal	Spotted Hyena	01:14:49	0	0	0	0	0	0	0	15
2015-09-17	1	FALSE	TRUE	16	-2.47894	34.7831	698179	9726170	7.2	NA	18.2	00:46:19	Wildebeest	Scheduled	01:14:58	Spotlight	Spotted Hyena	01:16:20	0	0	0	0	0	0	0	14
2015-09-17	1	FALSE	TRUE	16	-2.47894	34.7831	698179	9726170	7.2	NA	18.2	00:46:19	Wildebeest	Unscheduled	01:20:39	Spotlight	Spotted Hyena	01:22:24	0	0	0	0	0	0	15	15
2015-09-17	1	FALSE	TRUE	16	-2.47894	34.7831	698179	9726170	7.2	NA	18.2	00:46:19	Wildebeest	Unscheduled	01:25:02	Thermal	Spotted Hyena	01:26:25	0	0	0	0	0	0	15	15
2015-09-17	1	FALSE	TRUE	16	-2.47894	34.7831	698179	9726170	7.2	NA	18.2	00:46:19	Wildebeest	Scheduled	01:28:37	Spotlight	Spotted Hyena	01:30:12	0	0	0	0	0	0	0	15
2015-09-17	1	FALSE	TRUE	16	-2.47894	34.7831	698179	9726170	7.2	NA	18.2	00:46:19	Wildebeest	Scheduled	01:30:23	Thermal	Spotted Hyena	01:31:25	0	0	0	0	0	0	0	16
2015-09-17	1	FALSE	TRUE	16	-2.47894	34.7831	698179	9726170	7.2	NA	18.2	00:46:19	Wildebeest	Unscheduled	01:36:42	Thermal	Spotted Hyena	01:38:16	0	0	0	0	0	0	17	17
2015-09-17	1	FALSE	TRUE	16	-2.47894	34.7831	698179	9726170	7.2	NA	18.2	00:46:19	Wildebeest	Unscheduled	01:40:04	Spotlight	Spotted Hyena	01:41:21	0	0	11	0	0	0	6	17
2015-09-17	1	FALSE	TRUE	16	-2.47894	34.7831	698179	9726170	7.2	NA	18.2	00:46:19	Wildebeest	Scheduled	01:43:58	Thermal	Spotted Hyena	01:45:34	0	0	0	0	0	0	0	13
2015-09-17	1	FALSE	TRUE	16	-2.47894	34.7831	698179	9726170	7.2	NA	18.2	00:46:19	Wildebeest	Scheduled	01:45:39	Thermal	Lion	01:45:42	0	0	0	0	0	0	0	1
2015-09-17	1	FALSE	TRUE	16	-2.47894	34.7831	698179	9726170	7.2	NA	18.2	00:46:19	Wildebeest	Scheduled	01:45:48	Spotlight	Spotted Hyena	01:46:44	0	0	0	0	0	0	0	12
2015-09-17	1	FALSE	TRUE	16	-2.47894	34.7831	698179	9726170	7.2	NA	18.2	00:46:19	Wildebeest	Scheduled	01:46:49	Spotlight	Lion	01:46:52	1	0	0	0	0	0	0	1
2015-09-17	1	FALSE	TRUE	16	-2.47894	34.7831	698179	9726170	7.2	NA	18.2	00:46:19	Wildebeest	Unscheduled	01:49:55	Thermal	Spotted Hyena	01:49:57	0	0	0	0	0	0	13	13
2015-09-17	1	FALSE	TRUE	16	-2.47894	34.7831	698179	9726170	7.2	NA	18.2	00:46:19	Wildebeest	Unscheduled	01:50:05	Thermal	Lion	01:50:08	1	0	0	0	0	0	4	5
2015-09-17	1	FALSE	TRUE	16	-2.47894	34.7831	698179	9726170	7.2	NA	18.2	00:46:19	Wildebeest	Unscheduled	01:50:19	Spotlight	Spotted Hyena	01:51:29	0	0	0	0	0	0	15	15
2015-09-17	1	FALSE	TRUE	16	-2.47894	34.7831	698179	9726170	7.2	NA	18.2	00:46:19	Wildebeest	Unscheduled	01:51:39	Spotlight	Lion	01:51:43	8	0	0	0	1	0	0	0
2015-09-17	1	FALSE	TRUE	16	-2.47894	34.7831	698179	9726170	7.2	NA	18.2	00:46:19	Wildebeest	Unscheduled	01:54:23	Thermal	Spotted Hyena	01:55:28	0	0	0	0	0	0	14	14
2015-09-17	1	FALSE	TRUE	16	-2.47894	34.7831	698179	9726170	7.2	NA	18.2	00:46:19	Wildebeest	Unscheduled	01:55:36	Thermal	Lion	01:55:39	5	0	0	0	2	0	0	7
2015-09-17	1	FALSE	TRUE	16	-2.47894	34.7831	698179	9726170	7.2	NA	18.2	00:46:19	Wildebeest	Scheduled	01:58:58	Spotlight	Lion	02:00:35	0	0	0	0	0	0	0	9
2015-09-17	1	FALSE	TRUE	16	-2.47894	34.7831	698179	9726170	7.2	NA	18.2	00:46:19	Wildebeest	Scheduled	02:00:41	Spotlight	Spotted Hyena	02:00:45	0	0	0	0	0	0	0	17
2015-09-17	1	FALSE	TRUE	16	-2.47894	34.7831	698179	9726170	7.2	NA	18.2	00:46:19	Wildebeest	Scheduled	02:00:51	Thermal	Spotted Hyena	02:02:06	0	0	0	0	0	0	0	14
2015-09-17	1	FALSE	TRUE	16	-2.47894	34.7831	698179	9726170	7.2	NA	18.2	00:46:19	Wildebeest	Scheduled	02:02:14	Thermal	Lion	02:02:17	0	0	0	0	0	0	0	2
2015-09-17	1	FALSE	TRUE	16	-2.47894	34.7831	698179	9726170	7.2	NA	18.2	00:46:19	Wildebeest	End Call-up	02:03:06	NA	NA	NA	NA	NA	NA	NA	NA	NA	NA	NA
2015-09-14	1	TRUE	FALSE	17	-2.60241	34.9396	715562	9712490	18	NA	18	22:00:58	Wildebeest	Scheduled	22:02:56	Spotlight	No Approaches	22:02:59	0	0	0	0	0	0	0	0
2015-09-14	1	TRUE	FALSE	17	-2.60241	34.9396	715562	9712490	18	NA	18	22:00:58	Wildebeest	Scheduled	22:03:04	Thermal	No Approaches	22:03:47	0	0	0	0	0	0	0	0
2015-09-14	1	TRUE	FALSE	17	-2.60241	34.9396	715562	9712490	18	NA	18	22:00:58	Wildebeest	Unscheduled	22:09:29	Spotlight	No Approaches	22:09:34	0	0	0	0	0	0	0	0
2015-09-14	1	TRUE	FALSE	17	-2.60241	34.9396	715562	9712490	18	NA	18	22:00:58	Wildebeest	Unscheduled	22:10:44	Thermal	No Approaches	22:10:47	0	0	0	0	0	0	0	0
2015-09-14	1	TRUE	FALSE	17	-2.60241	34.9396	715562	9712490	18	NA	18	22:00:58	Wildebeest	Unscheduled	22:13:04	Spotlight	No Approaches	22:13:09	0	0	0	0	0	0	0	0
2015-09-14	1	TRUE	FALSE	17	-2.60241	34.9396	715562	9712490	18	NA	18	22:00:58	Wildebeest	Unscheduled	22:13:55	Thermal	No Approaches	22:14:00	0	0	0	0	0	0	0	0
2015-09-14	1	TRUE	FALSE	17	-2.60241	34.9396	715562	9712490	18	NA	18	22:00:58	Wildebeest	Unscheduled	22:15:48	Spotlight	Spotted Hyena	22:15:51	0	0	1	0	0	0	0	1
2015-09-14	1	TRUE	FALSE	17	-2.60241	34.9396	715562	9712490	18	NA	18	22:00:58	Wildebeest	Scheduled	22:18:14	Thermal	Spotted Hyena	22:18:17	0	0	0	0	0	0	1	1
2015-09-14	1	TRUE	FALSE	17	-2.60241	34.9396	715562	9712490	18	NA	18	22:00:58	Wildebeest	Scheduled	22:19:32	Spotlight	Spotted Hyena	22:19:37	0	0	0	0	0	0	8	8
2015-09-14	1	TRUE	FALSE	17	-2.60241	34.9396	715562	9712490	18	NA	18	22:00:58	Wildebeest	Unscheduled	22:24:33	Spotlight	Spotted Hyena	22:24:38	0	0	8	0	0	0	1	9
2015-09-14	1	TRUE	FALSE	17	-2.60241	34.9396	715562	9712490	18	NA	18	22:00:58	Wildebeest	Unscheduled	22:26:21	Thermal	Spotted Hyena	22:26:26	0	0	0	0	0	0	7	7
2015-09-14	1	TRUE	FALSE	17	-2.60241	34.9396	715562	9712490	18	NA	18	22:00:58	Wildebeest	Unscheduled	22:29:31	Spotlight	Spotted Hyena	22:29:37	0	0	0	0	0	0	9	9
2015-09-14	1	TRUE	FALSE	17	-2.60241	34.9396	715562	9712490	18	NA	18	22:00:58	Wildebeest	Scheduled	22:33:41	Spotlight	Spotted Hyena	22:33:47	0	0	0	0	0	0	2	2
2015-09-14	1	TRUE	FALSE	17	-2.60241	34.9396	715562	9712490	18	NA	18	22:00:58	Wildebeest	Scheduled	22:35:02	Thermal	Spotted Hyena	22:35:05	0	0	0	0	0	0	3	3
2015-09-14	1	TRUE	FALSE	17	-2.60241	34.9396	715562	9712490	18	NA	18	22:00:58	Wildebeest	Unscheduled	22:39:49	Spotlight	Spotted Hyena	22:39:53	0	0	0	0	0	0	1	1
2015-09-14	1	TRUE	FALSE	17	-2.60241	34.9396	715562	9712490	18	NA	18	22:00:58	Wildebeest	Unscheduled	22:41:56	Thermal	Spotted Hyena	22:41:59	0	0	0	0	0	0	6	6
2015-09-14	1	TRUE	FALSE	17	-2.60241	34.9396	715562	9712490	18	NA	18	22:00:58	Wildebeest	Unscheduled	22:44:40	Spotlight	Spotted Hyena	22:44:45	0	0	0	0	0	0	5	5
2015-09-14	1	TRUE	FALSE	17	-2.60241	34.9396	715562	9712490	18	NA	18	22:00:58	Wildebeest	Scheduled	22:48:42	Thermal	Spotted Hyena	22:48:47	0	0	0	0	0	0	3	3
2015-09-14	1	TRUE	FALSE	17	-2.60241	34.9396	715562	9712490	18	NA	18	22:00:58	Wildebeest	Scheduled	22:50:08	Spotlight	Lion	22:50:11	0	0	0	0	0	0	2	2
2015-09-14	1	TRUE	FALSE	17	-2.60241	34.9396	715562	9712490	18	NA	18	22:00:58	Wildebeest	Unscheduled	22:55:04	Spotlight	Lion	22:55:09	2	0	0	0	0	0	0	2
2015-09-14	1	TRUE	FALSE	17	-2.60241	34.9396	715562	9712490	18	NA	18	22:00:58	Wildebeest	Unscheduled	22:56:38	Thermal	Lion	22:56:41	2	0	0	0	0	0	0	2
2015-09-14	1	TRUE	FALSE	17	-2.60241	34.9396	715562	9712490	18	NA	18	22:00:58	Wildebeest	Unscheduled	22:56:59	Thermal	Spotted Hyena	22:57:03	0	0	0	0	0	0	2	2
2015-09-14	1	TRUE	FALSE	17	-2.60241	34.9396	715562	9712490	18	NA	18	22:00:58	Wildebeest	Unscheduled	22:59:27	Spotlight	Lion	22:59:39	2	0	0	0	0	0	0	2
2015-09-14	1	TRUE	FALSE	17	-2.60241	34.9396	715562	9712490	18	NA	18	22:00:58	Wildebeest	Unscheduled	22:59:52	Spotlight	Spotted Hyena	22:59:57	0	0	0	0	0	0	6	6
2015-09-14	1	TRUE	FALSE	17	-2.60241	34.9396	715562	9712490	18	NA	18	22:00:58	Wildebeest	Scheduled	23:03:40	Spotlight	Spotted Hyena	23:03:43	0	0	0	0	0	0	3	3
2015-09-14	1	TRUE	FALSE	17	-2.60241	34.9396	715562	9712490	18	NA	18	22:00:58	Wildebeest	Scheduled	23:03:52	Spotlight	Lion	23:03:57	2	0	0	0	0	0	0	2
2015-09-14	1	TRUE	FALSE	17	-2.60241	34.9396	715562	9712490	18	NA	18	22:00:58	Wildebeest	Scheduled	23:05:07	Thermal	Spotted Hyena	23:05:12	0	0	0	0	0	0	5	5
2015-09-14	1	TRUE	FALSE	17	-2.60241	34.9396	715562	9712490	18	NA	18	22:00:58	Wildebeest	Scheduled	23:05:23	Thermal	Lion	23:05:28	0	0	0	0	0	0	2	2
2015-09-14	1	TRUE	FALSE	17	-2.60241	34.9396	715562	9712490	18	NA	18	22:00:58	Wildebeest	Unscheduled	23:09:49	Spotlight	Spotted Hyena	23:09:54	0	0	0	0	0	0	5	5
2015-09-14	1	TRUE	FALSE	17	-2.60241	34.9396	715562	9712490	18	NA	18	22:00:58	Wildebeest	Unscheduled	23:10:07	Spotlight	Lion	23:10:10	2	0	0	0	0	0	0	2
2015-09-14	1	TRUE	FALSE	17	-2.60241	34.9396	715562	9712490	18	NA	18	22:00:58	Wildebeest	Unscheduled	23:14:26	Thermal	Spotted Hyena	23:14:29	0	0	0	0	0	0	8	8
2015-09-14	1	TRUE	FALSE	17	-2.60241	34.9396	715562	9712490	18	NA	18	22:00:58	Wildebeest	Unscheduled	23:14:42	Thermal	Lion	23:14:47	2	0	0	0	0	0	0	2
2015-09-14	1	TRUE	FALSE	17	-2.60241	34.9396	715562	9712490	18	NA	18	22:00:58	Wildebeest	Scheduled	23:18:36	Thermal	Spotted Hyena	23:18:41	0	0	0	0	0	0	7	7
2015-09-14	1	TRUE	FALSE	17	-2.60241	34.9396	715562	9712490	18	NA	18	22:00:58	Wildebeest	Scheduled	23:20:50	Spotlight	Spotted Hyena	23:20:53	0	0	0	0	0	0	7	7
2015-09-14	1	TRUE	FALSE	17	-2.60241	34.9396	715562	9712490	18	NA	18	22:00:58	Wildebeest	End Call-up	23:31:31	NA	NA	NA	NA	NA	NA	NA	NA	NA	NA	NA
2015-09-16	1	TRUE	FALSE	18	-2.52695	35.0393	726663	9720820	2.8	NA	18.2	23:10:18	Wildebeest	Scheduled	23:10:21	Spotlight	No Approaches	23:10:22	0	0	0	0	0	0	0	0
2015-09-16	1	TRUE	FALSE	18	-2.52695	35.0393	726663	9720820	2.8	NA	18.2	23:10:18	Wildebeest	Scheduled	23:11:02	Thermal	No Approaches	23:11:07	0	0	0	0	0	0	0	0
2015-09-16	1	TRUE	FALSE	18	-2.52695	35.0393	726663	9720820	2.8	NA	18.2	23:10:18	Wildebeest	Unscheduled	23:15:38	Spotlight	No Approaches	23:15:41	0	0	0	0	0	0	0	0
2015-09-16	1	TRUE	FALSE	18	-2.52695	35.0393	726663	9720820	2.8	NA	18.2	23:10:18	Wildebeest	Unscheduled	23:18:42	Thermal	Spotted Hyena	23:18:47	0	0	1	0	0	0	0	1
2015-09-16	1	TRUE	FALSE	18	-2.52695	35.0393	726663	9720820	2.8	NA	18.2	23:10:18	Wildebeest	Scheduled	23:23:13	Thermal	Spotted Hyena	23:23:16	0	0	1	0	0	0	0	1
2015-09-16	1	TRUE	FALSE	18	-2.52695	35.0393	726663	9720820	2.8	NA	18.2	23:10:18	Wildebeest	Scheduled	23:24:41	Spotlight	Spotted Hyena	23:24:44	0	0	1	0	0	0	2	3
2015-09-16	1	TRUE	FALSE	18	-2.52695	35.0393	726663	9720820	2.8	NA	18.2	23:10:18	Wildebeest	Unscheduled	23:30:10	Spotlight	Spotted Hyena	23:30:12	0	0	4	0	0	0	0	4
2015-09-16	1	TRUE	FALSE	18	-2.52695	35.0393	726663	9720820	2.8	NA	18.2	23:10:18	Wildebeest	Unscheduled	23:32:59	Thermal	Spotted Hyena	23:33:02	0	0	1	0	0	0	5	6
2015-09-16	1	TRUE	FALSE	18	-2.52695	35.0393	726663	9720820	2.8	NA	18.2	23:10:18	Wildebeest	Unscheduled	23:35:09	Spotlight	Spotted Hyena	23:35:13	0	0	3	0	0	0	6	9
2015-09-16	1	TRUE	FALSE	18	-2.52695	35.0393	726663	9720820	2.8	NA	18.2	23:10:18	Wildebeest	Scheduled	23:38:52	Spotlight	Lion	23:38:54	0	2	0	0	0	0	0	2
2015-09-16	1	TRUE	FALSE	18	-2.52695	35.0393	726663	9720820	2.8	NA	18.2	23:10:18	Wildebeest	Scheduled	23:39:07	Spotlight	Spotted Hyena	23:39:10	0	0	0	0	0	0	4	4
2015-09-16	1	TRUE	FALSE	18	-2.52695	35.0393	726663	9720820	2.8	NA	18.2	23:10:18	Wildebeest	Scheduled	23:40:36	Thermal	Lion	23:40:42	0	2	0	0	0	0	0	2
2015-09-16	1	TRUE	FALSE	18	-2.52695	35.0393	726663	9720820	2.8	NA	18.2	23:10:18	Wildebeest	Scheduled	23:40:52	Thermal	Spotted Hyena	23:40:56	0	0	0	0	0	0	5	5
2015-09-16	1	TRUE	FALSE	18	-2.52695	35.0393	726663	9720820	2.8	NA	18.2	23:10:18	Wildebeest	Unscheduled	23:46:02	Spotlight	Spotted Hyena	23:46:04	0	0	0	0	0	0	14	14
2015-09-16	1	TRUE	FALSE	18	-2.52695	35.0393	726663	9720820	2.8	NA	18.2	23:10:18	Wildebeest	Unscheduled	23:46:20	Spotlight	Lion	23:46:23	0	2	0	0	0	0	0	2
2015-09-16	1	TRUE	FALSE	18	-2.52695	35.0393	726663	9720820	2.8	NA	18.2	23:10:18	Wildebeest	Unscheduled	23:51:38	Thermal	Spotted Hyena	23:51:43	0	0	0	0	0	0	22	22
2015-09-16	1	TRUE	FALSE	18	-2.52695	35.0393	726663	9720820	2.8	NA	18.2	23:10:18	Wildebeest	Unscheduled	23:51:54	Thermal	Lion	23:52:02	0	2	0	0	0	0	0	2
2015-09-16	1	TRUE	FALSE	18	-2.52695	35.0393	726663	9720820	2.8	NA	18.2	23:10:18	Wildebeest	Scheduled	23:53:17	Thermal	Spotted Hyena	23:53:20	0	0	0	0	0	0	18	18
2015-09-16	1	TRUE	FALSE	18	-2.52695	35.0393	726663	9720820	2.8	NA	18.2	23:10:18	Wildebeest	Scheduled	23:53:34	Thermal	Lion	23:53:39	0	2	0	0	0	0	0	2
2015-09-16	1	TRUE	FALSE	18	-2.52695	35.0393	726663	9720820	2.8	NA	18.2	23:10:18	Wildebeest	Scheduled	23:55:24	Spotlight	Spotted Hyena	23:55:27	0	0	0	0	0	0	23	23
2015-09-17	1	TRUE	FALSE	18	-2.52695	35.0393	726663	9720820	2.8	NA	18.2	23:10:18	Wildebeest	Unscheduled	00:01:43	Spotlight	Spotted Hyena	00:01:48	0	0	0	0	0	0	25	25
2015-09-17	1	TRUE	FALSE	18	-2.52695	35.0393	726663	9720820	2.8	NA	18.2	23:10:18	Wildebeest	Unscheduled	00:01:59	Spotlight	Lion	00:02:02	0	2	0	0	0	0	0	2
2015-09-17	1	TRUE	FALSE	18	-2.52695	35.0393	726663	9720820	2.8	NA	18.2	23:10:18	Wildebeest	Unscheduled	00:04:30	Thermal	Spotted Hyena	00:04:35	0	0	0	0	0	0	29	29
2015-09-17	1	TRUE	FALSE	18	-2.52695	35.0393	726663	9720820	2.8	NA	18.2	23:10:18	Wildebeest	Scheduled	00:08:34	Spotlight	Spotted Hyena	00:08:37	0	0	0	0	0	0	32	32
2015-09-17	1	TRUE	FALSE	18	-2.52695	35.0393	726663	9720820	2.8	NA	18.2	23:10:18	Wildebeest	Scheduled	00:08:53	Spotlight	Lion	00:08:59	0	2	0	0	0	0	0	2
2015-09-17	1	TRUE	FALSE	18	-2.52695	35.0393	726663	9720820	2.8	NA	18.2	23:10:18	Wildebeest	Scheduled	00:10:20	Thermal	Lion	00:10:24	0	2	0	0	0	0	0	2
2015-09-17	1	TRUE	FALSE	18	-2.52695	35.0393	726663	9720820	2.8	NA	18.2	23:10:18	Wildebeest	Scheduled	00:10:33	Thermal	Spotted Hyena	00:10:36	0	0	0	0	0	0	28	28
2015-09-17	1	TRUE	FALSE	18	-2.52695	35.0393	726663	9720820	2.8	NA	18.2	23:10:18	Wildebeest	Unscheduled	00:16:25	Spotlight	Spotted Hyena	00:16:28	0	0	0	0	0	0	15	15
2015-09-17	1	TRUE	FALSE	18	-2.52695	35.0393	726663	9720820	2.8	NA	18.2	23:10:18	Wildebeest	Unscheduled	00:16:42	Spotlight	Lion	00:16:50	0	2	0	0	0	0	0	2
2015-09-17	1	TRUE	FALSE	18	-2.52695	35.0393	726663	9720820	2.8	NA	18.2	23:10:18	Wildebeest	Unscheduled	00:19:31	Thermal	Lion	00:19:36	0	2	0	0	0	0	0	2
2015-09-17	1	TRUE	FALSE	18	-2.52695	35.0393	726663	9720820	2.8	NA	18.2	23:10:18	Wildebeest	Unscheduled	00:19:46	Thermal	Spotted Hyena	00:19:52	0	0	0	0	0	0	6	6
2015-09-17	1	TRUE	FALSE	18	-2.52695	35.0393	726663	9720820	2.8	NA	18.2	23:10:18	Wildebeest	Scheduled	00:23:08	Thermal	Spotted Hyena	00:23:14	0	0	0	0	0	0	5	5
2015-09-17	1	TRUE	FALSE	18	-2.52695	35.0393	726663	9720820	2.8	NA	18.2	23:10:18	Wildebeest	Scheduled	00:23:27	Thermal	Lion	00:23:32	0	2	0	0	0	0	0	2
2015-09-17	1	TRUE	FALSE	18	-2.52695	35.0393	726663	9720820	2.8	NA	18.2	23:10:18	Wildebeest	Scheduled	00:25:36	Spotlight	Lion	00:25:41	0	2	0	0	0	0	0	2
2015-09-17	1	TRUE	FALSE	18	-2.52695	35.0393	726663	9720820	2.8	NA	18.2	23:10:18	Wildebeest	Scheduled	00:25:50	Spotlight	Spotted Hyena	00:25:53	0	0	0	0	0	0	7	7
2015-09-17	1	TRUE	FALSE	18	-2.52695	35.0393	726663	9720820	2.8	NA	18.2	23:10:18	Wildebeest	End Call-up	00:27:11	NA	NA	NA	NA	NA	NA	NA	NA	NA	NA	NA
2015-09-16	1	TRUE	FALSE	19	-2.56241	35.084	731629	9716890	4.3	NA	18.5	21:23:43	Wildebeest	Scheduled	21:23:46	Thermal	No Approaches	21:23:49	0	0	0	0	0	0	0	0
2015-09-16	1	TRUE	FALSE	19	-2.56241	35.084	731629	9716890	4.3	NA	18.5	21:23:43	Wildebeest	Scheduled	21:23:54	Spotlight	Spotted Hyena	21:25:09	0	0	0	0	0	0	1	1
2015-09-16	1	TRUE	FALSE	19	-2.56241	35.084	731629	9716890	4.3	NA	18.5	21:23:43	Wildebeest	Unscheduled	21:28:15	Spotlight	Spotted Hyena	21:28:20	0	0	0	1	0	0	0	1
2015-09-16	1	TRUE	FALSE	19	-2.56241	35.084	731629	9716890	4.3	NA	18.5	21:23:43	Wildebeest	Unscheduled	21:30:10	Thermal	Spotted Hyena	21:30:16	0	0	1	0	0	0	0	1
2015-09-16	1	TRUE	FALSE	19	-2.56241	35.084	731629	9716890	4.3	NA	18.5	21:23:43	Wildebeest	Unscheduled	21:44:34	Spotlight	Spotted Hyena	21:44:37	0	0	1	0	0	0	0	1
2015-09-16	1	TRUE	FALSE	19	-2.56241	35.084	731629	9716890	4.3	NA	18.5	21:23:43	Wildebeest	Unscheduled	21:46:40	Thermal	Spotted Hyena	21:46:45	0	0	5	0	0	0	0	5
2015-09-16	1	TRUE	FALSE	19	-2.56241	35.084	731629	9716890	4.3	NA	18.5	21:23:43	Wildebeest	Scheduled	21:51:36	Spotlight	Spotted Hyena	21:51:41	0	0	7	0	0	0	1	8
2015-09-16	1	TRUE	FALSE	19	-2.56241	35.084	731629	9716890	4.3	NA	18.5	21:23:43	Wildebeest	Scheduled	21:53:24	Thermal	Spotted Hyena	21:53:27	0	0	0	0	0	0	8	8
2015-09-16	1	TRUE	FALSE	19	-2.56241	35.084	731629	9716890	4.3	NA	18.5	21:23:43	Wildebeest	Unscheduled	22:00:56	Spotlight	Spotted Hyena	22:00:59	1	0	11	0	0	0	0	12
2015-09-16	1	TRUE	FALSE	19	-2.56241	35.084	731629	9716890	4.3	NA	18.5	21:23:43	Wildebeest	Scheduled	22:06:40	Thermal	Spotted Hyena	22:06:43	0	0	0	0	0	0	14	14
2015-09-16	1	TRUE	FALSE	19	-2.56241	35.084	731629	9716890	4.3	NA	18.5	21:23:43	Wildebeest	Scheduled	22:08:22	Spotlight	Spotted Hyena	22:08:25	1	0	0	0	0	0	13	14
2015-09-16	1	TRUE	FALSE	19	-2.56241	35.084	731629	9716890	4.3	NA	18.5	21:23:43	Wildebeest	Unscheduled	22:14:17	Spotlight	Spotted Hyena	22:14:22	0	0	0	0	0	0	12	0
2015-09-16	1	TRUE	FALSE	19	-2.56241	35.084	731629	9716890	4.3	NA	18.5	21:23:43	Wildebeest	Unscheduled	22:14:36	Spotlight	Spotted Hyena	22:14:46	0	0	0	0	0	0	12	12
2015-09-16	1	TRUE	FALSE	19	-2.56241	35.084	731629	9716890	4.3	NA	18.5	21:23:43	Wildebeest	Unscheduled	22:15:16	Spotlight	Lion	22:15:19	1	0	0	0	1	0	0	2
2015-09-16	1	TRUE	FALSE	19	-2.56241	35.084	731629	9716890	4.3	NA	18.5	21:23:43	Wildebeest	Unscheduled	22:18:51	Spotlight	Lion	22:18:57	0	0	0	1	1	0	0	2
2015-09-16	1	TRUE	FALSE	19	-2.56241	35.084	731629	9716890	4.3	NA	18.5	21:23:43	Wildebeest	Unscheduled	22:19:23	Spotlight	Spotted Hyena	22:19:27	0	0	0	0	0	0	11	11
2015-09-16	1	TRUE	FALSE	19	-2.56241	35.084	731629	9716890	4.3	NA	18.5	21:23:43	Wildebeest	Scheduled	22:22:13	Spotlight	Spotted Hyena	22:22:16	0	0	0	0	0	0	23	23
2015-09-16	1	TRUE	FALSE	19	-2.56241	35.084	731629	9716890	4.3	NA	18.5	21:23:43	Wildebeest	Scheduled	22:22:29	Spotlight	Lion	22:22:32	0	0	0	1	1	0	0	2
2015-09-16	1	TRUE	FALSE	19	-2.56241	35.084	731629	9716890	4.3	NA	18.5	21:23:43	Wildebeest	Scheduled	22:24:00	Thermal	Lion	22:24:03	0	0	0	1	1	0	0	2
2015-09-16	1	TRUE	FALSE	19	-2.56241	35.084	731629	9716890	4.3	NA	18.5	21:23:43	Wildebeest	Scheduled	22:24:25	Thermal	Spotted Hyena	22:24:27	0	0	0	0	0	0	25	25
2015-09-16	1	TRUE	FALSE	19	-2.56241	35.084	731629	9716890	4.3	NA	18.5	21:23:43	Wildebeest	Unscheduled	22:28:38	Spotlight	Spotted Hyena	22:28:43	0	0	0	0	0	0	28	28
2015-09-16	1	TRUE	FALSE	19	-2.56241	35.084	731629	9716890	4.3	NA	18.5	21:23:43	Wildebeest	Unscheduled	22:28:56	Spotlight	Lion	22:28:59	0	0	0	1	1	0	0	2
2015-09-16	1	TRUE	FALSE	19	-2.56241	35.084	731629	9716890	4.3	NA	18.5	21:23:43	Wildebeest	Unscheduled	22:34:05	Spotlight	Lion	22:34:06	0	1	0	1	1	0	0	3
2015-09-16	1	TRUE	FALSE	19	-2.56241	35.084	731629	9716890	4.3	NA	18.5	21:23:43	Wildebeest	Unscheduled	22:34:22	Spotlight	Spotted Hyena	22:34:25	0	0	0	0	0	0	16	16
2015-09-16	1	TRUE	FALSE	19	-2.56241	35.084	731629	9716890	4.3	NA	18.5	21:23:43	Wildebeest	Scheduled	22:37:01	Thermal	Lion	22:37:06	0	1	0	0	0	0	0	1
2015-09-16	1	TRUE	FALSE	19	-2.56241	35.084	731629	9716890	4.3	NA	18.5	21:23:43	Wildebeest	Scheduled	22:37:24	Thermal	Spotted Hyena	22:37:27	0	0	0	0	0	0	41	41
2015-09-16	1	TRUE	FALSE	19	-2.56241	35.084	731629	9716890	4.3	NA	18.5	21:23:43	Wildebeest	Scheduled	22:39:18	Spotlight	Lion	22:39:23	0	1	0	0	1	0	0	2
2015-09-16	1	TRUE	FALSE	19	-2.56241	35.084	731629	9716890	4.3	NA	18.5	21:23:43	Wildebeest	Scheduled	22:39:55	Spotlight	Spotted Hyena	22:40:00	0	0	0	0	0	0	15	15
2015-09-16	1	TRUE	FALSE	19	-2.56241	35.084	731629	9716890	4.3	NA	18.5	21:23:43	Wildebeest	End Call-up	22:43:06	NA	NA	NA	NA	NA	NA	NA	NA	NA	NA	NA
2015-09-16	1	FALSE	TRUE	21	-2.69059	35.0135	723764	9702720	0	NA	20	00:10:33	Wildebeest	Scheduled	00:10:36	Thermal	No Approaches	00:11:32	0	0	0	0	0	0	0	0
2015-09-16	1	FALSE	TRUE	21	-2.69059	35.0135	723764	9702720	0	NA	20	00:10:33	Wildebeest	Scheduled	00:11:37	Spotlight	No Approaches	00:12:47	0	0	0	0	0	0	0	0
2015-09-16	1	FALSE	TRUE	21	-2.69059	35.0135	723764	9702720	0	NA	20	00:10:33	Wildebeest	Unscheduled	00:18:32	Spotlight	No Approaches	00:18:35	0	0	0	0	0	0	0	0
2015-09-16	1	FALSE	TRUE	21	-2.69059	35.0135	723764	9702720	0	NA	20	00:10:33	Wildebeest	Scheduled	00:23:38	Spotlight	Lion	00:25:56	3	0	0	0	0	5	0	8
2015-09-16	1	FALSE	TRUE	21	-2.69059	35.0135	723764	9702720	0	NA	20	00:10:33	Wildebeest	Scheduled	00:26:30	Thermal	No Approaches	00:27:40	0	0	0	0	0	0	0	0
2015-09-16	1	FALSE	TRUE	21	-2.69059	35.0135	723764	9702720	0	NA	20	00:10:33	Wildebeest	Unscheduled	00:31:55	Thermal	Lion	00:31:58	0	0	0	0	0	0	0	8
2015-09-16	1	FALSE	TRUE	21	-2.69059	35.0135	723764	9702720	0	NA	20	00:10:33	Wildebeest	Unscheduled	00:32:12	Thermal	Spotted Hyena	00:32:14	0	0	0	0	0	0	4	4
2015-09-16	1	FALSE	TRUE	21	-2.69059	35.0135	723764	9702720	0	NA	20	00:10:33	Wildebeest	Unscheduled	00:37:08	Spotlight	Lion	00:37:13	2	0	0	0	0	4	0	6
2015-09-16	1	FALSE	TRUE	21	-2.69059	35.0135	723764	9702720	0	NA	20	00:10:33	Wildebeest	Unscheduled	00:37:48	Spotlight	Spotted Hyena	00:37:51	0	0	0	0	0	0	1	1
2015-09-16	1	FALSE	TRUE	21	-2.69059	35.0135	723764	9702720	0	NA	20	00:10:33	Wildebeest	Scheduled	00:39:57	Thermal	Spotted Hyena	00:40:02	0	0	0	0	0	0	5	5
2015-09-16	1	FALSE	TRUE	21	-2.69059	35.0135	723764	9702720	0	NA	20	00:10:33	Wildebeest	Scheduled	00:40:22	Thermal	Lion	00:40:27	0	0	0	0	0	0	0	0
2015-09-16	1	FALSE	TRUE	21	-2.69059	35.0135	723764	9702720	0	NA	20	00:10:33	Wildebeest	Scheduled	00:40:50	Spotlight	Spotted Hyena	00:41:55	0	0	0	0	0	0	0	4
2015-09-16	1	FALSE	TRUE	21	-2.69059	35.0135	723764	9702720	0	NA	20	00:10:33	Wildebeest	Unscheduled	00:46:49	Thermal	Spotted Hyena	00:46:53	0	0	0	0	0	0	4	4
2015-09-16	1	FALSE	TRUE	21	-2.69059	35.0135	723764	9702720	0	NA	20	00:10:33	Wildebeest	Unscheduled	00:52:08	Spotlight	Spotted Hyena	00:52:11	0	0	0	0	0	0	14	14
2015-09-16	1	FALSE	TRUE	21	-2.69059	35.0135	723764	9702720	0	NA	20	00:10:33	Wildebeest	Unscheduled	00:53:31	Spotlight	Lion	00:53:34	0	0	0	0	0	0	8	8
2015-09-16	1	FALSE	TRUE	21	-2.69059	35.0135	723764	9702720	0	NA	20	00:10:33	Wildebeest	Scheduled	00:54:12	Spotlight	Spotted Hyena	00:55:30	0	0	0	0	0	0	0	5
2015-09-16	1	FALSE	TRUE	21	-2.69059	35.0135	723764	9702720	0	NA	20	00:10:33	Wildebeest	Scheduled	00:55:41	Spotlight	Lion	00:55:44	0	0	0	0	0	0	0	8
2015-09-16	1	FALSE	TRUE	21	-2.69059	35.0135	723764	9702720	0	NA	20	00:10:33	Wildebeest	Scheduled	00:56:05	Thermal	Spotted Hyena	00:57:23	0	0	0	0	0	0	0	1
2015-09-16	1	FALSE	TRUE	21	-2.69059	35.0135	723764	9702720	0	NA	20	00:10:33	Wildebeest	Unscheduled	01:05:43	Thermal	Spotted Hyena	01:05:46	0	0	0	0	0	0	15	15
2015-09-16	1	FALSE	TRUE	21	-2.69059	35.0135	723764	9702720	0	NA	20	00:10:33	Wildebeest	Unscheduled	01:05:54	Thermal	Lion	01:05:59	0	0	3	0	0	0	0	3
2015-09-16	1	FALSE	TRUE	21	-2.69059	35.0135	723764	9702720	0	NA	20	00:10:33	Wildebeest	Scheduled	01:09:53	Thermal	Lion	01:09:56	0	0	0	0	0	0	0	3
2015-09-16	1	FALSE	TRUE	21	-2.69059	35.0135	723764	9702720	0	NA	20	00:10:33	Wildebeest	Scheduled	01:10:01	Thermal	Spotted Hyena	01:10:04	0	0	0	0	0	0	0	5
2015-09-16	1	FALSE	TRUE	21	-2.69059	35.0135	723764	9702720	0	NA	20	00:10:33	Wildebeest	Scheduled	01:11:14	Spotlight	Lion	01:11:19	0	0		0	0	0	0	3
2015-09-16	1	FALSE	TRUE	21	-2.69059	35.0135	723764	9702720	0	NA	20	00:10:33	Wildebeest	Scheduled	01:11:25	Spotlight	Spotted Hyena	01:11:28	0	0	0	0	0	0	0	8
2015-09-16	1	FALSE	TRUE	21	-2.69059	35.0135	723764	9702720	0	NA	20	00:10:33	Wildebeest	Unscheduled	01:17:33	Thermal	Lion	01:17:36	0	0	3	0	0	0	0	3
2015-09-16	1	FALSE	TRUE	21	-2.69059	35.0135	723764	9702720	0	NA	20	00:10:33	Wildebeest	Unscheduled	01:17:46	Thermal	Spotted Hyena	01:17:49	0	0	0	0	0	0	9	9
2015-09-16	1	FALSE	TRUE	21	-2.69059	35.0135	723764	9702720	0	NA	20	00:10:33	Wildebeest	Unscheduled	01:20:20	Spotlight	Lion	01:20:25	0	0	3	0	0	0	0	3
2015-09-16	1	FALSE	TRUE	21	-2.69059	35.0135	723764	9702720	0	NA	20	00:10:33	Wildebeest	Unscheduled	01:20:36	Spotlight	Spotted Hyena	01:20:39	0	0	0	0	0	0	8	8
2015-09-16	1	FALSE	TRUE	21	-2.69059	35.0135	723764	9702720	0	NA	20	00:10:33	Wildebeest	Scheduled	01:23:47	Spotlight	Spotted Hyena	01:24:44	0	0	0	0	0	0	4	4
2015-09-16	1	FALSE	TRUE	21	-2.69059	35.0135	723764	9702720	0	NA	20	00:10:33	Wildebeest	Scheduled	01:24:57	Thermal	Spotted Hyena	01:25:59	0	0	0	0	0	0	0	3
2015-09-16	1	FALSE	TRUE	21	-2.69059	35.0135	723764	9702720	0	NA	20	00:10:33	Wildebeest	End Call-up	01:26:10	NA	NA	NA	NA	NA	NA	NA	NA	NA	NA	NA
2015-09-19	1	TRUE	FALSE	22	-2.68946	34.8455	705085	9702880	20	NA	18.3	23:38:30	Wildebeest	Scheduled	23:38:33	Spotlight	No Approaches	23:38:36	0	0	0	0	0	0	0	0
2015-09-19	1	TRUE	FALSE	22	-2.68946	34.8455	705085	9702880	20	NA	18.3	23:38:30	Wildebeest	Scheduled	23:39:21	Thermal	No Approaches	23:39:23	0	0	0	0	0	0	0	0
2015-09-19	1	TRUE	FALSE	22	-2.68946	34.8455	705085	9702880	20	NA	18.3	23:38:30	Wildebeest	Unscheduled	23:43:09	Spotlight	Spotted Hyena	23:43:12	0	0	1	0	0	0	2	3
2015-09-19	1	TRUE	FALSE	22	-2.68946	34.8455	705085	9702880	20	NA	18.3	23:38:30	Wildebeest	Unscheduled	23:44:38	Thermal	Spotted Hyena	23:44:41	0	0	0	0	0	0	6	6
2015-09-19	1	TRUE	FALSE	22	-2.68946	34.8455	705085	9702880	20	NA	18.3	23:38:30	Wildebeest	Unscheduled	23:47:12	Spotlight	Spotted Hyena	23:47:14	0	0	0	0	0	0	18	18
2015-09-19	1	TRUE	FALSE	22	-2.68946	34.8455	705085	9702880	20	NA	18.3	23:38:30	Wildebeest	Unscheduled	23:48:40	Thermal	Spotted Hyena	23:48:43	0	0	0	0	0	0	26	26
2015-09-19	1	TRUE	FALSE	22	-2.68946	34.8455	705085	9702880	20	NA	18.3	23:38:30	Wildebeest	Scheduled	23:51:05	Thermal	Spotted Hyena	23:51:08	0	0	0	0	0	0	32	32
2015-09-19	1	TRUE	FALSE	22	-2.68946	34.8455	705085	9702880	20	NA	18.3	23:38:30	Wildebeest	Scheduled	23:52:42	Spotlight	Spotted Hyena	23:52:45	0	0	0	0	0	0	37	37
2015-09-19	1	TRUE	FALSE	22	-2.68946	34.8455	705085	9702880	20	NA	18.3	23:38:30	Wildebeest	Unscheduled	23:57:31	Thermal	Spotted Hyena	23:57:35	0	0	0	0	0	0	37	37
2015-09-20	1	TRUE	FALSE	22	-2.68946	34.8455	705085	9702880	20	NA	18.3	23:38:30	Wildebeest	Unscheduled	00:00:00	Spotlight	Lion	00:00:04	5	0	0	0	0	0	0	5
2015-09-20	1	TRUE	FALSE	22	-2.68946	34.8455	705085	9702880	20	NA	18.3	23:38:30	Wildebeest	Unscheduled	00:00:17	Spotlight	Spotted Hyena	00:00:20	0	0	0	0	0	0	39	39
2015-09-20	1	TRUE	FALSE	22	-2.68946	34.8455	705085	9702880	20	NA	18.3	23:38:30	Wildebeest	Scheduled	00:06:39	Spotlight	Spotted Hyena	00:06:44	0	0	0	0	0	0	47	47
2015-09-20	1	TRUE	FALSE	22	-2.68946	34.8455	705085	9702880	20	NA	18.3	23:38:30	Wildebeest	Scheduled	00:07:08	Spotlight	Lion	00:07:11	4	0	0	0	1	0	0	5
2015-09-20	1	TRUE	FALSE	22	-2.68946	34.8455	705085	9702880	20	NA	18.3	23:38:30	Wildebeest	Scheduled	00:09:06	Thermal	Spotted Hyena	00:09:07	0	0	0	0	0	0	48	48
2015-09-20	1	TRUE	FALSE	22	-2.68946	34.8455	705085	9702880	20	NA	18.3	23:38:30	Wildebeest	Scheduled	00:09:21	Thermal	Lion	00:09:26	4	0	0	0	1	0	0	5
2015-09-20	1	TRUE	FALSE	22	-2.68946	34.8455	705085	9702880	20	NA	18.3	23:38:30	Wildebeest	Unscheduled	00:13:09	Spotlight	Lion	00:13:14	0	0	0	0	0	0	3	3
2015-09-20	1	TRUE	FALSE	22	-2.68946	34.8455	705085	9702880	20	NA	18.3	23:38:30	Wildebeest	Unscheduled	00:13:30	Spotlight	Spotted Hyena	00:13:35	0	0	0	0	0	0	44	44
2015-09-20	1	TRUE	FALSE	22	-2.68946	34.8455	705085	9702880	20	NA	18.3	23:38:30	Wildebeest	Unscheduled	00:15:58	Thermal	Spotted Hyena	00:16:01	0	0	0	0	0	0	38	38
2015-09-20	1	TRUE	FALSE	22	-2.68946	34.8455	705085	9702880	20	NA	18.3	23:38:30	Wildebeest	Unscheduled	00:16:14	Thermal	Lion	00:16:17	0	0	0	0	0	0	3	3
2015-09-20	1	TRUE	FALSE	22	-2.68946	34.8455	705085	9702880	20	NA	18.3	23:38:30	Wildebeest	Unscheduled	00:18:31	Spotlight	Spotted Hyena	00:18:34	0	0	0	0	0	0	41	41
2015-09-20	1	TRUE	FALSE	22	-2.68946	34.8455	705085	9702880	20	NA	18.3	23:38:30	Wildebeest	Scheduled	00:21:39	Thermal	Spotted Hyena	00:21:42	0	0	0	0	0	0	40	40
2015-09-20	1	TRUE	FALSE	22	-2.68946	34.8455	705085	9702880	20	NA	18.3	23:38:30	Wildebeest	Scheduled	00:23:36	Spotlight	Spotted Hyena	00:23:43	0	0	0	0	0	0	27	27
2015-09-20	1	TRUE	FALSE	22	-2.68946	34.8455	705085	9702880	20	NA	18.3	23:38:30	Wildebeest	Unscheduled	00:31:29	Thermal	Spotted Hyena	00:31:34	0	0	0	0	0	0	35	35
2015-09-20	1	TRUE	FALSE	22	-2.68946	34.8455	705085	9702880	20	NA	18.3	23:38:30	Wildebeest	Unscheduled	00:33:21	Spotlight	Spotted Hyena	00:33:24	0	0	0	0	0	0	24	24
2015-09-20	1	TRUE	FALSE	22	-2.68946	34.8455	705085	9702880	20	NA	18.3	23:38:30	Wildebeest	Scheduled	00:36:17	Spotlight	Spotted Hyena	00:36:21	0	0	0	0	0	0	22	22
2015-09-20	1	TRUE	FALSE	22	-2.68946	34.8455	705085	9702880	20	NA	18.3	23:38:30	Wildebeest	Scheduled	00:38:29	Thermal	Spotted Hyena	00:38:33	0	0	0	0	0	0	23	23
2015-09-20	1	TRUE	FALSE	22	-2.68946	34.8455	705085	9702880	20	NA	18.3	23:38:30	Wildebeest	Unscheduled	00:43:46	Spotlight	Spotted Hyena	00:43:48	0	0	0	0	0	0	18	18
2015-09-20	1	TRUE	FALSE	22	-2.68946	34.8455	705085	9702880	20	NA	18.3	23:38:30	Wildebeest	Unscheduled	00:45:44	Thermal	Spotted Hyena	00:45:49	0	0	0	0	0	0	23	23
2015-09-20	1	TRUE	FALSE	22	-2.68946	34.8455	705085	9702880	20	NA	18.3	23:38:30	Wildebeest	Scheduled	00:51:36	Thermal	Spotted Hyena	00:51:39	0	0	0	0	0	0	21	21
2015-09-20	1	TRUE	FALSE	22	-2.68946	34.8455	705085	9702880	20	NA	18.3	23:38:30	Wildebeest	Scheduled	00:53:11	Spotlight	Spotted Hyena	00:53:15	0	0	0	0	0	0	19	19
2015-09-20	1	TRUE	FALSE	22	-2.68946	34.8455	705085	9702880	20	NA	18.3	23:38:30	Wildebeest	End Call-up	02:10:18	NA	NA	NA	NA	NA	NA	NA	NA	NA	NA	NA
2015-09-19	1	TRUE	FALSE	24	-2.75078	34.8618	706892	9696090	8.2	NA	22	21:05:05	Wildebeest	Scheduled	21:05:07	Spotlight	No Approaches	21:05:10	0	0	0	0	0	0	0	0
2015-09-19	1	TRUE	FALSE	24	-2.75078	34.8618	706892	9696090	8.2	NA	22	21:05:05	Wildebeest	Scheduled	21:05:58	Thermal	No Approaches	21:06:01	0	0	0	0	0	0	0	0
2015-09-19	1	TRUE	FALSE	24	-2.75078	34.8618	706892	9696090	8.2	NA	22	21:05:05	Wildebeest	Unscheduled	21:08:35	Spotlight	No Approaches	21:08:40	0	0	0	0	0	0	0	0
2015-09-19	1	TRUE	FALSE	24	-2.75078	34.8618	706892	9696090	8.2	NA	22	21:05:05	Wildebeest	Unscheduled	21:11:48	Thermal	No Approaches	21:11:51	0	0	0	0	0	0	0	0
2015-09-19	1	TRUE	FALSE	24	-2.75078	34.8618	706892	9696090	8.2	NA	22	21:05:05	Wildebeest	Scheduled	21:17:16	Thermal	Lion	21:17:19	4	1	0	0	1	0	0	6
2015-09-19	1	TRUE	FALSE	24	-2.75078	34.8618	706892	9696090	8.2	NA	22	21:05:05	Wildebeest	Scheduled	21:17:46	Thermal	Spotted Hyena	21:17:48	0	0	0	0	0	0	7	7
2015-09-19	1	TRUE	FALSE	24	-2.75078	34.8618	706892	9696090	8.2	NA	22	21:05:05	Wildebeest	Scheduled	21:19:03	Spotlight	Lion	21:19:06	4	1	0	0	0	1	0	7
2015-09-19	1	TRUE	FALSE	24	-2.75078	34.8618	706892	9696090	8.2	NA	22	21:05:05	Wildebeest	Scheduled	21:19:33	Spotlight	Spotted Hyena	21:19:39	0	0	0	0	0	0	1	1
2015-09-19	1	TRUE	FALSE	24	-2.75078	34.8618	706892	9696090	8.2	NA	22	21:05:05	Wildebeest	Unscheduled	21:23:19	Spotlight	Lion	21:23:22	0	1	0	0	0	0	0	1
2015-09-19	1	TRUE	FALSE	24	-2.75078	34.8618	706892	9696090	8.2	NA	22	21:05:05	Wildebeest	Unscheduled	21:27:48	Spotlight	Lion	21:27:54	1	1	0	0	0	0	0	2
2015-09-19	1	TRUE	FALSE	24	-2.75078	34.8618	706892	9696090	8.2	NA	22	21:05:05	Wildebeest	Unscheduled	21:28:07	Spotlight	Spotted Hyena	21:28:12	0	0	0	0	0	0	3	1
2015-09-19	1	TRUE	FALSE	24	-2.75078	34.8618	706892	9696090	8.2	NA	22	21:05:05	Wildebeest	Scheduled	21:30:00	Thermal	Lion	21:30:05	1	0	0	0	0	0	0	1
2015-09-19	1	TRUE	FALSE	24	-2.75078	34.8618	706892	9696090	8.2	NA	22	21:05:05	Wildebeest	Scheduled	21:32:41	Spotlight	Lion	21:32:42	1	0	0	0	0	0	0	1
2015-09-19	1	TRUE	FALSE	24	-2.75078	34.8618	706892	9696090	8.2	NA	22	21:05:05	Wildebeest	Scheduled	21:32:52	Spotlight	Spotted Hyena	21:32:55	0	0	0	0	0	0	2	2
2015-09-19	1	TRUE	FALSE	24	-2.75078	34.8618	706892	9696090	8.2	NA	22	21:05:05	Wildebeest	Scheduled	21:34:45	Thermal	Lion	21:34:48	1	0	0	0	0	0	0	1
2015-09-19	1	TRUE	FALSE	24	-2.75078	34.8618	706892	9696090	8.2	NA	22	21:05:05	Wildebeest	Scheduled	21:34:58	Thermal	Spotted Hyena	21:35:01	0	0	0	0	0	0	2	2
2015-09-19	1	TRUE	FALSE	24	-2.75078	34.8618	706892	9696090	8.2	NA	22	21:05:05	Wildebeest	Unscheduled	21:38:23	Spotlight	Lion	21:38:26	1	0	0	0	0	0	0	1
2015-09-19	1	TRUE	FALSE	24	-2.75078	34.8618	706892	9696090	8.2	NA	22	21:05:05	Wildebeest	Unscheduled	21:40:48	Thermal	Spotted Hyena	21:40:53	0	0	0	0	0	0	2	2
2015-09-19	1	TRUE	FALSE	24	-2.75078	34.8618	706892	9696090	8.2	NA	22	21:05:05	Wildebeest	Unscheduled	21:43:43	Spotlight	Lion	21:43:46	2	0	0	0	0	0	3	5
2015-09-19	1	TRUE	FALSE	24	-2.75078	34.8618	706892	9696090	8.2	NA	22	21:05:05	Wildebeest	Unscheduled	21:44:09	Spotlight	Spotted Hyena	21:44:12	0	0	3	0	0	0	0	3
2015-09-19	1	TRUE	FALSE	24	-2.75078	34.8618	706892	9696090	8.2	NA	22	21:05:05	Wildebeest	Scheduled	21:47:39	Thermal	Lion	21:47:42	0	0	4	0	0	0	0	4
2015-09-19	1	TRUE	FALSE	24	-2.75078	34.8618	706892	9696090	8.2	NA	22	21:05:05	Wildebeest	Scheduled	21:49:00	Spotlight	Lion	21:49:03	3	1	2	0	0	0	0	6
2015-09-19	1	TRUE	FALSE	24	-2.75078	34.8618	706892	9696090	8.2	NA	22	21:50:24	Wildebeest	Scheduled	21:50:29	Spotlight	Spotted Hyena	21:50:34	0	0	0	0	0	0	3	3
2015-09-19	1	TRUE	FALSE	24	-2.75078	34.8618	706892	9696090	8.2	NA	22	21:50:24	Wildebeest	Unscheduled	21:53:45	Spotlight	Lion	21:53:48	5	0	0	0	0	0	0	5
2015-09-19	1	TRUE	FALSE	24	-2.75078	34.8618	706892	9696090	8.2	NA	22	21:50:24	Wildebeest	Unscheduled	21:55:09	Thermal	Lion	21:55:12	5	0	0	0	0	0	0	5
2015-09-19	1	TRUE	FALSE	24	-2.75078	34.8618	706892	9696090	8.2	NA	22	21:50:24	Wildebeest	Unscheduled	21:58:15	Spotlight	Lion	21:58:19	6	1	0	0	0	0	0	7
2015-09-19	1	TRUE	FALSE	24	-2.75078	34.8618	706892	9696090	8.2	NA	22	21:50:24	Wildebeest	Unscheduled	21:59:43	Thermal	Lion	21:59:48	6	1	0	0	0	0	0	7
2015-09-19	1	TRUE	FALSE	24	-2.75078	34.8618	706892	9696090	8.2	NA	22	21:50:24	Wildebeest	Scheduled	22:02:43	Spotlight	Lion	22:02:46	4	1	0	0	0	0	0	5
2015-09-19	1	TRUE	FALSE	24	-2.75078	34.8618	706892	9696090	8.2	NA	22	21:50:24	Wildebeest	Scheduled	22:04:11	Thermal	Lion	22:04:17	3	1	0	0	0	0	0	4
2015-09-19	1	TRUE	FALSE	24	-2.75078	34.8618	706892	9696090	8.2	NA	22	21:50:24	Wildebeest	Unscheduled	22:09:32	Spotlight	No Approaches	22:09:35	0	0	0	0	0	0	0	0
2015-09-19	1	TRUE	FALSE	24	-2.75078	34.8618	706892	9696090	8.2	NA	22	21:50:24	Wildebeest	Unscheduled	22:10:42	Thermal	No Approaches	22:10:45	0	0	0	0	0	0	0	0
2015-09-19	1	TRUE	FALSE	24	-2.75078	34.8618	706892	9696090	8.2	NA	22	21:50:24	Wildebeest	Unscheduled	22:13:56	Spotlight	Lion	22:14:01	4	0	0	0	0	0	0	4
2015-09-19	1	TRUE	FALSE	24	-2.75078	34.8618	706892	9696090	8.2	NA	22	21:50:24	Wildebeest	Unscheduled	22:15:11	Thermal	Lion	22:15:13	4	0	0	0	0	0	0	4
2015-09-19	1	TRUE	FALSE	24	-2.75078	34.8618	706892	9696090	8.2	NA	22	21:50:24	Wildebeest	Scheduled	22:17:55	Thermal	Lion	22:17:57	4	0	0	0	0	0	0	4
2015-09-19	1	TRUE	FALSE	24	-2.75078	34.8618	706892	9696090	8.2	NA	22	21:50:24	Wildebeest	Scheduled	22:19:35	Spotlight	Lion	22:19:39	5	0	0	0	0	0	1	6
2015-09-19	1	TRUE	FALSE	24	-2.75078	34.8618	706892	9696090	8.2	NA	22	21:50:24	Wildebeest	End Call-up	22:20:18	NA	NA	NA	NA	NA	NA	NA	NA	NA	NA	NA
2015-09-14	1	TRUE	FALSE	26	-2.65604	34.8942	710508	9706560	3	NA	19.4	20:00:13	Wildebeest	Scheduled	20:01:44	Spotlight	No Approaches	20:01:48	0	0	0	0	0	0	0	0
2015-09-14	1	TRUE	FALSE	26	-2.65604	34.8942	710508	9706560	3	NA	19.4	20:00:13	Wildebeest	Scheduled	20:01:53	Thermal	No Approaches	20:02:50	0	0	0	0	0	0	0	0
2015-09-14	1	TRUE	FALSE	26	-2.65604	34.8942	710508	9706560	3	NA	19.4	20:00:13	Wildebeest	Unscheduled	20:08:39	Spotlight	Spotted Hyena	20:08:47	0	0	0	0	0	0	1	1
2015-09-14	1	TRUE	FALSE	26	-2.65604	34.8942	710508	9706560	3	NA	19.4	20:00:13	Wildebeest	Unscheduled	20:11:26	Thermal	Spotted Hyena	20:11:31	0	0	0	0	0	0	5	5
2015-09-14	1	TRUE	FALSE	26	-2.65604	34.8942	710508	9706560	3	NA	19.4	20:00:13	Wildebeest	Scheduled	20:15:11	Spotlight	Spotted Hyena	20:15:44	0	0	0	0	0	0	5	5
2015-09-14	1	TRUE	FALSE	26	-2.65604	34.8942	710508	9706560	3	NA	19.4	20:00:13	Wildebeest	Scheduled	20:16:00	Thermal	Spotted Hyena	20:16:51	0	0	0	0	0	0	7	0
2015-09-14	1	TRUE	FALSE	26	-2.65604	34.8942	710508	9706560	3	NA	19.4	20:00:13	Wildebeest	Unscheduled	20:22:49	Thermal	Lion	20:22:56	0	0	0	0	0	0	3	3
2015-09-14	1	TRUE	FALSE	26	-2.65604	34.8942	710508	9706560	3	NA	19.4	20:00:13	Wildebeest	Unscheduled	20:24:42	Spotlight	Spotted Hyena	20:24:49	0	0	1	0	0	0	0	1
2015-09-14	1	TRUE	FALSE	26	-2.65604	34.8942	710508	9706560	3	NA	19.4	20:00:13	Wildebeest	Unscheduled	20:27:37	Spotlight	Lion	20:27:44	0	0	3	0	0	0	0	3
2015-09-14	1	TRUE	FALSE	26	-2.65604	34.8942	710508	9706560	3	NA	19.4	20:00:13	Wildebeest	Unscheduled	20:29:11	Thermal	Lion	20:29:18	1	1	0	0	0	0	0	2
2015-09-14	1	TRUE	FALSE	26	-2.65604	34.8942	710508	9706560	3	NA	19.4	20:00:13	Wildebeest	Scheduled	20:30:59	Thermal	Lion	20:31:04	6	2	0	0	0	0	0	8
2015-09-14	1	TRUE	FALSE	26	-2.65604	34.8942	710508	9706560	3	NA	19.4	20:00:13	Wildebeest	Scheduled	20:31:33	Thermal	Spotted Hyena	20:31:41	0	0	0	0	0	0	4	4
2015-09-14	1	TRUE	FALSE	26	-2.65604	34.8942	710508	9706560	3	NA	19.4	20:00:13	Wildebeest	Scheduled	20:32:05	Spotlight	Lion	20:32:59	0	3	0	0	0	0	5	8
2015-09-14	1	TRUE	FALSE	26	-2.65604	34.8942	710508	9706560	3	NA	19.4	20:00:13	Wildebeest	Unscheduled	20:37:50	Spotlight	Lion	20:37:55	1	1	0	0	0	0	0	2
2015-09-14	1	TRUE	FALSE	26	-2.65604	34.8942	710508	9706560	3	NA	19.4	20:00:13	Wildebeest	Unscheduled	20:38:17	Spotlight	Spotted Hyena	20:38:25	0	0	2	0	0	0	5	7
2015-09-14	1	TRUE	FALSE	26	-2.65604	34.8942	710508	9706560	3	NA	19.4	20:00:13	Wildebeest	Unscheduled	20:40:31	Thermal	Spotted Hyena	20:40:36	0	0	0	0	0	0	2	2
2015-09-14	1	TRUE	FALSE	26	-2.65604	34.8942	710508	9706560	3	NA	19.4	20:00:13	Wildebeest	Unscheduled	20:42:03	Spotlight	Spotted Hyena	20:42:16	0	0	0	0	0	0	3	3
2015-09-14	1	TRUE	FALSE	26	-2.65604	34.8942	710508	9706560	3	NA	19.4	20:00:13	Wildebeest	Scheduled	20:45:57	Spotlight	Spotted Hyena	20:46:02	0	0	0	0	0	0	10	10
2015-09-14	1	TRUE	FALSE	26	-2.65604	34.8942	710508	9706560	3	NA	19.4	20:00:13	Wildebeest	Scheduled	20:47:22	Thermal	Spotted Hyena	20:47:25	0	0	0	0	0	0	4	4
2015-09-14	1	TRUE	FALSE	26	-2.65604	34.8942	710508	9706560	3	NA	19.4	20:00:13	Wildebeest	Unscheduled	20:53:47	Spotlight	Spotted Hyena	20:53:50	0	0	0	0	0	0	4	4
2015-09-14	1	TRUE	FALSE	26	-2.65604	34.8942	710508	9706560	3	NA	19.4	20:00:13	Wildebeest	Unscheduled	20:55:30	Thermal	Lion	20:55:34	0	0	2	0	0	0	1	3
2015-09-14	1	TRUE	FALSE	26	-2.65604	34.8942	710508	9706560	3	NA	19.4	20:00:13	Wildebeest	Unscheduled	20:57:51	Spotlight	Lion	20:57:55	0	0	0	0	1	0	2	3
2015-09-14	1	TRUE	FALSE	26	-2.65604	34.8942	710508	9706560	3	NA	19.4	20:00:13	Wildebeest	Unscheduled	20:58:46	Spotlight	Spotted Hyena	20:58:51	0	0	0	0	0	0	9	9
2015-09-14	1	TRUE	FALSE	26	-2.65604	34.8942	710508	9706560	3	NA	19.4	20:00:13	Wildebeest	Scheduled	21:01:16	Thermal	Spotted Hyena	21:01:21	0	0	0	0	0	0	3	3
2015-09-14	1	TRUE	FALSE	26	-2.65604	34.8942	710508	9706560	3	NA	19.4	20:00:13	Wildebeest	Scheduled	21:03:55	Spotlight	Lion	21:03:58	0	0	0	1	2	0	0	3
2015-09-14	1	TRUE	FALSE	26	-2.65604	34.8942	710508	9706560	3	NA	19.4	20:00:13	Wildebeest	Unscheduled	21:07:32	Spotlight	Lion	21:07:36	0	0	0	1	2	0	0	3
2015-09-14	1	TRUE	FALSE	26	-2.65604	34.8942	710508	9706560	3	NA	19.4	20:00:13	Wildebeest	Unscheduled	21:08:02	Spotlight	Spotted Hyena	21:08:10	0	0	1	0	0	0	4	5
2015-09-14	1	TRUE	FALSE	26	-2.65604	34.8942	710508	9706560	3	NA	19.4	20:00:13	Wildebeest	Unscheduled	21:09:45	Thermal	Lion	21:09:52	0	0	0	1	2	0	0	3
2015-09-14	1	TRUE	FALSE	26	-2.65604	34.8942	710508	9706560	3	NA	19.4	20:00:13	Wildebeest	Scheduled	21:15:44	Spotlight	Lion	21:15:48	0	0	0	0	0	0	3	0
2015-09-14	1	TRUE	FALSE	26	-2.65604	34.8942	710508	9706560	3	NA	19.4	20:00:13	Wildebeest	Scheduled	21:17:32	Thermal	Lion	21:17:38	0	0	0	0	0	0	3	3
2015-09-14	1	TRUE	FALSE	26	-2.65604	34.8942	710508	9706560	3	NA	19.4	20:00:13	Wildebeest	End Call-up	21:21:37	NA	NA	NA	NA	NA	NA	NA	NA	NA	NA	NA
2015-09-17	1	TRUE	FALSE	28	-2.81862	35.0587	728767	9688550	4	NA	18	22:33:26	Wildebeest	Scheduled	22:33:28	Thermal	No Approaches	22:33:31	0	0	0	0	0	0	0	0
2015-09-17	1	TRUE	FALSE	28	-2.81862	35.0587	728767	9688550	4	NA	18	22:33:26	Wildebeest	Scheduled	22:33:33	Spotlight	No Approaches	22:34:09	0	0	0	0	0	0	0	0
2015-09-17	1	TRUE	FALSE	28	-2.81862	35.0587	728767	9688550	4	NA	18	22:33:26	Wildebeest	Unscheduled	22:37:03	Spotlight	No Approaches	22:37:08	0	0	0	0	0	0	0	0
2015-09-17	1	TRUE	FALSE	28	-2.81862	35.0587	728767	9688550	4	NA	18	22:33:26	Wildebeest	Unscheduled	22:41:24	Spotlight	Spotted Hyena	22:41:27	0	0	0	0	0	0	4	4
2015-09-17	1	TRUE	FALSE	28	-2.81862	35.0587	728767	9688550	4	NA	18	22:33:26	Wildebeest	Scheduled	22:45:18	Spotlight	Spotted Hyena	22:45:21	0	0	3	0	0	0	0	3
2015-09-17	1	TRUE	FALSE	28	-2.81862	35.0587	728767	9688550	4	NA	18	22:33:26	Wildebeest	Scheduled	22:46:09	Thermal	Spotted Hyena	22:46:12	0	0	4	0	0	0	0	4
2015-09-17	1	TRUE	FALSE	28	-2.81862	35.0587	728767	9688550	4	NA	18	22:33:26	Wildebeest	Unscheduled	22:51:10	Spotlight	Spotted Hyena	22:51:13	1	0	3	0	0	0	0	4
2015-09-17	1	TRUE	FALSE	28	-2.81862	35.0587	728767	9688550	4	NA	18	22:33:26	Wildebeest	Unscheduled	22:54:05	Thermal	Spotted Hyena	22:54:08	0	0	4	0	0	0	0	4
2015-09-17	1	TRUE	FALSE	28	-2.81862	35.0587	728767	9688550	4	NA	18	22:33:26	Wildebeest	Unscheduled	22:56:17	Spotlight	Spotted Hyena	22:56:20	1	0	4	0	0	0	0	5
2015-09-17	1	TRUE	FALSE	28	-2.81862	35.0587	728767	9688550	4	NA	18	22:33:26	Wildebeest	Unscheduled	22:59:01	Thermal	Spotted Hyena	22:59:03	0	0	5	0	0	0	0	5
2015-09-17	1	TRUE	FALSE	28	-2.81862	35.0587	728767	9688550	4	NA	18	22:33:26	Wildebeest	Scheduled	23:00:32	Thermal	Spotted Hyena	23:00:35	1	0	4	0	0	0	0	4
2015-09-17	1	TRUE	FALSE	28	-2.81862	35.0587	728767	9688550	4	NA	18	22:33:26	Wildebeest	Scheduled	23:02:03	Spotlight	Spotted Hyena	23:02:04	2	0	2	0	0	0	0	4
2015-09-17	1	TRUE	FALSE	28	-2.81862	35.0587	728767	9688550	4	NA	18	22:33:26	Wildebeest	Unscheduled	23:07:26	Spotlight	Spotted Hyena	23:07:31	1	0	3	0	0	0	0	4
2015-09-17	1	TRUE	FALSE	28	-2.81862	35.0587	728767	9688550	4	NA	18	22:33:26	Wildebeest	Unscheduled	23:09:20	Thermal	Spotted Hyena	23:09:25	0	0	4	0	0	0	0	4
2015-09-17	1	TRUE	FALSE	28	-2.81862	35.0587	728767	9688550	4	NA	18	22:33:26	Wildebeest	Unscheduled	23:12:22	Spotlight	Spotted Hyena	23:12:25	0	0	5	0	0	0	0	5
2015-09-17	1	TRUE	FALSE	28	-2.81862	35.0587	728767	9688550	4	NA	18	22:33:26	Wildebeest	Scheduled	23:15:52	Spotlight	Spotted Hyena	23:15:54	1	0	1	0	0	0	0	2
2015-09-17	1	TRUE	FALSE	28	-2.81862	35.0587	728767	9688550	4	NA	18	22:33:26	Wildebeest	Scheduled	23:17:21	Thermal	Spotted Hyena	23:17:26	1	0	0	0	0	0	0	1
2015-09-17	1	TRUE	FALSE	28	-2.81862	35.0587	728767	9688550	4	NA	18	22:33:26	Wildebeest	Unscheduled	23:23:11	Spotlight	Spotted Hyena	23:23:16	1	0	3	0	0	0	0	4
2015-09-17	1	TRUE	FALSE	28	-2.81862	35.0587	728767	9688550	4	NA	18	22:33:26	Wildebeest	Scheduled	23:31:12	Thermal	Spotted Hyena	23:31:15	0	0	6	0	0	0	0	6
2015-09-17	1	TRUE	FALSE	28	-2.81862	35.0587	728767	9688550	4	NA	18	22:33:26	Wildebeest	Scheduled	23:32:37	Spotlight	Spotted Hyena	23:32:40	0	0	5	0	0	0	0	5
2015-09-17	1	TRUE	FALSE	28	-2.81862	35.0587	728767	9688550	4	NA	18	22:33:26	Wildebeest	Unscheduled	23:39:45	Spotlight	Spotted Hyena	23:39:48	0	0	0	0	0	0	7	7
2015-09-17	1	TRUE	FALSE	28	-2.81862	35.0587	728767	9688550	4	NA	18	22:33:26	Wildebeest	Scheduled	23:41:00	Thermal	Spotted Hyena	23:41:03	0	0	5	0	0	0	0	5
2015-09-17	1	TRUE	FALSE	28	-2.81862	35.0587	728767	9688550	4	NA	18	22:33:26	Wildebeest	Scheduled	23:46:42	Thermal	Spotted Hyena	23:46:55	0	0	3	0	0	0	0	3
2015-09-17	1	TRUE	FALSE	28	-2.81862	35.0587	728767	9688550	4	NA	18	22:33:26	Wildebeest	End Call-up	23:47:31	NA	NA	NA	NA	NA	NA	NA	NA	NA	NA	NA
2015-09-17	1	FALSE	TRUE	29	-2.79406	34.9184	713172	9691300	9.2	NA	16.5	23:29:16	Wildebeest	Scheduled	23:29:19	Thermal	No Approaches	23:29:22	0	0	0	0	0	0	0	0
2015-09-17	1	FALSE	TRUE	29	-2.79406	34.9184	713172	9691300	9.2	NA	16.5	23:29:16	Wildebeest	Scheduled	23:29:24	Spotlight	Spotted Hyena	23:30:31	0	0	0	0	0	0	0	1
2015-09-17	1	FALSE	TRUE	29	-2.79406	34.9184	713172	9691300	9.2	NA	16.5	23:29:16	Wildebeest	Unscheduled	23:34:01	Thermal	No Approaches	23:35:00	0	0	0	0	0	0	0	0
2015-09-17	1	FALSE	TRUE	29	-2.79406	34.9184	713172	9691300	9.2	NA	16.5	23:29:16	Wildebeest	Unscheduled	23:37:31	Spotlight	Spotted Hyena	23:40:13	0	0	0	0	0	0	0	5
2015-09-17	1	FALSE	TRUE	29	-2.79406	34.9184	713172	9691300	9.2	NA	16.5	23:29:16	Wildebeest	Scheduled	23:41:51	Spotlight	Spotted Hyena	23:43:09	0	0	0	0	0	0	0	4
2015-09-17	1	FALSE	TRUE	29	-2.79406	34.9184	713172	9691300	9.2	NA	16.5	23:29:16	Wildebeest	Scheduled	23:43:18	Thermal	Spotted Hyena	23:44:14	0	0	0	0	0	0	0	4
2015-09-17	1	FALSE	TRUE	29	-2.79406	34.9184	713172	9691300	9.2	NA	16.5	23:29:16	Wildebeest	Unscheduled	23:48:22	Thermal	Spotted Hyena	23:49:35	0	0	0	0	0	0	0	8
2015-09-17	1	FALSE	TRUE	29	-2.79406	34.9184	713172	9691300	9.2	NA	16.5	23:29:16	Wildebeest	Unscheduled	23:52:11	Spotlight	Spotted Hyena	23:52:16	0	0	0	0	0	0	0	10
2015-09-17	1	FALSE	TRUE	29	-2.79406	34.9184	713172	9691300	9.2	NA	16.5	23:29:16	Wildebeest	Unscheduled	23:55:08	Spotlight	Spotted Hyena	23:56:23	0	0	0	0	0	0	0	14
2015-09-17	1	FALSE	TRUE	29	-2.79406	34.9184	713172	9691300	9.2	NA	16.5	23:29:16	Wildebeest	Scheduled	23:56:31	Thermal	Spotted Hyena	23:57:52	0	0	0	0	0	0	0	17
2015-09-18	1	FALSE	TRUE	29	-2.79406	34.9184	713172	9691300	9.2	NA	16.5	23:29:16	Wildebeest	Unscheduled	00:04:06	Thermal	Spotted Hyena	00:05:32	0	0	0	0	0	0	0	21
2015-09-18	1	FALSE	TRUE	29	-2.79406	34.9184	713172	9691300	9.2	NA	16.5	23:29:16	Wildebeest	Unscheduled	00:07:51	Spotlight	Spotted Hyena	00:10:33	0	0	0	0	0	0	0	20
2015-09-18	1	FALSE	TRUE	29	-2.79406	34.9184	713172	9691300	9.2	NA	16.5	23:29:16	Wildebeest	Scheduled	00:12:04	Spotlight	Spotted Hyena	00:13:11	0	0	0	0	0	0	0	14
2015-09-18	1	FALSE	TRUE	29	-2.79406	34.9184	713172	9691300	9.2	NA	16.5	23:29:16	Wildebeest	Scheduled	00:13:19	Thermal	Spotted Hyena	00:14:21	0	0	0	0	0	0	0	17
2015-09-18	1	FALSE	TRUE	29	-2.79406	34.9184	713172	9691300	9.2	NA	16.5	23:29:16	Wildebeest	Unscheduled	00:19:30	Thermal	Spotted Hyena	00:20:33	0	0	0	0	0	0	0	3
2015-09-18	1	FALSE	TRUE	29	-2.79406	34.9184	713172	9691300	9.2	NA	16.5	23:29:16	Wildebeest	Unscheduled	00:23:54	Spotlight	Spotted Hyena	00:25:31	0	0	0	0	0	0	0	8
2015-09-18	1	FALSE	TRUE	29	-2.79406	34.9184	713172	9691300	9.2	NA	16.5	23:29:16	Wildebeest	Scheduled	00:27:00	Thermal	Spotted Hyena	00:28:26	0	0	0	0	0	0	0	10
2015-09-18	1	FALSE	TRUE	29	-2.79406	34.9184	713172	9691300	9.2	NA	16.5	23:29:16	Wildebeest	Scheduled	00:28:34	Spotlight	Spotted Hyena	00:30:08	0	0	0	0	0	0	0	3
2015-09-18	1	FALSE	TRUE	29	-2.79406	34.9184	713172	9691300	9.2	NA	16.5	23:29:16	Wildebeest	Scheduled	00:30:14	Spotlight	Lion	00:30:19	0	1	0	0	0	0	0	1
2015-09-18	1	FALSE	TRUE	29	-2.79406	34.9184	713172	9691300	9.2	NA	16.5	23:29:16	Wildebeest	Unscheduled	00:33:46	Thermal	Spotted Hyena	00:34:37	0	0	0	0	0	0	0	3
2015-09-18	1	FALSE	TRUE	29	-2.79406	34.9184	713172	9691300	9.2	NA	16.5	23:29:16	Wildebeest	Unscheduled	00:34:42	Thermal	Lion	00:34:45	0	1	0	0	0	0	0	1
2015-09-18	1	FALSE	TRUE	29	-2.79406	34.9184	713172	9691300	9.2	NA	16.5	23:29:16	Wildebeest	Unscheduled	00:40:42	Thermal	Spotted Hyena	00:41:36	0	0	0	0	0	0	0	7
2015-09-18	1	FALSE	TRUE	29	-2.79406	34.9184	713172	9691300	9.2	NA	16.5	23:29:16	Wildebeest	Scheduled	00:41:42	Spotlight	Spotted Hyena	00:42:41	0	0	0	0	0	0	0	8
2015-09-18	1	FALSE	TRUE	29	-2.79406	34.9184	713172	9691300	9.2	NA	16.5	23:29:16	Wildebeest	Scheduled	00:42:46	Thermal	Spotted Hyena	00:43:59	0	0	0	0	0	0	0	8
2015-09-18	1	FALSE	TRUE	29	-2.79406	34.9184	713172	9691300	9.2	NA	16.5	23:29:16	Wildebeest	End Call-up	00:44:04	NA	NA	NA	NA	NA	NA	NA	NA	NA	NA	NA
2015-09-18	1	FALSE	TRUE	29	-2.79406	34.9184	713172	9691300	9.2	NA	16.5	23:29:16	Wildebeest	Scheduled	23:58:00	Spotlight	Spotted Hyena	23:59:52	0	0	0	0	0	0	0	20
2015-09-18	1	FALSE	TRUE	30	-2.42713	34.921	713522	9731880	2.5	NA	17.5	23:50:44	Wildebeest	Scheduled	23:50:45	Spotlight	No Approaches	23:51:38	0	0	0	0	0	0	0	0
2015-09-18	1	FALSE	TRUE	30	-2.42713	34.921	713522	9731880	2.5	NA	17.5	23:50:44	Wildebeest	Scheduled	23:51:41	Thermal	No Approaches	23:52:23	0	0	0	0	0	0	0	0
2015-09-18	1	FALSE	TRUE	30	-2.42713	34.921	713522	9731880	2.5	NA	17.5	23:50:44	Wildebeest	Unscheduled	23:57:23	Thermal	No Approaches	23:57:27	0	0	0	0	0	0	0	0
2015-09-19	1	FALSE	TRUE	30	-2.42713	34.921	713522	9731880	2.5	NA	17.5	23:50:44	Wildebeest	Scheduled	00:08:38	Thermal	Spotted Hyena	00:09:20	0	0	0	0	0	0	0	10
2015-09-19	1	FALSE	TRUE	30	-2.42713	34.921	713522	9731880	2.5	NA	17.5	23:50:44	Wildebeest	Scheduled	00:09:29	Spotlight	Spotted Hyena	00:10:24	0	0	0	0	0	0	0	7
2015-09-19	1	FALSE	TRUE	30	-2.42713	34.921	713522	9731880	2.5	NA	17.5	23:50:44	Wildebeest	Unscheduled	00:15:37	Thermal	Spotted Hyena	00:16:36	0	0	0	0	0	0	0	15
2015-09-19	1	FALSE	TRUE	30	-2.42713	34.921	713522	9731880	2.5	NA	17.5	23:50:44	Wildebeest	Unscheduled	00:17:45	Spotlight	Spotted Hyena	00:18:31	0	0	0	0	0	0	0	9
2015-09-19	1	FALSE	TRUE	30	-2.42713	34.921	713522	9731880	2.5	NA	17.5	23:50:44	Wildebeest	Unscheduled	00:21:29	Thermal	Spotted Hyena	00:22:18	0	0	0	0	0	0	0	21
2015-09-19	1	FALSE	TRUE	30	-2.42713	34.921	713522	9731880	2.5	NA	17.5	23:50:44	Wildebeest	Scheduled	00:23:59	Spotlight	Spotted Hyena	00:24:56	0	0	0	0	0	0	0	17
2015-09-19	1	FALSE	TRUE	30	-2.42713	34.921	713522	9731880	2.5	NA	17.5	23:50:44	Wildebeest	Scheduled	00:25:07	Thermal	Spotted Hyena	00:26:14	0	0	0	0	0	0	0	12
2015-09-19	1	FALSE	TRUE	30	-2.42713	34.921	713522	9731880	2.5	NA	17.5	23:50:44	Wildebeest	Unscheduled	00:29:39	Spotlight	Spotted Hyena	00:30:38	0	0	0	0	0	0	0	12
2015-09-19	1	FALSE	TRUE	30	-2.42713	34.921	713522	9731880	2.5	NA	17.5	23:50:44	Wildebeest	Unscheduled	00:32:23	Thermal	Spotted Hyena	00:33:57	0	0	0	0	0	0	0	7
2015-09-19	1	FALSE	TRUE	30	-2.42713	34.921	713522	9731880	2.5	NA	17.5	23:50:44	Wildebeest	Unscheduled	00:35:57	Spotlight	Spotted Hyena	00:36:59	0	0	0	0	0	0	0	17
2015-09-19	1	FALSE	TRUE	30	-2.42713	34.921	713522	9731880	2.5	NA	17.5	23:50:44	Wildebeest	Scheduled	00:38:23	Thermal	Spotted Hyena	00:39:52	0	0	0	0	0	0	0	9
2015-09-19	1	FALSE	TRUE	30	-2.42713	34.921	713522	9731880	2.5	NA	17.5	23:50:44	Wildebeest	Scheduled	00:40:02	Spotlight	Spotted Hyena	00:41:13	0	0	0	0	0	0	0	9
2015-09-19	1	FALSE	TRUE	30	-2.42713	34.921	713522	9731880	2.5	NA	17.5	23:50:44	Wildebeest	Unscheduled	00:44:18	Thermal	Spotted Hyena	00:46:16	0	0	0	0	0	0	0	12
2015-09-19	1	FALSE	TRUE	30	-2.42713	34.921	713522	9731880	2.5	NA	17.5	23:50:44	Wildebeest	Unscheduled	00:49:08	Spotlight	Spotted Hyena	00:50:18	0	0	0	0	0	0	0	6
2015-09-19	1	FALSE	TRUE	30	-2.42713	34.921	713522	9731880	2.5	NA	17.5	23:50:44	Wildebeest	Unscheduled	00:50:24	Spotlight	Lion	00:50:27	2	0	0	0	0	0	0	2
2015-09-19	1	FALSE	TRUE	30	-2.42713	34.921	713522	9731880	2.5	NA	17.5	23:50:44	Wildebeest	Scheduled	00:53:18	Spotlight	Spotted Hyena	00:54:34	0	0	0	0	0	0	0	8
2015-09-19	1	FALSE	TRUE	30	-2.42713	34.921	713522	9731880	2.5	NA	17.5	23:50:44	Wildebeest	Scheduled	00:54:39	Spotlight	Lion	00:54:42	2	0	0	0	0	0	0	2
2015-09-19	1	FALSE	TRUE	30	-2.42713	34.921	713522	9731880	2.5	NA	17.5	23:50:44	Wildebeest	Scheduled	00:54:50	Thermal	Spotted Hyena	00:55:46	0	0	0	0	0	0	0	6
2015-09-19	1	FALSE	TRUE	30	-2.42713	34.921	713522	9731880	2.5	NA	17.5	23:50:44	Wildebeest	Scheduled	00:55:52	Thermal	Lion	00:55:55	1	0	1	0	0	0	0	2
2015-09-19	1	FALSE	TRUE	30	-2.42713	34.921	713522	9731880	2.5	NA	17.5	23:50:44	Wildebeest	Unscheduled	00:58:36	Thermal	Spotted Hyena	00:59:51	0	0	0	0	0	0	0	3
2015-09-19	1	FALSE	TRUE	30	-2.42713	34.921	713522	9731880	2.5	NA	17.5	23:50:44	Wildebeest	Unscheduled	00:59:56	Thermal	Lion	01:00:01	0	0	0	0	0	0	2	2
2015-09-19	1	FALSE	TRUE	30	-2.42713	34.921	713522	9731880	2.5	NA	17.5	23:50:44	Wildebeest	Unscheduled	01:00:50	Spotlight	Spotted Hyena	01:02:22	0	0	0	0	0	0	0	5
2015-09-19	1	FALSE	TRUE	30	-2.42713	34.921	713522	9731880	2.5	NA	17.5	23:50:44	Wildebeest	Unscheduled	01:02:38	Spotlight	Lion	01:02:43	2	0	0	0	0	0	0	2
2015-09-19	1	FALSE	TRUE	30	-2.42713	34.921	713522	9731880	2.5	NA	17.5	23:50:44	Wildebeest	Unscheduled	01:05:29	Thermal	Spotted Hyena	01:06:45	0	0	0	0	0	0	0	2
2015-09-19	1	FALSE	TRUE	30	-2.42713	34.921	713522	9731880	2.5	NA	17.5	23:50:44	Wildebeest	Unscheduled	01:06:51	Thermal	Lion	01:06:56	0	0	0	0	0	0	2	2
2015-09-19	1	FALSE	TRUE	30	-2.42713	34.921	713522	9731880	2.5	NA	17.5	23:50:44	Wildebeest	Scheduled	01:08:22	Thermal	Spotted Hyena	01:09:18	0	0	0	0	0	0	0	5
2015-09-19	1	FALSE	TRUE	30	-2.42713	34.921	713522	9731880	2.5	NA	17.5	23:50:44	Wildebeest	Scheduled	01:09:24	Thermal	Lion	01:09:27	0	0	0	0	0	0	2	2
2015-09-19	1	FALSE	TRUE	30	-2.42713	34.921	713522	9731880	2.5	NA	17.5	23:50:44	Wildebeest	Scheduled	01:09:37	Spotlight	Spotted Hyena	01:10:47	0	0	0	0	0	0	0	5
2015-09-19	1	FALSE	TRUE	30	-2.42713	34.921	713522	9731880	2.5	NA	17.5	23:50:44	Wildebeest	Scheduled	01:10:53	Spotlight	Lion	01:10:56	2	0	0	0	0	0	0	2
2015-09-19	1	FALSE	TRUE	30	-2.42713	34.921	713522	9731880	2.5	NA	17.5	23:50:44	Wildebeest	End Call-up	01:11:04	NA	NA	NA	NA	NA	NA	NA	NA	NA	NA	NA
2015-09-19	1	FALSE	TRUE	30	-2.42713	34.921	713522	9731880	2.5	NA	17.5	23:50:44	Wildebeest	Unscheduled	23:59:28	Spotlight	Spotted Hyena	00:01:11	0	0	0	0	0	0	0	2
2015-09-16	1	TRUE	FALSE	31	-2.58989	35.1498	738947	9713830	20	NA	22.3	19:15:08	Wildebeest	Scheduled	19:15:11	Thermal	No Approaches	19:15:16	0	0	0	0	0	0	0	0
2015-09-16	1	TRUE	FALSE	31	-2.58989	35.1498	738947	9713830	20	NA	22.3	19:15:08	Wildebeest	Scheduled	19:16:20	Spotlight	No Approaches	19:16:31	0	0	0	0	0	0	0	0
2015-09-16	1	TRUE	FALSE	31	-2.58989	35.1498	738947	9713830	20	NA	22.3	19:15:08	Wildebeest	Unscheduled	19:27:27	Spotlight	No Approaches	19:27:30	0	0	0	0	0	0	0	0
2015-09-16	1	TRUE	FALSE	31	-2.58989	35.1498	738947	9713830	20	NA	22.3	19:15:08	Wildebeest	Unscheduled	19:29:18	Thermal	Spotted Hyena	19:29:21	0	0	1	0	0	0	0	1
2015-09-16	1	TRUE	FALSE	31	-2.58989	35.1498	738947	9713830	20	NA	22.3	19:15:08	Wildebeest	Unscheduled	19:31:35	Spotlight	Spotted Hyena	19:31:38	0	0	2	0	0	0	0	2
2015-09-16	1	TRUE	FALSE	31	-2.58989	35.1498	738947	9713830	20	NA	22.3	19:15:08	Wildebeest	Scheduled	19:35:42	Spotlight	Spotted Hyena	19:35:45	0	0	14	0	0	1	0	15
2015-09-16	1	TRUE	FALSE	31	-2.58989	35.1498	738947	9713830	20	NA	22.3	19:15:08	Wildebeest	Scheduled	19:38:00	Thermal	Lion	19:38:02	0	0	0	0	1	0	0	1
2015-09-16	1	TRUE	FALSE	31	-2.58989	35.1498	738947	9713830	20	NA	22.3	19:15:08	Wildebeest	Scheduled	19:38:18	Thermal	Spotted Hyena	19:38:21	0	0	0	0	0	0	10	10
2015-09-16	1	TRUE	FALSE	31	-2.58989	35.1498	738947	9713830	20	NA	22.3	19:15:08	Wildebeest	Unscheduled	19:44:14	Spotlight	Spotted Hyena	19:44:19	0	0	0	0	0	0	9	9
2015-09-16	1	TRUE	FALSE	31	-2.58989	35.1498	738947	9713830	20	NA	22.3	19:15:08	Wildebeest	Unscheduled	19:44:32	Spotlight	Lion	19:44:38	0	1	0	0	0	0	0	0
2015-09-16	1	TRUE	FALSE	31	-2.58989	35.1498	738947	9713830	20	NA	22.3	19:15:08	Wildebeest	Unscheduled	19:48:28	Spotlight	Lion	19:48:32	0	2	0	0	1	0	0	3
2015-09-16	1	TRUE	FALSE	31	-2.58989	35.1498	738947	9713830	20	NA	22.3	19:15:08	Wildebeest	Unscheduled	19:48:58	Spotlight	Spotted Hyena	19:49:01	0	0	0	0	0	0	11	11
2015-09-16	1	TRUE	FALSE	31	-2.58989	35.1498	738947	9713830	20	NA	22.3	19:15:08	Wildebeest	Scheduled	19:50:44	Thermal	Spotted Hyena	19:50:57	0	0	0	0	0	0	1	1
2015-09-16	1	TRUE	FALSE	31	-2.58989	35.1498	738947	9713830	20	NA	22.3	19:15:08	Wildebeest	Unscheduled	19:57:40	Spotlight	Spotted Hyena	19:57:48	0	0	1	0	0	0	2	3
2015-09-16	1	TRUE	FALSE	31	-2.58989	35.1498	738947	9713830	20	NA	22.3	19:15:08	Wildebeest	Scheduled	20:05:45	Thermal	Spotted Hyena	20:05:50	0	0	0	0	0	0	4	4
2015-09-16	1	TRUE	FALSE	31	-2.58989	35.1498	738947	9713830	20	NA	22.3	19:15:08	Wildebeest	Scheduled	20:06:05	Thermal	Lion	20:06:08	0	0	5	0	0	0	0	5
2015-09-16	1	TRUE	FALSE	31	-2.58989	35.1498	738947	9713830	20	NA	22.3	19:15:08	Wildebeest	Scheduled	20:08:09	Spotlight	Lion	20:08:12	0	2	0	0	1	0	0	3
2015-09-16	1	TRUE	FALSE	31	-2.58989	35.1498	738947	9713830	20	NA	22.3	19:15:08	Wildebeest	Scheduled	20:08:50	Spotlight	Spotted Hyena	20:08:55	0	0	0	0	0	0	9	9
2015-09-16	1	TRUE	FALSE	31	-2.58989	35.1498	738947	9713830	20	NA	22.3	19:15:08	Wildebeest	Unscheduled	20:14:13	Spotlight	Spotted Hyena	20:14:18	0	0	0	0	0	0	7	7
2015-09-16	1	TRUE	FALSE	31	-2.58989	35.1498	738947	9713830	20	NA	22.3	19:15:08	Wildebeest	Unscheduled	20:14:29	Spotlight	Lion	20:14:34	0	2	0	0	0	0	0	2
2015-09-16	1	TRUE	FALSE	31	-2.58989	35.1498	738947	9713830	20	NA	22.3	19:15:08	Wildebeest	Unscheduled	20:17:12	Thermal	Lion	20:17:15	0	2	0	0	0	0	0	2
2015-09-16	1	TRUE	FALSE	31	-2.58989	35.1498	738947	9713830	20	NA	22.3	19:15:08	Wildebeest	Scheduled	20:20:51	Thermal	Lion	20:21:01	0	2	0	0	0	0	0	2
2015-09-16	1	TRUE	FALSE	31	-2.58989	35.1498	738947	9713830	20	NA	22.3	19:15:08	Wildebeest	Scheduled	20:21:12	Thermal	Spotted Hyena	20:21:17	0	0	0	0	0	0	3	3
2015-09-16	1	TRUE	FALSE	31	-2.58989	35.1498	738947	9713830	20	NA	22.3	19:15:08	Wildebeest	Scheduled	20:22:35	Spotlight	Lion	20:22:38	0	2	0	0	0	0	0	2
2015-09-16	1	TRUE	FALSE	31	-2.58989	35.1498	738947	9713830	20	NA	22.3	19:15:08	Wildebeest	Scheduled	20:22:51	Spotlight	Spotted Hyena	20:22:54	0	0	0	0	0	0	5	5
2015-09-16	1	TRUE	FALSE	31	-2.58989	35.1498	738947	9713830	20	NA	22.3	19:15:08	Wildebeest	Unscheduled	20:29:00	Thermal	Spotted Hyena	20:29:05	0	0	0	0	0	0	5	5
2015-09-16	1	TRUE	FALSE	31	-2.58989	35.1498	738947	9713830	20	NA	22.3	19:15:08	Wildebeest	Unscheduled	20:29:21	Thermal	Lion	20:29:26	0	2	0	0	0	0	0	2
2015-09-16	1	TRUE	FALSE	31	-2.58989	35.1498	738947	9713830	20	NA	22.3	19:15:08	Wildebeest	Unscheduled	20:33:21	Spotlight	Spotted Hyena	20:33:29	0	0	0	0	0	0	1	1
2015-09-16	1	TRUE	FALSE	31	-2.58989	35.1498	738947	9713830	20	NA	22.3	19:15:08	Wildebeest	Scheduled	20:36:02	Spotlight	Spotted Hyena	20:36:07	0	0	1	0	0	0	1	2
2015-09-16	1	TRUE	FALSE	31	-2.58989	35.1498	738947	9713830	20	NA	22.3	19:15:08	Wildebeest	Scheduled	20:38:03	Thermal	Spotted Hyena	20:38:08	0	0	0	0	0	0	1	1
2015-09-16	1	TRUE	FALSE	31	-2.58989	35.1498	738947	9713830	20	NA	22.3	19:15:08	Wildebeest	End Call-up	21:14:54	NA	NA	NA	NA	NA	NA	NA	NA	NA	NA	NA
2015-09-17	1	FALSE	TRUE	32	-2.86393	35.0246	724972	9683550	7.2	NA	20.6	19:30:57	Wildebeest	Scheduled	19:30:58	Thermal	No Approaches	19:31:02	0	0	0	0	0	0	0	0
2015-09-17	1	FALSE	TRUE	32	-2.86393	35.0246	724972	9683550	7.2	NA	20.6	19:30:57	Wildebeest	Scheduled	19:31:03	Spotlight	No Approaches	19:32:08	0	0	0	0	0	0	0	0
2015-09-17	1	FALSE	TRUE	32	-2.86393	35.0246	724972	9683550	7.2	NA	20.6	19:30:57	Wildebeest	Unscheduled	19:38:32	Thermal	No Approaches	19:38:37	0	0	0	0	0	0	0	0
2015-09-17	1	FALSE	TRUE	32	-2.86393	35.0246	724972	9683550	7.2	NA	20.6	19:30:57	Wildebeest	Unscheduled	19:42:07	Spotlight	Spotted Hyena	19:42:10	0	0	0	0	0	0	0	7
2015-09-17	1	FALSE	TRUE	32	-2.86393	35.0246	724972	9683550	7.2	NA	20.6	19:30:57	Wildebeest	Scheduled	19:43:51	Spotlight	Spotted Hyena	19:44:33	0	0	0	0	0	0	0	9
2015-09-17	1	FALSE	TRUE	32	-2.86393	35.0246	724972	9683550	7.2	NA	20.6	19:30:57	Wildebeest	Scheduled	19:44:38	Thermal	Spotted Hyena	19:45:32	0	0	0	0	0	0	0	9
2015-09-17	1	FALSE	TRUE	32	-2.86393	35.0246	724972	9683550	7.2	NA	20.6	19:30:57	Wildebeest	Unscheduled	19:50:46	Thermal	Spotted Hyena	19:51:18	0	0	0	0	0	0	0	8
2015-09-17	1	FALSE	TRUE	32	-2.86393	35.0246	724972	9683550	7.2	NA	20.6	19:30:57	Wildebeest	Unscheduled	19:51:24	Thermal	Lion	19:52:10	0	0	0	0	0	0	2	2
2015-09-17	1	FALSE	TRUE	32	-2.86393	35.0246	724972	9683550	7.2	NA	20.6	19:30:57	Wildebeest	Unscheduled	19:52:25	Spotlight	Spotted Hyena	19:53:06	0	0	0	0	0	0	8	8
2015-09-17	1	FALSE	TRUE	32	-2.86393	35.0246	724972	9683550	7.2	NA	20.6	19:30:57	Wildebeest	Unscheduled	19:53:16	Spotlight	Lion	19:53:19	0	2	0	0	0	0	0	2
2015-09-17	1	FALSE	TRUE	32	-2.86393	35.0246	724972	9683550	7.2	NA	20.6	19:30:57	Wildebeest	Unscheduled	19:55:09	Thermal	Spotted Hyena	19:56:03	0	0	0	0	0	0	0	5
2015-09-17	1	FALSE	TRUE	32	-2.86393	35.0246	724972	9683550	7.2	NA	20.6	19:30:57	Wildebeest	Unscheduled	19:56:19	Spotlight	Spotted Hyena	19:57:43	0	0	0	0	0	0	0	5
2015-09-17	1	FALSE	TRUE	32	-2.86393	35.0246	724972	9683550	7.2	NA	20.6	19:30:57	Wildebeest	Scheduled	19:58:40	Thermal	Spotted Hyena	19:59:44	0	0	0	0	0	0	0	3
2015-09-17	1	FALSE	TRUE	32	-2.86393	35.0246	724972	9683550	7.2	NA	20.6	19:30:57	Wildebeest	Scheduled	19:59:52	Spotlight	Spotted Hyena	20:00:56	0	0	0	0	0	0	0	2
2015-09-17	1	FALSE	TRUE	32	-2.86393	35.0246	724972	9683550	7.2	NA	20.6	19:30:57	Wildebeest	Unscheduled	20:05:07	Thermal	Spotted Hyena	20:05:10	0	0	0	0	0	0	0	10
2015-09-17	1	FALSE	TRUE	32	-2.86393	35.0246	724972	9683550	7.2	NA	20.6	19:30:57	Wildebeest	Unscheduled	20:07:21	Spotlight	Spotted Hyena	20:07:24	0	0	0	0	0	0	0	12
2015-09-17	1	FALSE	TRUE	32	-2.86393	35.0246	724972	9683550	7.2	NA	20.6	19:30:57	Wildebeest	Unscheduled	20:09:57	Thermal	Spotted Hyena	20:10:38	0	0	0	0	0	0	0	11
2015-09-17	1	FALSE	TRUE	32	-2.86393	35.0246	724972	9683550	7.2	NA	20.6	19:30:57	Wildebeest	Unscheduled	20:10:45	Thermal	Lion	20:10:46	0	2	0	0	0	0	0	2
2015-09-17	1	FALSE	TRUE	32	-2.86393	35.0246	724972	9683550	7.2	NA	20.6	19:30:57	Wildebeest	Unscheduled	20:11:50	Spotlight	Spotted Hyena	20:13:03	0	0	0	0	0	0	0	10
2015-09-17	1	FALSE	TRUE	32	-2.86393	35.0246	724972	9683550	7.2	NA	20.6	19:30:57	Wildebeest	Unscheduled	20:13:10	Spotlight	Lion	20:13:16	0	2	0	0	0	0	0	2
2015-09-17	1	FALSE	TRUE	32	-2.86393	35.0246	724972	9683550	7.2	NA	20.6	19:30:57	Wildebeest	Scheduled	20:14:12	Spotlight	Spotted Hyena	20:15:03	0	0	0	0	0	0	0	9
2015-09-17	1	FALSE	TRUE	32	-2.86393	35.0246	724972	9683550	7.2	NA	20.6	19:30:57	Wildebeest	Scheduled	20:15:09	Spotlight	Lion	20:15:11	0	2	0	0	0	0	0	2
2015-09-17	1	FALSE	TRUE	32	-2.86393	35.0246	724972	9683550	7.2	NA	20.6	19:30:57	Wildebeest	Scheduled	20:15:19	Thermal	Spotted Hyena	20:17:05	0	0	0	0	0	0	0	9
2015-09-17	1	FALSE	TRUE	32	-2.86393	35.0246	724972	9683550	7.2	NA	20.6	19:30:57	Wildebeest	Scheduled	20:17:13	Thermal	Lion	20:17:16	0	2	0	0	0	0	0	2
2015-09-17	1	FALSE	TRUE	32	-2.86393	35.0246	724972	9683550	7.2	NA	20.6	19:30:57	Wildebeest	Unscheduled	20:21:30	Thermal	Spotted Hyena	20:22:20	0	0	0	0	0	0	0	15
2015-09-17	1	FALSE	TRUE	32	-2.86393	35.0246	724972	9683550	7.2	NA	20.6	19:30:57	Wildebeest	Unscheduled	20:22:27	Thermal	Lion	20:22:30	0	2	0	0	0	0	0	2
2015-09-17	1	FALSE	TRUE	32	-2.86393	35.0246	724972	9683550	7.2	NA	20.6	19:30:57	Wildebeest	Unscheduled	20:22:52	Spotlight	Spotted Hyena	20:24:04	0	0	0	0	0	0	0	19
2015-09-17	1	FALSE	TRUE	32	-2.86393	35.0246	724972	9683550	7.2	NA	20.6	19:30:57	Wildebeest	Unscheduled	20:24:07	Spotlight	Lion	20:24:14	0	2	0	0	0	0	0	2
2015-09-17	1	FALSE	TRUE	32	-2.86393	35.0246	724972	9683550	7.2	NA	20.6	19:30:57	Wildebeest	Scheduled	20:29:00	Thermal	Spotted Hyena	20:30:15	0	0	0	0	0	0	0	8
2015-09-17	1	FALSE	TRUE	32	-2.86393	35.0246	724972	9683550	7.2	NA	20.6	19:30:57	Wildebeest	Scheduled	20:30:23	Thermal	Lion	20:30:26	0	2	0	0	0	0	0	2
2015-09-17	1	FALSE	TRUE	32	-2.86393	35.0246	724972	9683550	7.2	NA	20.6	19:30:57	Wildebeest	Scheduled	20:30:44	Spotlight	Spotted Hyena	20:32:24	0	0	0	0	0	0	0	14
2015-09-17	1	FALSE	TRUE	32	-2.86393	35.0246	724972	9683550	7.2	NA	20.6	19:30:57	Wildebeest	Scheduled	20:32:32	Spotlight	Lion	20:32:37	0	2	0	0	0	0	0	2
2015-09-17	1	FALSE	TRUE	32	-2.86393	35.0246	724972	9683550	7.2	NA	20.6	19:30:57	Wildebeest	Unscheduled	20:35:24	Thermal	Spotted Hyena	20:36:29	0	0	0	0	0	0	0	9
2015-09-17	1	FALSE	TRUE	32	-2.86393	35.0246	724972	9683550	7.2	NA	20.6	19:30:57	Wildebeest	Unscheduled	20:36:37	Thermal	Lion	20:36:42	0	2	0	0	0	0	0	2
2015-09-17	1	FALSE	TRUE	32	-2.86393	35.0246	724972	9683550	7.2	NA	20.6	19:30:57	Wildebeest	Unscheduled	20:38:14	Spotlight	Spotted Hyena	20:39:42	0	0	0	0	0	0	0	7
2015-09-17	1	FALSE	TRUE	32	-2.86393	35.0246	724972	9683550	7.2	NA	20.6	19:30:57	Wildebeest	Unscheduled	20:39:50	Spotlight	Lion	20:39:53	0	2	0	0	0	0	0	2
2015-09-17	1	FALSE	TRUE	32	-2.86393	35.0246	724972	9683550	7.2	NA	20.6	19:30:57	Wildebeest	Scheduled	20:44:28	Spotlight	Spotted Hyena	20:46:04	0	0	0	0	0	0	0	5
2015-09-17	1	FALSE	TRUE	32	-2.86393	35.0246	724972	9683550	7.2	NA	20.6	19:30:57	Wildebeest	Scheduled	20:46:10	Spotlight	Lion	20:46:13	0	2	0	0	0	0	0	2
2015-09-17	1	FALSE	TRUE	32	-2.86393	35.0246	724972	9683550	7.2	NA	20.6	19:30:57	Wildebeest	Scheduled	20:46:36	Thermal	Spotted Hyena	20:47:38	0	0	0	0	0	0	0	5
2015-09-17	1	FALSE	TRUE	32	-2.86393	35.0246	724972	9683550	7.2	NA	20.6	19:30:57	Wildebeest	Scheduled	20:47:44	Thermal	Lion	20:47:46	0	2	0	0	0	0	0	2
2015-09-17	1	FALSE	TRUE	32	-2.86393	35.0246	724972	9683550	7.2	NA	20.6	19:30:57	Wildebeest	End Call-up	20:48:06	NA	NA	NA	NA	NA	NA	NA	NA	NA	NA	NA
2015-09-19	1	FALSE	TRUE	33	-2.44312	34.8634	707111	9730120	2.1	NA	16.6	01:35:53	Wildebeest	Scheduled	01:35:56	Spotlight	No Approaches	01:36:49	0	0	0	0	0	0	0	0
2015-09-19	1	FALSE	TRUE	33	-2.44312	34.8634	707111	9730120	2.1	NA	16.6	01:35:53	Wildebeest	Scheduled	01:36:52	Thermal	No Approaches	01:37:38	0	0	0	0	0	0	0	0
2015-09-19	1	FALSE	TRUE	33	-2.44312	34.8634	707111	9730120	2.1	NA	16.6	01:35:53	Wildebeest	Unscheduled	01:40:39	Thermal	Spotted Hyena	01:41:38	0	0	0	0	0	0	0	1
2015-09-19	1	FALSE	TRUE	33	-2.44312	34.8634	707111	9730120	2.1	NA	16.6	01:35:53	Wildebeest	Unscheduled	01:42:09	Spotlight	Spotted Hyena	01:43:28	0	0	0	0	0	0	0	3
2015-09-19	1	FALSE	TRUE	33	-2.44312	34.8634	707111	9730120	2.1	NA	16.6	01:35:53	Wildebeest	Unscheduled	01:45:29	Spotlight	Spotted Hyena	01:46:28	0	0	0	0	0	0	0	4
2015-09-19	1	FALSE	TRUE	33	-2.44312	34.8634	707111	9730120	2.1	NA	16.6	01:35:53	Wildebeest	Scheduled	01:47:48	Thermal	Spotted Hyena	01:49:07	0	0	0	0	0	0	0	5
2015-09-19	1	FALSE	TRUE	33	-2.44312	34.8634	707111	9730120	2.1	NA	16.6	01:35:53	Wildebeest	Scheduled	01:49:15	Spotlight	Spotted Hyena	01:50:11	0	0	0	0	0	0	0	5
2015-09-19	1	FALSE	TRUE	33	-2.44312	34.8634	707111	9730120	2.1	NA	16.6	01:35:53	Wildebeest	Unscheduled	01:51:34	Spotlight	Spotted Hyena	01:53:09	0	0	0	0	0	0	0	16
2015-09-19	1	FALSE	TRUE	33	-2.44312	34.8634	707111	9730120	2.1	NA	16.6	01:35:53	Wildebeest	Unscheduled	01:54:29	Thermal	Spotted Hyena	01:55:23	0	0	0	0	0	0	0	17
2015-09-19	1	FALSE	TRUE	33	-2.44312	34.8634	707111	9730120	2.1	NA	16.6	01:35:53	Wildebeest	Unscheduled	01:57:14	Spotlight	Spotted Hyena	01:58:26	0	0	0	0	0	0	0	14
2015-09-19	1	FALSE	TRUE	33	-2.44312	34.8634	707111	9730120	2.1	NA	16.6	01:35:53	Wildebeest	Unscheduled	01:59:49	Thermal	Spotted Hyena	02:01:10	0	0	0	0	0	0	0	15
2015-09-19	1	FALSE	TRUE	33	-2.44312	34.8634	707111	9730120	2.1	NA	16.6	01:35:53	Wildebeest	Unscheduled	02:01:16	Thermal	Lion	02:01:18	0	0	0	0	0	0	1	1
2015-09-19	1	FALSE	TRUE	33	-2.44312	34.8634	707111	9730120	2.1	NA	16.6	01:35:53	Wildebeest	Scheduled	02:02:41	Spotlight	Spotted Hyena	02:04:10	0	0	0	0	0	0	0	12
2015-09-19	1	FALSE	TRUE	33	-2.44312	34.8634	707111	9730120	2.1	NA	16.6	01:35:53	Wildebeest	Scheduled	02:04:26	Spotlight	Lion	02:04:27	1	0	0	0	0	0	0	1
2015-09-19	1	FALSE	TRUE	33	-2.44312	34.8634	707111	9730120	2.1	NA	16.6	01:35:53	Wildebeest	Scheduled	02:04:35	Thermal	Spotted Hyena	02:05:41	0	0	0	0	0	0	0	8
2015-09-19	1	FALSE	TRUE	33	-2.44312	34.8634	707111	9730120	2.1	NA	16.6	01:35:53	Wildebeest	Unscheduled	02:09:09	Thermal	Spotted Hyena	02:10:53	0	0	0	0	0	0	0	9
2015-09-19	1	FALSE	TRUE	33	-2.44312	34.8634	707111	9730120	2.1	NA	16.6	01:35:53	Wildebeest	Unscheduled	02:10:59	Spotlight	Spotted Hyena	02:13:27	0	0	0	0	0	0	0	23
2015-09-19	1	FALSE	TRUE	33	-2.44312	34.8634	707111	9730120	2.1	NA	16.6	01:35:53	Wildebeest	Unscheduled	02:15:44	Spotlight	Spotted Hyena	02:16:53	0	0	0	0	0	0	0	11
2015-09-19	1	FALSE	TRUE	33	-2.44312	34.8634	707111	9730120	2.1	NA	16.6	01:35:53	Wildebeest	Scheduled	02:18:20	Thermal	Spotted Hyena	02:19:30	0	0	0	0	0	0	0	10
2015-09-19	1	FALSE	TRUE	33	-2.44312	34.8634	707111	9730120	2.1	NA	16.6	01:35:53	Wildebeest	Scheduled	02:19:37	Spotlight	Spotted Hyena	02:20:53	0	0	0	0	0	0	0	4
2015-09-19	1	FALSE	TRUE	33	-2.44312	34.8634	707111	9730120	2.1	NA	16.6	01:35:53	Wildebeest	Unscheduled	02:24:37	Thermal	Spotted Hyena	02:25:46	0	0	0	0	0	0	0	11
2015-09-19	1	FALSE	TRUE	33	-2.44312	34.8634	707111	9730120	2.1	NA	16.6	01:35:53	Wildebeest	Unscheduled	02:27:04	Spotlight	Spotted Hyena	02:27:55	0	0	0	0	0	0	0	16
2015-09-19	1	FALSE	TRUE	33	-2.44312	34.8634	707111	9730120	2.1	NA	16.6	01:35:53	Wildebeest	Unscheduled	02:30:39	Thermal	Spotted Hyena	02:32:08	0	0	0	0	0	0	0	10
2015-09-19	1	FALSE	TRUE	33	-2.44312	34.8634	707111	9730120	2.1	NA	16.6	01:35:53	Wildebeest	Scheduled	02:32:59	Spotlight	Spotted Hyena	02:34:31	0	0	0	0	0	0	0	5
2015-09-19	1	FALSE	TRUE	33	-2.44312	34.8634	707111	9730120	2.1	NA	16.6	01:35:53	Wildebeest	Scheduled	02:34:41	Thermal	Spotted Hyena	02:35:52	0	0	0	0	0	0	0	2
2015-09-19	1	FALSE	TRUE	33	-2.44312	34.8634	707111	9730120	2.1	NA	16.6	01:35:53	Wildebeest	Unscheduled	02:40:25	Spotlight	Spotted Hyena	02:41:41	0	0	0	0	0	0	0	1
2015-09-19	1	FALSE	TRUE	33	-2.44312	34.8634	707111	9730120	2.1	NA	16.6	01:35:53	Wildebeest	Unscheduled	02:44:17	Thermal	Spotted Hyena	02:45:08	0	0	0	0	0	0	0	2
2015-09-19	1	FALSE	TRUE	33	-2.44312	34.8634	707111	9730120	2.1	NA	16.6	01:35:53	Wildebeest	Scheduled	02:49:15	Thermal	Lion	02:49:18	0	1	0	0	0	0	0	1
2015-09-19	1	FALSE	TRUE	33	-2.44312	34.8634	707111	9730120	2.1	NA	16.6	01:35:53	Wildebeest	Scheduled	02:49:26	Thermal	Spotted Hyena	02:49:29	0	0	0	0	0	0	0	2
2015-09-19	1	FALSE	TRUE	33	-2.44312	34.8634	707111	9730120	2.1	NA	16.6	01:35:53	Wildebeest	Scheduled	02:49:40	Spotlight	Lion	02:50:28	0	1	0	0	0	0	0	1
2015-09-19	1	FALSE	TRUE	33	-2.44312	34.8634	707111	9730120	2.1	NA	16.6	01:35:53	Wildebeest	End Call-up	02:50:52	NA	NA	NA	NA	NA	NA	NA	NA	NA	NA	NA
2015-09-16	1	FALSE	TRUE	34	-2.50104	34.7307	692351	9723730	5	NA	18.9	22:56:14	Wildebeest	Scheduled	22:56:16	Thermal	No Approaches	22:57:11	0	0	0	0	0	0	0	0
2015-09-16	1	FALSE	TRUE	34	-2.50104	34.7307	692351	9723730	5	NA	18.9	22:56:14	Wildebeest	Scheduled	22:57:13	Spotlight	No Approaches	22:58:18	0	0	0	0	0	0	0	0
2015-09-16	1	FALSE	TRUE	34	-2.50104	34.7307	692351	9723730	5	NA	18.9	22:56:14	Wildebeest	Unscheduled	23:01:56	Spotlight	No Approaches	23:03:09	0	0	0	0	0	0	0	0
2015-09-16	1	FALSE	TRUE	34	-2.50104	34.7307	692351	9723730	5	NA	18.9	22:56:14	Wildebeest	Unscheduled	23:05:03	Thermal	No Approaches	23:05:50	0	0	0	0	0	0	0	0
2015-09-16	1	FALSE	TRUE	34	-2.50104	34.7307	692351	9723730	5	NA	18.9	22:56:14	Wildebeest	Scheduled	23:08:52	Spotlight	Lion	23:09:44	0	1	0	0	0	0	0	1
2015-09-16	1	FALSE	TRUE	34	-2.50104	34.7307	692351	9723730	5	NA	18.9	22:56:14	Wildebeest	Scheduled	23:09:52	Spotlight	Spotted Hyena	23:09:57	0	0	0	0	0	0	0	11
2015-09-16	1	FALSE	TRUE	34	-2.50104	34.7307	692351	9723730	5	NA	18.9	22:56:14	Wildebeest	Scheduled	23:10:05	Thermal	Spotted Hyena	23:11:10	0	0	0	0	0	0	0	11
2015-09-16	1	FALSE	TRUE	34	-2.50104	34.7307	692351	9723730	5	NA	18.9	22:56:14	Wildebeest	Scheduled	23:11:17	Thermal	Lion	23:11:18	0	1	0	0	0	0	0	1
2015-09-16	1	FALSE	TRUE	34	-2.50104	34.7307	692351	9723730	5	NA	18.9	22:56:14	Wildebeest	Unscheduled	23:15:07	Thermal	Spotted Hyena	23:15:11	0	0	0	0	0	0	12	12
2015-09-16	1	FALSE	TRUE	34	-2.50104	34.7307	692351	9723730	5	NA	18.9	22:56:14	Wildebeest	Unscheduled	23:15:22	Thermal	Lion	23:15:25	0	1	0	0	0	0	0	1
2015-09-16	1	FALSE	TRUE	34	-2.50104	34.7307	692351	9723730	5	NA	18.9	22:56:14	Wildebeest	Unscheduled	23:19:09	Spotlight	Spotted Hyena	23:20:31	0	0	0	0	0	0	5	5
2015-09-16	1	FALSE	TRUE	34	-2.50104	34.7307	692351	9723730	5	NA	18.9	22:56:14	Wildebeest	Unscheduled	23:20:42	Spotlight	Lion	23:20:45	0	1	1	0	0	0	0	2
2015-09-16	1	FALSE	TRUE	34	-2.50104	34.7307	692351	9723730	5	NA	18.9	22:56:14	Wildebeest	Scheduled	23:23:53	Thermal	Spotted Hyena	23:24:56	0	0	0	0	0	0	0	14
2015-09-16	1	FALSE	TRUE	34	-2.50104	34.7307	692351	9723730	5	NA	18.9	22:56:14	Wildebeest	Scheduled	23:25:03	Spotlight	Spotted Hyena	23:26:30	0	0	0	0	0	0	0	10
2015-09-16	1	FALSE	TRUE	34	-2.50104	34.7307	692351	9723730	5	NA	18.9	22:56:14	Wildebeest	Scheduled	23:26:35	Spotlight	Lion	23:26:40	0	0	0	0	0	0	0	2
2015-09-16	1	FALSE	TRUE	34	-2.50104	34.7307	692351	9723730	5	NA	18.9	22:56:14	Wildebeest	Unscheduled	23:31:06	Spotlight	Spotted Hyena	23:32:16	0	0	0	0	0	0	6	6
2015-09-16	1	FALSE	TRUE	34	-2.50104	34.7307	692351	9723730	5	NA	18.9	22:56:14	Wildebeest	Unscheduled	23:32:27	Spotlight	Lion	23:32:32	0	1	1	0	0	0	0	2
2015-09-16	1	FALSE	TRUE	34	-2.50104	34.7307	692351	9723730	5	NA	18.9	22:56:14	Wildebeest	Unscheduled	23:34:33	Thermal	Spotted Hyena	23:35:49	0	0	0	0	0	0	12	12
2015-09-16	1	FALSE	TRUE	34	-2.50104	34.7307	692351	9723730	5	NA	18.9	22:56:14	Wildebeest	Unscheduled	23:35:59	Thermal	Lion	23:36:05	0	1	0	0	0	0	0	1
2015-09-16	1	FALSE	TRUE	34	-2.50104	34.7307	692351	9723730	5	NA	18.9	22:56:14	Wildebeest	Scheduled	23:38:59	Spotlight	Spotted Hyena	23:40:13	0	0	0	0	0	0	0	6
2015-09-16	1	FALSE	TRUE	34	-2.50104	34.7307	692351	9723730	5	NA	18.9	22:56:14	Wildebeest	Scheduled	23:40:20	Spotlight	Lion	23:40:28	0	1	1	0	0	0	0	2
2015-09-16	1	FALSE	TRUE	34	-2.50104	34.7307	692351	9723730	5	NA	18.9	22:56:14	Wildebeest	Scheduled	23:40:41	Thermal	Spotted Hyena	23:41:46	0	0	0	0	0	0	0	7
2015-09-16	1	FALSE	TRUE	34	-2.50104	34.7307	692351	9723730	5	NA	18.9	22:56:14	Wildebeest	Scheduled	23:41:54	Thermal	Lion	23:41:59	0	0	1	0	0	0	0	1
2015-09-16	1	FALSE	TRUE	34	-2.50104	34.7307	692351	9723730	5	NA	18.9	22:56:14	Wildebeest	Unscheduled	23:46:26	Thermal	Spotted Hyena	23:48:35	0	0	0	0	0	0	9	9
2015-09-16	1	FALSE	TRUE	34	-2.50104	34.7307	692351	9723730	5	NA	18.9	22:56:14	Wildebeest	Unscheduled	23:50:03	Spotlight	Spotted Hyena	23:52:03	0	0	0	0	0	0	17	17
2015-09-16	1	FALSE	TRUE	34	-2.50104	34.7307	692351	9723730	5	NA	18.9	22:56:14	Wildebeest	Unscheduled	23:52:15	Spotlight	Lion	23:52:18	0	1	1	0	0	0	0	2
2015-09-16	1	FALSE	TRUE	34	-2.50104	34.7307	692351	9723730	5	NA	18.9	22:56:14	Wildebeest	Scheduled	23:53:44	Thermal	Spotted Hyena	23:55:13	0	0	0	0	0	0	0	12
2015-09-16	1	FALSE	TRUE	34	-2.50104	34.7307	692351	9723730	5	NA	18.9	22:56:14	Wildebeest	Scheduled	23:55:35	Thermal	Lion	23:55:43	0	0	1	0	0	0	0	1
2015-09-17	1	FALSE	TRUE	34	-2.50104	34.7307	692351	9723730	5	NA	18.9	22:56:14	Wildebeest	Unscheduled	00:00:41	Spotlight	Spotted Hyena	00:02:39	0	0	0	0	0	0	12	12
2015-09-17	1	FALSE	TRUE	34	-2.50104	34.7307	692351	9723730	5	NA	18.9	22:56:14	Wildebeest	Unscheduled	00:02:50	Spotlight	Lion	00:02:53	0	1	1	0	0	0	0	1
2015-09-17	1	FALSE	TRUE	34	-2.50104	34.7307	692351	9723730	5	NA	18.9	22:56:14	Wildebeest	Unscheduled	00:07:08	Thermal	Lion	00:07:13	0	0	1	0	0	0	0	1
2015-09-17	1	FALSE	TRUE	34	-2.50104	34.7307	692351	9723730	5	NA	18.9	22:56:14	Wildebeest	Scheduled	00:09:02	Spotlight	Spotted Hyena	00:10:27	0	0	0	0	0	0	0	3
2015-09-17	1	FALSE	TRUE	34	-2.50104	34.7307	692351	9723730	5	NA	18.9	22:56:14	Wildebeest	Scheduled	00:10:32	Thermal	Spotted Hyena	00:11:29	0	0	0	0	0	0	0	1
2015-09-17	1	FALSE	TRUE	34	-2.50104	34.7307	692351	9723730	5	NA	18.9	22:56:14	Wildebeest	End Call-up	00:11:37	NA	NA	NA	NA	NA	NA	NA	NA	NA	NA	NA
2015-09-18	1	FALSE	TRUE	35	-2.65696	34.963	718158	9706450	15	NA	13.7	02:01:42	Wildebeest	Scheduled	02:01:44	Thermal	No Approaches	02:01:45	0	0	0	0	0	0	0	0
2015-09-18	1	FALSE	TRUE	35	-2.65696	34.963	718158	9706450	15	NA	13.7	02:01:42	Wildebeest	Scheduled	02:01:48	Spotlight	No Approaches	02:02:25	0	0	0	0	0	0	0	0
2015-09-18	1	FALSE	TRUE	35	-2.65696	34.963	718158	9706450	15	NA	13.7	02:01:42	Wildebeest	Unscheduled	02:06:30	Thermal	No Approaches	02:07:24	0	0	0	0	0	0	0	0
2015-09-18	1	FALSE	TRUE	35	-2.65696	34.963	718158	9706450	15	NA	13.7	02:01:42	Wildebeest	Unscheduled	02:09:49	Spotlight	No Approaches	02:10:50	0	0	0	0	0	0	0	0
2015-09-18	1	FALSE	TRUE	35	-2.65696	34.963	718158	9706450	15	NA	13.7	02:01:42	Wildebeest	Scheduled	02:13:11	Spotlight	Spotted Hyena	02:14:21	0	0	0	0	0	0	0	4
2015-09-18	1	FALSE	TRUE	35	-2.65696	34.963	718158	9706450	15	NA	13.7	02:01:42	Wildebeest	Scheduled	02:14:32	Thermal	Spotted Hyena	02:15:17	0	0	0	0	0	0	0	4
2015-09-18	1	FALSE	TRUE	35	-2.65696	34.963	718158	9706450	15	NA	13.7	02:01:42	Wildebeest	Unscheduled	02:18:12	Thermal	Spotted Hyena	02:19:14	0	0	0	0	0	0	0	4
2015-09-18	1	FALSE	TRUE	35	-2.65696	34.963	718158	9706450	15	NA	13.7	02:01:42	Wildebeest	Unscheduled	02:20:59	Spotlight	Spotted Hyena	02:22:22	0	0	0	0	0	0	0	5
2015-09-18	1	FALSE	TRUE	35	-2.65696	34.963	718158	9706450	15	NA	13.7	02:01:42	Wildebeest	Unscheduled	02:24:55	Thermal	Spotted Hyena	02:25:49	0	0	0	0	0	0	0	5
2015-09-18	1	FALSE	TRUE	35	-2.65696	34.963	718158	9706450	15	NA	13.7	02:01:42	Wildebeest	Scheduled	02:28:22	Thermal	Spotted Hyena	02:29:13	0	0	0	0	0	0	0	5
2015-09-18	1	FALSE	TRUE	35	-2.65696	34.963	718158	9706450	15	NA	13.7	02:01:42	Wildebeest	Scheduled	02:29:19	Spotlight	Spotted Hyena	02:30:47	0	0	0	0	0	0	0	5
2015-09-18	1	FALSE	TRUE	35	-2.65696	34.963	718158	9706450	15	NA	13.7	02:01:42	Wildebeest	Unscheduled	02:34:46	Thermal	Spotted Hyena	02:36:18	0	0	0	0	0	0	0	4
2015-09-18	1	FALSE	TRUE	35	-2.65696	34.963	718158	9706450	15	NA	13.7	02:01:42	Wildebeest	Unscheduled	02:38:54	Spotlight	Spotted Hyena	02:40:12	0	0	0	0	0	0	0	7
2015-09-18	1	FALSE	TRUE	35	-2.65696	34.963	718158	9706450	15	NA	13.7	02:01:42	Wildebeest	Scheduled	02:43:13	Spotlight	Spotted Hyena	02:45:00	0	0	0	0	0	0	0	6
2015-09-18	1	FALSE	TRUE	35	-2.65696	34.963	718158	9706450	15	NA	13.7	02:01:42	Wildebeest	Scheduled	02:45:05	Thermal	Spotted Hyena	02:45:46	0	0	0	0	0	0	0	6
2015-09-18	1	FALSE	TRUE	35	-2.65696	34.963	718158	9706450	15	NA	13.7	02:01:42	Wildebeest	Unscheduled	02:49:07	Spotlight	Spotted Hyena	02:50:12	0	0	0	0	0	0	0	7
2015-09-18	1	FALSE	TRUE	35	-2.65696	34.963	718158	9706450	15	NA	13.7	02:01:42	Wildebeest	Unscheduled	02:52:26	Thermal	Spotted Hyena	02:53:45	0	0	0	0	0	0	0	1
2015-09-18	1	FALSE	TRUE	35	-2.65696	34.963	718158	9706450	15	NA	13.7	02:01:42	Wildebeest	Unscheduled	02:57:00	Spotlight	Spotted Hyena	02:57:55	0	0	0	0	0	0	0	8
2015-09-18	1	FALSE	TRUE	35	-2.65696	34.963	718158	9706450	15	NA	13.7	02:01:42	Wildebeest	Scheduled	02:58:05	Thermal	Spotted Hyena	02:59:10	0	0	0	0	0	0	0	4
2015-09-18	1	FALSE	TRUE	35	-2.65696	34.963	718158	9706450	15	NA	13.7	02:01:42	Wildebeest	Scheduled	02:59:15	Spotlight	Spotted Hyena	03:00:36	0	0	0	0	0	0	0	8
2015-09-18	1	FALSE	TRUE	35	-2.65696	34.963	718158	9706450	15	NA	13.7	02:01:42	Wildebeest	Unscheduled	03:04:08	Thermal	Spotted Hyena	03:05:32	0	0	0	0	0	0	0	3
2015-09-18	1	FALSE	TRUE	35	-2.65696	34.963	718158	9706450	15	NA	13.7	02:01:42	Wildebeest	Unscheduled	03:07:11	Spotlight	Spotted Hyena	03:09:31	0	0	0	0	0	0	0	5
2015-09-18	1	FALSE	TRUE	35	-2.65696	34.963	718158	9706450	15	NA	13.7	02:01:42	Wildebeest	Unscheduled	03:10:49	Thermal	Spotted Hyena	03:11:30	0	0	0	0	0	0	0	5
2015-09-18	1	FALSE	TRUE	35	-2.65696	34.963	718158	9706450	15	NA	13.7	02:01:42	Wildebeest	Scheduled	03:13:09	Spotlight	Spotted Hyena	03:14:11	0	0	0	0	0	0	0	5
2015-09-18	1	FALSE	TRUE	35	-2.65696	34.963	718158	9706450	15	NA	13.7	02:01:42	Wildebeest	Scheduled	03:14:19	Thermal	Spotted Hyena	03:15:10	0	0	0	0	0	0	0	4
2015-09-18	1	FALSE	TRUE	35	-2.65696	34.963	718158	9706450	15	NA	13.7	02:01:42	Wildebeest	End Call-up	03:15:58	NA	NA	NA	NA	NA	NA	NA	NA	NA	NA	NA
2015-09-17	1	TRUE	FALSE	36	-2.79657	35.1214	735748	9690980	0	NA	21	20:47:36	Wildebeest	Scheduled	20:47:39	Spotlight	No Approaches	20:48:14	0	0	0	0	0	0	0	0
2015-09-17	1	TRUE	FALSE	36	-2.79657	35.1214	735748	9690980	0	NA	21	20:47:36	Wildebeest	Scheduled	20:48:27	Thermal	No Approaches	20:48:29	0	0	0	0	0	0	0	0
2015-09-17	1	TRUE	FALSE	36	-2.79657	35.1214	735748	9690980	0	NA	21	20:47:36	Wildebeest	Unscheduled	20:50:15	Spotlight	Spotted Hyena	20:50:17	0	0	2	0	0	0	0	2
2015-09-17	1	TRUE	FALSE	36	-2.79657	35.1214	735748	9690980	0	NA	21	20:47:36	Wildebeest	Unscheduled	20:52:40	Thermal	Spotted Hyena	20:52:45	0	0	0	0	0	0	5	5
2015-09-17	1	TRUE	FALSE	36	-2.79657	35.1214	735748	9690980	0	NA	21	20:47:36	Wildebeest	Scheduled	20:55:07	Thermal	Spotted Hyena	20:55:10	0	0	0	0	0	0	9	9
2015-09-17	1	TRUE	FALSE	36	-2.79657	35.1214	735748	9690980	0	NA	21	20:47:36	Wildebeest	Scheduled	20:56:31	Spotlight	Spotted Hyena	20:56:36	0	0	12	0	0	0	0	12
2015-09-17	1	TRUE	FALSE	36	-2.79657	35.1214	735748	9690980	0	NA	21	20:47:36	Wildebeest	Unscheduled	21:01:48	Spotlight	Spotted Hyena	21:01:51	1	0	0	0	0	0	10	11
2015-09-17	1	TRUE	FALSE	36	-2.79657	35.1214	735748	9690980	0	NA	21	20:47:36	Wildebeest	Unscheduled	21:03:31	Thermal	Spotted Hyena	21:03:34	0	0	0	0	0	0	12	12
2015-09-17	1	TRUE	FALSE	36	-2.79657	35.1214	735748	9690980	0	NA	21	20:47:36	Wildebeest	Unscheduled	21:06:25	Spotlight	Spotted Hyena	21:06:33	0	0	0	0	0	0	6	6
2015-09-17	1	TRUE	FALSE	36	-2.79657	35.1214	735748	9690980	0	NA	21	20:47:36	Wildebeest	Scheduled	21:10:24	Spotlight	Spotted Hyena	21:10:27	0	0	12	0	0	0	0	12
2015-09-17	1	TRUE	FALSE	36	-2.79657	35.1214	735748	9690980	0	NA	21	20:47:36	Wildebeest	Scheduled	21:12:04	Thermal	Spotted Hyena	21:12:09	0	0	12	0	0	0	0	12
2015-09-17	1	TRUE	FALSE	36	-2.79657	35.1214	735748	9690980	0	NA	21	20:47:36	Wildebeest	Unscheduled	21:20:06	Spotlight	Spotted Hyena	21:20:11	0	0	1	0	0	0	13	14
2015-09-17	1	TRUE	FALSE	36	-2.79657	35.1214	735748	9690980	0	NA	21	20:47:36	Wildebeest	Unscheduled	21:21:24	Thermal	Spotted Hyena	21:21:27	0	0	0	0	0	0	6	6
2015-09-17	1	TRUE	FALSE	36	-2.79657	35.1214	735748	9690980	0	NA	21	20:47:36	Wildebeest	Scheduled	21:25:17	Thermal	Spotted Hyena	21:25:20	0	0	0	0	0	2	11	13
2015-09-17	1	TRUE	FALSE	36	-2.79657	35.1214	735748	9690980	0	NA	21	20:47:36	Wildebeest	Scheduled	21:27:43	Spotlight	Spotted Hyena	21:27:46	0	0	0	0	0	0	17	17
2015-09-17	1	TRUE	FALSE	36	-2.79657	35.1214	735748	9690980	0	NA	21	20:47:36	Wildebeest	Unscheduled	21:35:09	Spotlight	Spotted Hyena	21:35:12	0	0	1	0	0	0	8	9
2015-09-17	1	TRUE	FALSE	36	-2.79657	35.1214	735748	9690980	0	NA	21	20:47:36	Wildebeest	Scheduled	21:40:16	Spotlight	Spotted Hyena	21:40:18	0	0	0	0	0	0	27	27
2015-09-17	1	TRUE	FALSE	36	-2.79657	35.1214	735748	9690980	0	NA	21	20:47:36	Wildebeest	Scheduled	21:46:11	Thermal	Spotted Hyena	21:46:14	0	0	0	0	0	0	21	21
2015-09-17	1	TRUE	FALSE	36	-2.79657	35.1214	735748	9690980	0	NA	21	20:47:36	Wildebeest	Unscheduled	21:52:27	Thermal	Spotted Hyena	21:52:32	0	0	0	0	0	0	2	2
2015-09-17	1	TRUE	FALSE	36	-2.79657	35.1214	735748	9690980	0	NA	21	20:47:36	Wildebeest	Scheduled	21:55:11	Thermal	Spotted Hyena	21:55:14	0	0	0	0	0	0	2	2
2015-09-17	1	TRUE	FALSE	36	-2.79657	35.1214	735748	9690980	0	NA	21	20:47:36	Wildebeest	Scheduled	21:55:28	Spotlight	Spotted Hyena	21:56:00	0	0	1	0	0	1	0	2
2015-09-17	1	TRUE	FALSE	36	-2.79657	35.1214	735748	9690980	0	NA	21	20:47:36	Wildebeest	End Call-up	21:56:37	NA	NA	NA	NA	NA	NA	NA	NA	NA	NA	NA
2015-09-14	1	FALSE	TRUE	37	-2.60402	34.7866	698552	9712330	0	NA	21.7	20:39:51	Wildebeest	Scheduled	20:39:59	Spotlight	Spotted Hyena	20:45:21	0	0	0	0	0	0	0	2
2015-09-14	1	FALSE	TRUE	37	-2.60402	34.7866	698552	9712330	0	NA	21.7	20:39:51	Wildebeest	Scheduled	20:45:41	Thermal	Spotted Hyena	20:46:37	0	0	0	0	0	0	0	2
2015-09-14	1	FALSE	TRUE	37	-2.60402	34.7866	698552	9712330	0	NA	21.7	20:39:51	Wildebeest	Unscheduled	20:53:49	Thermal	Spotted Hyena	20:53:52	0	0	0	0	0	0	2	2
2015-09-14	1	FALSE	TRUE	37	-2.60402	34.7866	698552	9712330	0	NA	21.7	20:39:51	Wildebeest	Unscheduled	20:57:54	Spotlight	No Approaches	20:57:57	0	0	0	0	0	0	0	0
2015-09-14	1	FALSE	TRUE	37	-2.60402	34.7866	698552	9712330	0	NA	21.7	20:39:51	Wildebeest	Unscheduled	21:01:40	Spotlight	Spotted Hyena	21:01:43	0	0	0	0	0	0	9	9
2015-09-14	1	FALSE	TRUE	37	-2.60402	34.7866	698552	9712330	0	NA	21.7	20:39:51	Wildebeest	Scheduled	21:07:14	Thermal	Spotted Hyena	21:07:17	0	0	0	0	0	0	0	11
2015-09-14	1	FALSE	TRUE	37	-2.60402	34.7866	698552	9712330	0	NA	21.7	20:39:51	Wildebeest	Scheduled	21:07:28	Spotlight	Spotted Hyena	21:08:10	0	0	0	0	0	0	0	13
2015-09-14	1	FALSE	TRUE	37	-2.60402	34.7866	698552	9712330	0	NA	21.7	20:39:51	Wildebeest	Unscheduled	21:12:07	Thermal	Spotted Hyena	21:12:12	0	0	0	0	0	0	8	8
2015-09-14	1	FALSE	TRUE	37	-2.60402	34.7866	698552	9712330	0	NA	21.7	20:39:51	Wildebeest	Unscheduled	21:14:30	Spotlight	Spotted Hyena	21:14:35	0	0	0	0	0	0	0	15
2015-09-14	1	FALSE	TRUE	37	-2.60402	34.7866	698552	9712330	0	NA	21.7	20:39:51	Wildebeest	Unscheduled	21:19:47	Thermal	Spotted Hyena	21:19:49	0	0	0	0	0	0	13	13
2015-09-14	1	FALSE	TRUE	37	-2.60402	34.7866	698552	9712330	0	NA	21.7	20:39:51	Wildebeest	Scheduled	21:21:07	Spotlight	Spotted Hyena	21:21:10	0	0	0	0	0	0	12	12
2015-09-14	1	FALSE	TRUE	37	-2.60402	34.7866	698552	9712330	0	NA	21.7	20:39:51	Wildebeest	Scheduled	21:21:23	Thermal	Spotted Hyena	21:22:26	0	0	0	0	0	0	0	15
2015-09-14	1	FALSE	TRUE	37	-2.60402	34.7866	698552	9712330	0	NA	21.7	20:39:51	Wildebeest	Unscheduled	21:28:53	Spotlight	Spotted Hyena	21:29:00	0	0	0	0	0	0	11	11
2015-09-14	1	FALSE	TRUE	37	-2.60402	34.7866	698552	9712330	0	NA	21.7	20:39:51	Wildebeest	Unscheduled	21:33:17	Thermal	Spotted Hyena	21:33:22	0	0	0	0	0	0	12	12
2015-09-14	1	FALSE	TRUE	37	-2.60402	34.7866	698552	9712330	0	NA	21.7	20:39:51	Wildebeest	Scheduled	21:36:27	Thermal	Spotted Hyena	21:36:30	0	0	0	0	0	0	0	17
2015-09-14	1	FALSE	TRUE	37	-2.60402	34.7866	698552	9712330	0	NA	21.7	20:39:51	Wildebeest	Scheduled	21:36:41	Spotlight	Spotted Hyena	21:37:32	0	0	0	0	0	0	0	14
2015-09-14	1	FALSE	TRUE	37	-2.60402	34.7866	698552	9712330	0	NA	21.7	20:39:51	Wildebeest	Scheduled	21:37:42	Spotlight	Lion	21:37:45	0	1	0	0	0	0	0	1
2015-09-14	1	FALSE	TRUE	37	-2.60402	34.7866	698552	9712330	0	NA	21.7	20:39:51	Wildebeest	Unscheduled	21:42:25	Thermal	Spotted Hyena	21:42:28	0	0	0	0	0	0	8	8
2015-09-14	1	FALSE	TRUE	37	-2.60402	34.7866	698552	9712330	0	NA	21.7	20:39:51	Wildebeest	Unscheduled	21:42:44	Thermal	Lion	21:42:49	0	1	0	0	0	0	0	1
2015-09-14	1	FALSE	TRUE	37	-2.60402	34.7866	698552	9712330	0	NA	21.7	20:39:51	Wildebeest	Unscheduled	21:46:53	Spotlight	Spotted Hyena	21:46:59	0	0	0	0	0	0	9	9
2015-09-14	1	FALSE	TRUE	37	-2.60402	34.7866	698552	9712330	0	NA	21.7	20:39:51	Wildebeest	Unscheduled	21:47:07	Spotlight	Lion	21:47:10	0	1	0	0	0	0	0	1
2015-09-14	1	FALSE	TRUE	37	-2.60402	34.7866	698552	9712330	0	NA	21.7	20:39:51	Wildebeest	Scheduled	21:50:40	Spotlight	Spotted Hyena	21:51:33	0	0	0	0	0	0	0	3
2015-09-14	1	FALSE	TRUE	37	-2.60402	34.7866	698552	9712330	0	NA	21.7	20:39:51	Wildebeest	Scheduled	21:51:47	Thermal	Spotted Hyena	21:52:54	0	0	0	0	0	0	0	5
2015-09-14	1	FALSE	TRUE	37	-2.60402	34.7866	698552	9712330	0	NA	21.7	20:39:51	Wildebeest	Unscheduled	21:56:27	Spotlight	Spotted Hyena	21:57:47	0	0	0	0	0	0	2	2
2015-09-14	1	FALSE	TRUE	37	-2.60402	34.7866	698552	9712330	0	NA	21.7	20:39:51	Wildebeest	Scheduled	22:02:16	Thermal	Spotted Hyena	22:03:43	0	0	0	0	0	0	0	3
2015-09-14	1	FALSE	TRUE	37	-2.60402	34.7866	698552	9712330	0	NA	21.7	20:39:51	Wildebeest	Scheduled	22:03:48	Spotlight	Lion	22:05:19	0	1	0	0	0	0	0	1
2015-09-14	1	FALSE	TRUE	37	-2.60402	34.7866	698552	9712330	0	NA	21.7	20:39:51	Wildebeest	Scheduled	22:05:27	Spotlight	Spotted Hyena	22:05:30	0	0	0	0	0	0	0	4
2015-09-14	1	FALSE	TRUE	37	-2.60402	34.7866	698552	9712330	0	NA	21.7	20:39:51	Wildebeest	End Call-up	22:05:56	NA	NA	NA	NA	NA	NA	NA	NA	NA	NA	NA
2015-09-15	1	FALSE	TRUE	38	-2.55668	34.8543	706087	9717560	15	NA	16.6	01:36:44	Wildebeest	Scheduled	01:36:47	Spotlight	No Approaches	01:37:54	0	0	0	0	0	0	0	0
2015-09-15	1	FALSE	TRUE	38	-2.55668	34.8543	706087	9717560	15	NA	16.6	01:36:44	Wildebeest	Scheduled	01:38:00	Thermal	No Approaches	01:39:07	0	0	0	0	0	0	0	0
2015-09-15	1	FALSE	TRUE	38	-2.55668	34.8543	706087	9717560	15	NA	16.6	01:36:44	Wildebeest	Unscheduled	01:44:49	Thermal	No Approaches	01:44:54	0	0	0	0	0	0	0	0
2015-09-15	1	FALSE	TRUE	38	-2.55668	34.8543	706087	9717560	15	NA	16.6	01:36:44	Wildebeest	Scheduled	01:50:46	Thermal	Spotted Hyena	01:51:54	0	0	0	0	0	0	0	6
2015-09-15	1	FALSE	TRUE	38	-2.55668	34.8543	706087	9717560	15	NA	16.6	01:36:44	Wildebeest	Scheduled	01:52:50	Spotlight	Spotted Hyena	01:53:00	0	0	0	0	0	0	0	5
2015-09-15	1	FALSE	TRUE	38	-2.55668	34.8543	706087	9717560	15	NA	16.6	01:36:44	Wildebeest	Unscheduled	01:59:22	Thermal	Spotted Hyena	01:59:25	0	0	0	0	0	0	10	10
2015-09-15	1	FALSE	TRUE	38	-2.55668	34.8543	706087	9717560	15	NA	16.6	01:36:44	Wildebeest	Unscheduled	02:03:46	Spotlight	Spotted Hyena	02:03:54	0	0	0	0	0	0	8	8
2015-09-15	1	FALSE	TRUE	38	-2.55668	34.8543	706087	9717560	15	NA	16.6	01:36:44	Wildebeest	Scheduled	02:06:32	Spotlight	Spotted Hyena	02:06:35	0	0	0	0	0	0	0	2
2015-09-15	1	FALSE	TRUE	38	-2.55668	34.8543	706087	9717560	15	NA	16.6	01:36:44	Wildebeest	Scheduled	02:06:49	Thermal	Spotted Hyena	02:08:09	0	0	0	0	0	0	0	3
2015-09-15	1	FALSE	TRUE	38	-2.55668	34.8543	706087	9717560	15	NA	16.6	01:36:44	Wildebeest	Unscheduled	02:13:51	Thermal	Spotted Hyena	02:13:54	0	0	0	0	0	0	5	5
2015-09-15	1	FALSE	TRUE	38	-2.55668	34.8543	706087	9717560	15	NA	16.6	01:36:44	Wildebeest	Unscheduled	02:18:39	Spotlight	Spotted Hyena	02:18:41	0	0	0	0	0	0	5	5
2015-09-15	1	FALSE	TRUE	38	-2.55668	34.8543	706087	9717560	15	NA	16.6	01:36:44	Wildebeest	Scheduled	02:21:44	Thermal	Spotted Hyena	02:21:47	0	0	0	0	0	0	0	7
2015-09-15	1	FALSE	TRUE	38	-2.55668	34.8543	706087	9717560	15	NA	16.6	01:36:44	Wildebeest	Scheduled	02:23:32	Spotlight	Spotted Hyena	02:23:37	0	0	0	0	0	0	3	3
2015-09-15	1	FALSE	TRUE	38	-2.55668	34.8543	706087	9717560	15	NA	16.6	01:36:44	Wildebeest	Unscheduled	02:32:27	Thermal	Spotted Hyena	02:32:30	0	0	0	0	0	0	5	5
2015-09-15	1	FALSE	TRUE	38	-2.55668	34.8543	706087	9717560	15	NA	16.6	01:36:44	Wildebeest	Scheduled	02:37:12	Spotlight	Spotted Hyena	02:37:17	0	0	0	0	0	0	0	1
2015-09-15	1	FALSE	TRUE	38	-2.55668	34.8543	706087	9717560	15	NA	16.6	01:36:44	Wildebeest	Scheduled	02:37:23	Spotlight	Lion	02:37:26	0	0	0	0	0	0	0	1
2015-09-15	1	FALSE	TRUE	38	-2.55668	34.8543	706087	9717560	15	NA	16.6	01:36:44	Wildebeest	Scheduled	02:38:19	Thermal	Spotted Hyena	02:38:22	0	0	0	0	0	0	0	2
2015-09-15	1	FALSE	TRUE	38	-2.55668	34.8543	706087	9717560	15	NA	16.6	01:36:44	Wildebeest	Scheduled	02:38:27	Thermal	Lion	02:38:30	0	0	0	0	0	0	0	1
2015-09-15	1	FALSE	TRUE	38	-2.55668	34.8543	706087	9717560	15	NA	16.6	01:36:44	Wildebeest	Unscheduled	02:43:07	Spotlight	Lion	02:43:10	0	0	1	0	0	0	0	1
2015-09-15	1	FALSE	TRUE	38	-2.55668	34.8543	706087	9717560	15	NA	16.6	01:36:44	Wildebeest	Unscheduled	02:43:28	Spotlight	Spotted Hyena	02:43:32	0	0	0	0	0	0	2	2
2015-09-15	1	FALSE	TRUE	38	-2.55668	34.8543	706087	9717560	15	NA	16.6	01:36:44	Wildebeest	Unscheduled	02:47:20	Thermal	Spotted Hyena	02:47:22	0	0	0	0	0	0	2	2
2015-09-15	1	FALSE	TRUE	38	-2.55668	34.8543	706087	9717560	15	NA	16.6	01:36:44	Wildebeest	Scheduled	02:51:11	Thermal	Spotted Hyena	02:51:14	0	0	0	0	0	0	0	1
2015-09-15	1	FALSE	TRUE	38	-2.55668	34.8543	706087	9717560	15	NA	16.6	01:36:44	Wildebeest	Scheduled	02:51:19	Spotlight	Spotted Hyena	02:52:18	0	0	0	0	0	0	0	1
2015-09-15	1	FALSE	TRUE	38	-2.55668	34.8543	706087	9717560	15	NA	16.6	01:36:44	Wildebeest	End Call-up	02:52:26	NA	NA	NA	NA	NA	NA	NA	NA	NA	NA	NA
2015-09-22	2	TRUE	FALSE	0	-2.48516	35.0048	722838	9725440	5	77	27	20:52:21	Wildebeest	Scheduled	20:52:23	Spotlight	No Approaches	20:52:26	0	0	0	0	0	0	0	0
2015-09-22	2	TRUE	FALSE	0	-2.48516	35.0048	722838	9725440	5	77	27	20:52:21	Wildebeest	Scheduled	20:54:25	Thermal	No Approaches	20:54:30	0	0	0	0	0	0	0	0
2015-09-22	2	TRUE	FALSE	0	-2.48516	35.0048	722838	9725440	5	77	27	20:52:21	Wildebeest	Unscheduled	20:56:20	Spotlight	No Approaches	20:56:25	0	0	0	0	0	0	0	0
2015-09-22	2	TRUE	FALSE	0	-2.48516	35.0048	722838	9725440	5	77	27	20:52:21	Wildebeest	Unscheduled	20:57:04	Thermal	No Approaches	20:57:09	0	0	0	0	0	0	0	0
2015-09-22	2	TRUE	FALSE	0	-2.48516	35.0048	722838	9725440	5	77	27	20:52:21	Wildebeest	Unscheduled	20:58:19	Spotlight	No Approaches	20:58:24	0	0	0	0	0	0	0	0
2015-09-22	2	TRUE	FALSE	0	-2.48516	35.0048	722838	9725440	5	77	27	20:52:21	Wildebeest	Unscheduled	21:02:34	Spotlight	Lion	21:02:37	1	0	0	0	0	0	0	1
2015-09-22	2	TRUE	FALSE	0	-2.48516	35.0048	722838	9725440	5	77	27	20:52:21	Wildebeest	Scheduled	21:06:01	Thermal	Lion	21:06:04	1	0	0	0	0	0	0	1
2015-09-22	2	TRUE	FALSE	0	-2.48516	35.0048	722838	9725440	5	77	27	20:52:21	Wildebeest	Scheduled	21:06:12	Thermal	Spotted Hyena	21:06:17	0	0	4	0	0	0	0	4
2015-09-22	2	TRUE	FALSE	0	-2.48516	35.0048	722838	9725440	5	77	27	20:52:21	Wildebeest	Scheduled	21:07:46	Spotlight	Lion	21:07:48	1	0	0	0	0	0	0	1
2015-09-22	2	TRUE	FALSE	0	-2.48516	35.0048	722838	9725440	5	77	27	20:52:21	Wildebeest	Scheduled	21:07:59	Spotlight	Spotted Hyena	21:08:02	0	0	4	0	0	0	0	4
2015-09-22	2	TRUE	FALSE	0	-2.48516	35.0048	722838	9725440	5	77	27	20:52:21	Wildebeest	Unscheduled	21:13:25	Spotlight	Spotted Hyena	21:13:28	0	0	8	0	0	0	0	8
2015-09-22	2	TRUE	FALSE	0	-2.48516	35.0048	722838	9725440	5	77	27	20:52:21	Wildebeest	Unscheduled	21:13:49	Spotlight	Lion	21:13:52	1	0	0	0	0	0	0	1
2015-09-22	2	TRUE	FALSE	0	-2.48516	35.0048	722838	9725440	5	77	27	20:52:21	Wildebeest	Unscheduled	21:14:08	Spotlight	Likely Hyena	21:14:16	0	0	0	0	0	0	2	2
2015-09-22	2	TRUE	FALSE	0	-2.48516	35.0048	722838	9725440	5	77	27	20:52:21	Wildebeest	Unscheduled	21:17:32	Spotlight	Lion	21:17:35	1	0	0	0	0	0	0	1
2015-09-22	2	TRUE	FALSE	0	-2.48516	35.0048	722838	9725440	5	77	27	20:52:21	Wildebeest	Unscheduled	21:17:43	Spotlight	Spotted Hyena	21:17:57	0	0	11	0	0	0	0	11
2015-09-22	2	TRUE	FALSE	0	-2.48516	35.0048	722838	9725440	5	77	27	20:52:21	Wildebeest	Unscheduled	21:19:36	Thermal	Lion	21:19:39	1	0	0	0	0	0	0	1
2015-09-22	2	TRUE	FALSE	0	-2.48516	35.0048	722838	9725440	5	77	27	20:52:21	Wildebeest	Unscheduled	21:19:47	Thermal	Spotted Hyena	21:19:52	0	0	16	0	0	0	0	16
2015-09-22	2	TRUE	FALSE	0	-2.48516	35.0048	722838	9725440	5	77	27	20:52:21	Wildebeest	Scheduled	21:21:43	Spotlight	Spotted Hyena	21:21:47	0	0	10	0	0	0	0	10
2015-09-22	2	TRUE	FALSE	0	-2.48516	35.0048	722838	9725440	5	77	27	20:52:21	Wildebeest	Scheduled	21:21:59	Spotlight	Likely Hyena	21:22:01	0	0	0	0	0	0	5	5
2015-09-22	2	TRUE	FALSE	0	-2.48516	35.0048	722838	9725440	5	77	27	20:52:21	Wildebeest	Scheduled	21:23:36	Thermal	Spotted Hyena	21:23:41	0	0	14	0	0	0	0	14
2015-09-22	2	TRUE	FALSE	0	-2.48516	35.0048	722838	9725440	5	77	27	20:52:21	Wildebeest	Unscheduled	21:29:14	Spotlight	Spotted Hyena	21:29:17	0	0	8	0	0	0	0	8
2015-09-22	2	TRUE	FALSE	0	-2.48516	35.0048	722838	9725440	5	77	27	20:52:21	Wildebeest	Unscheduled	21:29:38	Spotlight	Likely Hyena	21:29:41	0	0	0	0	0	0	2	2
2015-09-22	2	TRUE	FALSE	0	-2.48516	35.0048	722838	9725440	5	77	27	20:52:21	Wildebeest	Unscheduled	21:32:36	Thermal	Spotted Hyena	21:32:39	0	0	0	0	0	0	26	26
2015-09-22	2	TRUE	FALSE	0	-2.48516	35.0048	722838	9725440	5	77	27	20:52:21	Wildebeest	Unscheduled	21:34:42	Spotlight	Spotted Hyena	21:34:45	0	0	21	0	0	0	0	21
2015-09-22	2	TRUE	FALSE	0	-2.48516	35.0048	722838	9725440	5	77	27	20:52:21	Wildebeest	Scheduled	21:36:17	Thermal	Spotted Hyena	21:36:27	0	0	24	0	0	0	0	24
2015-09-22	2	TRUE	FALSE	0	-2.48516	35.0048	722838	9725440	5	77	27	20:52:21	Wildebeest	Scheduled	21:36:41	Thermal	Lion	21:36:44	1	0	0	0	0	0	0	1
2015-09-22	2	TRUE	FALSE	0	-2.48516	35.0048	722838	9725440	5	77	27	20:52:21	Wildebeest	Scheduled	21:38:34	Spotlight	Spotted Hyena	21:38:39	0	0	22	0	0	0	0	22
2015-09-22	2	TRUE	FALSE	0	-2.48516	35.0048	722838	9725440	5	77	27	20:52:21	Wildebeest	Unscheduled	21:42:20	Thermal	Spotted Hyena	21:42:25	0	0	14	0	0	0	0	14
2015-09-22	2	TRUE	FALSE	0	-2.48516	35.0048	722838	9725440	5	77	27	20:52:21	Wildebeest	Unscheduled	21:43:43	Spotlight	Spotted Hyena	21:43:46	0	0	8	0	0	0	0	8
2015-09-22	2	TRUE	FALSE	0	-2.48516	35.0048	722838	9725440	5	77	27	20:52:21	Wildebeest	Unscheduled	21:43:59	Spotlight	Likely Hyena	21:44:04	0	0	0	0	0	0	1	1
2015-09-22	2	TRUE	FALSE	0	-2.48516	35.0048	722838	9725440	5	77	27	20:52:21	Wildebeest	Unscheduled	21:46:48	Spotlight	Spotted Hyena	21:46:53	0	0	7	0	0	0	0	7
2015-09-22	2	TRUE	FALSE	0	-2.48516	35.0048	722838	9725440	5	77	27	20:52:21	Wildebeest	Unscheduled	21:47:02	Thermal	Likely Hyena	21:47:07	0	0	0	0	0	0	6	6
2015-09-22	2	TRUE	FALSE	0	-2.48516	35.0048	722838	9725440	5	77	27	20:52:21	Wildebeest	Unscheduled	21:49:27	Thermal	Spotted Hyena	21:49:30	0	0	15	0	0	0	0	15
2015-09-22	2	TRUE	FALSE	0	-2.48516	35.0048	722838	9725440	5	77	27	20:52:21	Wildebeest	Scheduled	21:51:20	Spotlight	Spotted Hyena	21:51:23	0	0	14	0	0	0	0	14
2015-09-22	2	TRUE	FALSE	0	-2.48516	35.0048	722838	9725440	5	77	27	20:52:21	Wildebeest	Scheduled	21:51:44	Spotlight	Likely Hyena	21:51:47	0	0	0	0	0	0	3	3
2015-09-22	2	TRUE	FALSE	0	-2.48516	35.0048	722838	9725440	5	77	27	20:52:21	Wildebeest	Scheduled	21:53:16	Thermal	Spotted Hyena	21:53:19	0	0	0	0	0	0	13	13
2015-09-22	2	TRUE	FALSE	0	-2.48516	35.0048	722838	9725440	5	77	27	20:52:21	Wildebeest	Scheduled	21:53:40	Thermal	Likely Hyena	21:53:58	0	0	0	0	0	0	4	4
2015-09-22	2	TRUE	FALSE	0	-2.48516	35.0048	722838	9725440	5	77	27	20:52:21	Wildebeest	Unscheduled	21:56:29	Thermal	Spotted Hyena	21:56:32	0	0	6	0	0	0	0	6
2015-09-22	2	TRUE	FALSE	0	-2.48516	35.0048	722838	9725440	5	77	27	20:52:21	Wildebeest	Unscheduled	21:56:48	Thermal	Likely Hyena	21:56:51	0	0	0	0	0	0	3	3
2015-09-22	2	TRUE	FALSE	0	-2.48516	35.0048	722838	9725440	5	77	27	20:52:21	Wildebeest	Unscheduled	21:58:25	Spotlight	Spotted Hyena	21:58:30	0	0	5	0	0	0	0	5
2015-09-22	2	TRUE	FALSE	0	-2.48516	35.0048	722838	9725440	5	77	27	20:52:21	Wildebeest	Unscheduled	21:58:38	Spotlight	Likely Hyena	21:58:43	0	0	0	0	0	0	2	2
2015-09-22	2	TRUE	FALSE	0	-2.48516	35.0048	722838	9725440	5	77	27	20:52:21	Wildebeest	Unscheduled	22:02:27	Spotlight	Likely Hyena	22:02:32	0	0	0	0	0	0	1	1
2015-09-22	2	TRUE	FALSE	0	-2.48516	35.0048	722838	9725440	5	77	27	20:52:21	Wildebeest	Scheduled	22:05:54	Thermal	Spotted Hyena	22:05:56	0	0	0	0	0	0	2	2
2015-09-22	2	TRUE	FALSE	0	-2.48516	35.0048	722838	9725440	5	77	27	20:52:21	Wildebeest	Scheduled	22:06:07	Thermal	Likely Hyena	22:06:13	0	0	0	0	0	0	2	2
2015-09-22	2	TRUE	FALSE	0	-2.48516	35.0048	722838	9725440	5	77	27	20:52:21	Wildebeest	Scheduled	22:07:14	Spotlight	Spotted Hyena	22:07:18	0	0	0	0	0	0	2	2
2015-09-22	2	TRUE	FALSE	0	-2.48516	35.0048	722838	9725440	5	77	27	20:52:21	Wildebeest	Scheduled	22:07:37	Spotlight	Likely Hyena	22:07:42	0	0	0	0	0	0	3	3
2015-09-22	2	TRUE	FALSE	0	-2.48516	35.0048	722838	9725440	5	77	27	20:52:21	Wildebeest	End Call-up	22:14:22	NA	NA	NA	NA	NA	NA	NA	NA	NA	NA	NA
2015-09-23	2	FALSE	TRUE	1	-2.6834	35.1039	733822	9703500	15	8	16.5	23:39:43	Wildebeest	Scheduled	23:39:59	Spotlight	No Approaches	23:40:48	0	0	0	0	0	0	0	0
2015-09-23	2	FALSE	TRUE	1	-2.6834	35.1039	733822	9703500	15	8	16.5	23:39:43	Wildebeest	Scheduled	23:40:52	Thermal	No Approaches	23:41:36	0	0	0	0	0	0	0	0
2015-09-23	2	FALSE	TRUE	1	-2.6834	35.1039	733822	9703500	15	8	16.5	23:39:43	Wildebeest	Unscheduled	23:50:30	Thermal	Spotted Hyena	23:50:33	0	0	0	0	0	0	0	10
2015-09-23	2	FALSE	TRUE	1	-2.6834	35.1039	733822	9703500	15	8	16.5	23:39:43	Wildebeest	Unscheduled	23:51:33	Spotlight	Spotted Hyena	23:51:38	0	0	0	0	0	0	0	9
2015-09-23	2	FALSE	TRUE	1	-2.6834	35.1039	733822	9703500	15	8	16.5	23:39:43	Wildebeest	Scheduled	23:54:03	Thermal	Spotted Hyena	23:55:16	0	0	0	0	0	0	0	9
2015-09-23	2	FALSE	TRUE	1	-2.6834	35.1039	733822	9703500	15	8	16.5	23:39:43	Wildebeest	Scheduled	23:55:21	Thermal	Likely Hyena	23:55:24	0	0	0	0	0	0	0	2
2015-09-23	2	FALSE	TRUE	1	-2.6834	35.1039	733822	9703500	15	8	16.5	23:39:43	Wildebeest	Scheduled	23:55:30	Spotlight	Spotted Hyena	23:57:17	0	0	0	0	0	0	0	7
2015-09-23	2	FALSE	TRUE	1	-2.6834	35.1039	733822	9703500	15	8	16.5	23:39:43	Wildebeest	Scheduled	23:57:22	Spotlight	Likely Hyena	23:57:25	0	0	0	0	0	0	0	1
2015-09-24	2	FALSE	TRUE	1	-2.6834	35.1039	733822	9703500	15	8	16.5	23:39:43	Wildebeest	Unscheduled	00:05:42	Thermal	Spotted Hyena	00:05:45	0	0	0	0	0	0	0	4
2015-09-24	2	FALSE	TRUE	1	-2.6834	35.1039	733822	9703500	15	8	16.5	23:39:43	Wildebeest	Unscheduled	00:05:53	Thermal	Likely Hyena	00:05:55	0	0	0	0	0	0	0	3
2015-09-24	2	FALSE	TRUE	1	-2.6834	35.1039	733822	9703500	15	8	16.5	23:39:43	Wildebeest	Scheduled	00:08:42	Spotlight	Spotted Hyena	00:10:08	0	0	0	0	0	0	0	7
2015-09-24	2	FALSE	TRUE	1	-2.6834	35.1039	733822	9703500	15	8	16.5	23:39:43	Wildebeest	Scheduled	00:10:12	Thermal	Spotted Hyena	00:11:15	0	0	0	0	0	0	0	7
2015-09-24	2	FALSE	TRUE	1	-2.6834	35.1039	733822	9703500	15	8	16.5	23:39:43	Wildebeest	Unscheduled	00:21:07	Spotlight	Spotted Hyena	00:21:10	0	0	0	0	0	0	0	5
2015-09-24	2	FALSE	TRUE	1	-2.6834	35.1039	733822	9703500	15	8	16.5	23:39:43	Wildebeest	Unscheduled	00:21:18	Thermal	Spotted Hyena	00:23:00	0	0	0	0	0	0	0	5
2015-09-24	2	FALSE	TRUE	1	-2.6834	35.1039	733822	9703500	15	8	16.5	23:39:43	Wildebeest	Scheduled	00:24:16	Thermal	Spotted Hyena	00:25:23	0	0	0	0	0	0	0	4
2015-09-24	2	FALSE	TRUE	1	-2.6834	35.1039	733822	9703500	15	8	16.5	23:39:43	Wildebeest	Scheduled	00:25:29	Thermal	Likely Hyena	00:25:34	0	0	0	0	0	0	0	1
2015-09-24	2	FALSE	TRUE	1	-2.6834	35.1039	733822	9703500	15	8	16.5	23:39:43	Wildebeest	Scheduled	00:25:41	Spotlight	Spotted Hyena	00:27:16	0	0	0	0	0	0	0	4
2015-09-24	2	FALSE	TRUE	1	-2.6834	35.1039	733822	9703500	15	8	16.5	23:39:43	Wildebeest	Unscheduled	00:33:54	Spotlight	Spotted Hyena	00:36:25	0	0	0	0	0	0	0	1
2015-09-24	2	FALSE	TRUE	1	-2.6834	35.1039	733822	9703500	15	8	16.5	23:39:43	Wildebeest	Unscheduled	00:36:32	Spotlight	Likely Hyena	00:36:35	0	0	0	0	0	0	0	1
2015-09-24	2	FALSE	TRUE	1	-2.6834	35.1039	733822	9703500	15	8	16.5	23:39:43	Wildebeest	Scheduled	00:38:52	Spotlight	Spotted Hyena	00:40:32	0	0	0	0	0	0	0	1
2015-09-24	2	FALSE	TRUE	1	-2.6834	35.1039	733822	9703500	15	8	16.5	23:39:43	Wildebeest	Scheduled	00:42:04	Thermal	Likely Hyena	00:42:12	0	0	0	0	0	0	0	1
2015-09-24	2	FALSE	TRUE	1	-2.6834	35.1039	733822	9703500	15	8	16.5	23:39:43	Wildebeest	Unscheduled	00:49:14	Thermal	No Approaches	00:51:09	0	0	0	0	0	0	0	0
2015-09-24	2	FALSE	TRUE	1	-2.6834	35.1039	733822	9703500	15	8	16.5	23:39:43	Wildebeest	Scheduled	00:53:11	Thermal	No Approaches	00:54:25	0	0	0	0	0	0	0	0
2015-09-24	2	FALSE	TRUE	1	-2.6834	35.1039	733822	9703500	15	8	16.5	23:39:43	Wildebeest	Scheduled	00:54:28	Spotlight	No Approaches	00:56:13	0	0	0	0	0	0	0	0
2015-09-24	2	FALSE	TRUE	1	-2.6834	35.1039	733822	9703500	15	8	16.5	23:39:43	Wildebeest	End Call-up	00:56:16	NA	NA	NA	NA	NA	NA	NA	NA	NA	NA	NA
2015-09-26	2	FALSE	TRUE	2	-2.66017	34.7926	699209	9706120	16	5	20	01:42:33	Wildebeest	Scheduled	01:42:34	Thermal	No Approaches	01:43:22	0	0	0	0	0	0	0	0
2015-09-26	2	FALSE	TRUE	2	-2.66017	34.7926	699209	9706120	16	5	20	01:42:33	Wildebeest	Scheduled	01:43:25	Spotlight	No Approaches	01:44:16	0	0	0	0	0	0	0	0
2015-09-26	2	FALSE	TRUE	2	-2.66017	34.7926	699209	9706120	16	5	20	01:42:33	Wildebeest	Unscheduled	01:48:10	Thermal	No Approaches	01:52:12	0	0	0	0	0	0	0	0
2015-09-26	2	FALSE	TRUE	2	-2.66017	34.7926	699209	9706120	16	5	20	01:42:33	Wildebeest	Unscheduled	01:52:17	Spotlight	Spotted Hyena	01:53:43	0	0	0	0	0	0	0	1
2015-09-26	2	FALSE	TRUE	2	-2.66017	34.7926	699209	9706120	16	5	20	01:42:33	Wildebeest	Scheduled	01:54:50	Spotlight	No Approaches	01:56:00	0	0	0	0	0	0	0	0
2015-09-26	2	FALSE	TRUE	2	-2.66017	34.7926	699209	9706120	16	5	20	01:42:33	Wildebeest	Scheduled	01:56:04	Thermal	Spotted Hyena	01:57:05	0	0	0	0	0	0	0	1
2015-09-26	2	FALSE	TRUE	2	-2.66017	34.7926	699209	9706120	16	5	20	01:42:33	Wildebeest	Unscheduled	01:59:17	Spotlight	Spotted Hyena	02:01:08	0	0	0	0	0	0	0	2
2015-09-26	2	FALSE	TRUE	2	-2.66017	34.7926	699209	9706120	16	5	20	01:42:33	Wildebeest	Unscheduled	02:03:27	Thermal	Spotted Hyena	02:05:12	0	0	0	0	0	0	0	2
2015-09-26	2	FALSE	TRUE	2	-2.66017	34.7926	699209	9706120	16	5	20	01:42:33	Wildebeest	Unscheduled	02:05:55	Spotlight	Spotted Hyena	02:06:49	0	0	0	0	0	0	0	10
2015-09-26	2	FALSE	TRUE	2	-2.66017	34.7926	699209	9706120	16	5	20	01:42:33	Wildebeest	Unscheduled	02:06:56	Spotlight	Likely Hyena	02:06:59	0	0	0	0	0	0	0	1
2015-09-26	2	FALSE	TRUE	2	-2.66017	34.7926	699209	9706120	16	5	20	01:42:33	Wildebeest	Unscheduled	02:07:51	Thermal	Spotted Hyena	02:09:09	0	0	0	0	0	0	0	12
2015-09-26	2	FALSE	TRUE	2	-2.66017	34.7926	699209	9706120	16	5	20	01:42:33	Wildebeest	Scheduled	02:09:25	Thermal	Spotted Hyena	02:11:52	0	0	0	0	0	0	0	6
2015-09-26	2	FALSE	TRUE	2	-2.66017	34.7926	699209	9706120	16	5	20	01:42:33	Wildebeest	Scheduled	02:12:01	Spotlight	Spotted Hyena	02:13:11	0	0	0	0	0	0	0	4
2015-09-26	2	FALSE	TRUE	2	-2.66017	34.7926	699209	9706120	16	5	20	01:42:33	Wildebeest	Scheduled	02:13:19	Spotlight	Likely Hyena	02:13:29	0	0	0	0	0	0	0	3
2015-09-26	2	FALSE	TRUE	2	-2.66017	34.7926	699209	9706120	16	5	20	01:42:33	Wildebeest	Unscheduled	02:16:59	Thermal	Spotted Hyena	02:18:07	0	0	0	0	0	0	0	5
2015-09-26	2	FALSE	TRUE	2	-2.66017	34.7926	699209	9706120	16	5	20	01:42:33	Wildebeest	Unscheduled	02:21:01	Spotlight	Spotted Hyena	02:22:20	0	0	0	0	0	0	0	6
2015-09-26	2	FALSE	TRUE	2	-2.66017	34.7926	699209	9706120	16	5	20	01:42:33	Wildebeest	Unscheduled	02:22:27	Spotlight	Likely Hyena	02:22:30	0	0	0	0	0	0	0	2
2015-09-26	2	FALSE	TRUE	2	-2.66017	34.7926	699209	9706120	16	5	20	01:42:33	Wildebeest	Scheduled	02:24:29	Spotlight	Spotted Hyena	02:25:55	0	0	0	0	0	0	0	1
2015-09-26	2	FALSE	TRUE	2	-2.66017	34.7926	699209	9706120	16	5	20	01:42:33	Wildebeest	Scheduled	02:26:02	Spotlight	Likely Hyena	02:26:05	0	0	0	0	0	0	0	1
2015-09-26	2	FALSE	TRUE	2	-2.66017	34.7926	699209	9706120	16	5	20	01:42:33	Wildebeest	Scheduled	02:26:16	Thermal	Spotted Hyena	02:27:29	0	0	0	0	0	0	0	2
2015-09-26	2	FALSE	TRUE	2	-2.66017	34.7926	699209	9706120	16	5	20	01:42:33	Wildebeest	Unscheduled	02:33:32	Thermal	Spotted Hyena	02:34:50	0	0	0	0	0	0	0	2
2015-09-26	2	FALSE	TRUE	2	-2.66017	34.7926	699209	9706120	16	5	20	01:42:33	Wildebeest	Unscheduled	02:34:58	Thermal	Likely Hyena	02:35:03	0	0	0	0	0	0	0	1
2015-09-26	2	FALSE	TRUE	2	-2.66017	34.7926	699209	9706120	16	5	20	01:42:33	Wildebeest	Unscheduled	02:37:47	Spotlight	No Approaches	02:39:10	0	0	0	0	0	0	0	0
2015-09-26	2	FALSE	TRUE	2	-2.66017	34.7926	699209	9706120	16	5	20	01:42:33	Wildebeest	Scheduled	02:39:27	Thermal	No Approaches	02:40:34	0	0	0	0	0	0	0	0
2015-09-26	2	FALSE	TRUE	2	-2.66017	34.7926	699209	9706120	16	5	20	01:42:33	Wildebeest	Scheduled	02:40:36	Spotlight	No Approaches	02:42:02	0	0	0	0	0	0	0	0
2015-09-26	2	FALSE	TRUE	2	-2.66017	34.7926	699209	9706120	16	5	20	01:42:33	Wildebeest	Unscheduled	02:46:42	Thermal	No Approaches	02:48:49	0	0	0	0	0	0	0	0
2015-09-26	2	FALSE	TRUE	2	-2.66017	34.7926	699209	9706120	16	5	20	01:42:33	Wildebeest	Unscheduled	02:50:38	Spotlight	No Approaches	02:51:57	0	0	0	0	0	0	0	0
2015-09-26	2	FALSE	TRUE	2	-2.66017	34.7926	699209	9706120	16	5	20	01:42:33	Wildebeest	Scheduled	02:52:16	Spotlight	Spotted Hyena	02:55:45	0	0	0	0	0	0	0	2
2015-09-26	2	FALSE	TRUE	2	-2.66017	34.7926	699209	9706120	16	5	20	01:42:33	Wildebeest	Scheduled	02:55:51	Thermal	Spotted Hyena	02:56:34	0	0	0	0	0	0	0	2
2015-09-26	2	FALSE	TRUE	2	-2.66017	34.7926	699209	9706120	16	5	20	01:42:33	Wildebeest	End Call-up	02:56:41	NA	NA	NA	NA	NA	NA	NA	NA	NA	NA	NA
2015-09-21	2	TRUE	FALSE	3	-2.64563	35.0502	727860	9707690	18.9	0	19.8	21:18:05	Wildebeest	Scheduled	21:18:07	Thermal	No Approaches	21:18:10	0	0	0	0	0	0	0	0
2015-09-21	2	TRUE	FALSE	3	-2.64563	35.0502	727860	9707690	18.9	0	19.8	21:18:05	Wildebeest	Scheduled	21:18:47	Spotlight	No Approaches	21:18:51	0	0	0	0	0	0	0	0
2015-09-21	2	TRUE	FALSE	3	-2.64563	35.0502	727860	9707690	18.9	0	19.8	21:18:05	Wildebeest	Unscheduled	21:20:59	Spotlight	No Approaches	21:21:02	0	0	0	0	0	0	0	0
2015-09-21	2	TRUE	FALSE	3	-2.64563	35.0502	727860	9707690	18.9	0	19.8	21:18:05	Wildebeest	Unscheduled	21:24:05	Spotlight	No Approaches	21:24:10	0	0	0	0	0	0	0	0
2015-09-21	2	TRUE	FALSE	3	-2.64563	35.0502	727860	9707690	18.9	0	19.8	21:18:05	Wildebeest	Unscheduled	21:28:02	Thermal	Spotted Hyena	21:28:07	0	0	1	0	0	0	0	1
2015-09-21	2	TRUE	FALSE	3	-2.64563	35.0502	727860	9707690	18.9	0	19.8	21:18:05	Wildebeest	Scheduled	21:29:31	Spotlight	Spotted Hyena	21:29:35	0	0	1	0	0	0	0	1
2015-09-21	2	TRUE	FALSE	3	-2.64563	35.0502	727860	9707690	18.9	0	19.8	21:18:05	Wildebeest	Scheduled	21:31:01	Thermal	Spotted Hyena	21:31:04	0	0	1	0	0	0	0	1
2015-09-21	2	TRUE	FALSE	3	-2.64563	35.0502	727860	9707690	18.9	0	19.8	21:18:05	Wildebeest	Unscheduled	21:35:01	Spotlight	No Approaches	21:35:04	0	0	0	0	0	0	0	0
2015-09-21	2	TRUE	FALSE	3	-2.64563	35.0502	727860	9707690	18.9	0	19.8	21:18:05	Wildebeest	Unscheduled	21:38:44	Thermal	Spotted Hyena	21:38:47	0	0	4	0	0	0	0	4
2015-09-21	2	TRUE	FALSE	3	-2.64563	35.0502	727860	9707690	18.9	0	19.8	21:18:05	Wildebeest	Unscheduled	21:40:35	Spotlight	Likely Lion	21:40:37	0	0	0	0	0	0	1	1
2015-09-21	2	TRUE	FALSE	3	-2.64563	35.0502	727860	9707690	18.9	0	19.8	21:18:05	Wildebeest	Unscheduled	21:40:51	Spotlight	Spotted Hyena	21:40:56	0	0	2	0	0	0	0	2
2015-09-21	2	TRUE	FALSE	3	-2.64563	35.0502	727860	9707690	18.9	0	19.8	21:18:05	Wildebeest	Scheduled	21:44:37	Thermal	Spotted Hyena	21:44:40	0	0	4	0	0	0	0	4
2015-09-21	2	TRUE	FALSE	3	-2.64563	35.0502	727860	9707690	18.9	0	19.8	21:18:05	Wildebeest	Scheduled	21:46:08	Spotlight	Spotted Hyena	21:46:11	0	0	4	0	0	0	2	6
2015-09-21	2	TRUE	FALSE	3	-2.64563	35.0502	727860	9707690	18.9	0	19.8	21:18:05	Wildebeest	Unscheduled	21:51:47	Spotlight	No Approaches	21:51:50	0	0	0	0	0	0	0	0
2015-09-21	2	TRUE	FALSE	3	-2.64563	35.0502	727860	9707690	18.9	0	19.8	21:18:05	Wildebeest	Unscheduled	21:53:59	Spotlight	Spotted Hyena	21:54:34	0	0	2	0	0	0	0	2
2015-09-21	2	TRUE	FALSE	3	-2.64563	35.0502	727860	9707690	18.9	0	19.8	21:18:05	Wildebeest	Scheduled	21:56:51	Spotlight	Spotted Hyena	21:56:56	0	0	3	0	0	0	0	3
2015-09-21	2	TRUE	FALSE	3	-2.64563	35.0502	727860	9707690	18.9	0	19.8	21:18:05	Wildebeest	Scheduled	21:59:53	Spotlight	Spotted Hyena	21:59:56	0	0	1	0	0	0	0	1
2015-09-21	2	TRUE	FALSE	3	-2.64563	35.0502	727860	9707690	18.9	0	19.8	21:18:05	Wildebeest	Scheduled	22:01:09	Thermal	Spotted Hyena	22:01:12	0	0	1	0	0	0	0	1
2015-09-21	2	TRUE	FALSE	3	-2.64563	35.0502	727860	9707690	18.9	0	19.8	21:18:05	Wildebeest	Unscheduled	22:04:33	Spotlight	Spotted Hyena	22:04:36	0	0	1	0	0	0	0	1
2015-09-21	2	TRUE	FALSE	3	-2.64563	35.0502	727860	9707690	18.9	0	19.8	21:18:05	Wildebeest	Unscheduled	22:06:16	Thermal	Spotted Hyena	22:06:21	0	0	0	0	0	0	1	1
2015-09-21	2	TRUE	FALSE	3	-2.64563	35.0502	727860	9707690	18.9	0	19.8	21:18:05	Wildebeest	Unscheduled	22:07:39	Spotlight	Likely Hyena	22:07:42	0	0	0	0	0	0	1	1
2015-09-21	2	TRUE	FALSE	3	-2.64563	35.0502	727860	9707690	18.9	0	19.8	21:18:05	Wildebeest	Unscheduled	22:07:55	Spotlight	Spotted Hyena	22:07:58	0	0	1	0	0	0	0	1
2015-09-21	2	TRUE	FALSE	3	-2.64563	35.0502	727860	9707690	18.9	0	19.8	21:18:05	Wildebeest	Unscheduled	22:09:59	Spotlight	Spotted Hyena	22:10:01	0	0	2	0	0	0	0	2
2015-09-21	2	TRUE	FALSE	3	-2.64563	35.0502	727860	9707690	18.9	0	19.8	21:18:05	Wildebeest	Unscheduled	22:11:06	Thermal	Spotted Hyena	22:11:09	0	0	2	0	0	0	0	2
2015-09-21	2	TRUE	FALSE	3	-2.64563	35.0502	727860	9707690	18.9	0	19.8	21:18:05	Wildebeest	Scheduled	22:14:44	Thermal	No Approaches	22:14:49	0	0	0	0	0	0	0	0
2015-09-21	2	TRUE	FALSE	3	-2.64563	35.0502	727860	9707690	18.9	0	19.8	21:18:05	Wildebeest	Scheduled	22:15:40	Spotlight	Spotted Hyena	22:15:43	0	0	1	0	0	0	0	1
2015-09-21	2	TRUE	FALSE	3	-2.64563	35.0502	727860	9707690	18.9	0	19.8	21:18:05	Wildebeest	Unscheduled	22:22:18	Spotlight	No Approaches	22:22:21	0	0	0	0	0	0	0	0
2015-09-21	2	TRUE	FALSE	3	-2.64563	35.0502	727860	9707690	18.9	0	19.8	21:18:05	Wildebeest	Unscheduled	22:23:42	Thermal	Spotted Hyena	22:23:47	0	0	0	0	0	0	2	2
2015-09-21	2	TRUE	FALSE	3	-2.64563	35.0502	727860	9707690	18.9	0	19.8	21:18:05	Wildebeest	Unscheduled	22:25:56	Spotlight	No Approaches	22:25:59	0	0	0	0	0	0	0	0
2015-09-21	2	TRUE	FALSE	3	-2.64563	35.0502	727860	9707690	18.9	0	19.8	21:18:05	Wildebeest	Scheduled	22:28:16	Thermal	Spotted Hyena	22:28:59	0	0	2	0	0	0	0	2
2015-09-21	2	TRUE	FALSE	3	-2.64563	35.0502	727860	9707690	18.9	0	19.8	21:18:05	Wildebeest	Scheduled	22:29:44	Spotlight	Spotted Hyena	22:29:47	0	0	2	0	0	0	0	2
2015-09-21	2	TRUE	FALSE	3	-2.64563	35.0502	727860	9707690	18.9	0	19.8	21:18:05	Wildebeest	End Call-up	22:30:03	NA	NA	NA	NA	NA	NA	NA	NA	NA	NA	NA
2015-09-22	2	TRUE	FALSE	5	-2.73908	34.9774	719741	9697370	19	0	17.9	01:00:45	Wildebeest	Scheduled	01:00:47	Thermal	No Approaches	01:01:17	0	0	0	0	0	0	0	0
2015-09-22	2	TRUE	FALSE	5	-2.73908	34.9774	719741	9697370	19	0	17.9	01:00:45	Wildebeest	Scheduled	01:01:20	Spotlight	No Approaches	01:01:23	0	0	0	0	0	0	0	0
2015-09-22	2	TRUE	FALSE	5	-2.73908	34.9774	719741	9697370	19	0	17.9	01:00:45	Wildebeest	Unscheduled	01:03:31	Spotlight	Likely Hyena	01:03:37	0	0	0	0	0	0	5	5
2015-09-22	2	TRUE	FALSE	5	-2.73908	34.9774	719741	9697370	19	0	17.9	01:00:45	Wildebeest	Unscheduled	01:05:14	Spotlight	Lion	01:05:21	0	4	0	0	0	1	0	5
2015-09-22	2	TRUE	FALSE	5	-2.73908	34.9774	719741	9697370	19	0	17.9	01:00:45	Wildebeest	Unscheduled	01:07:02	Thermal	Lion	01:07:09	2	0	0	0	0	0	0	2
2015-09-22	2	TRUE	FALSE	5	-2.73908	34.9774	719741	9697370	19	0	17.9	01:00:45	Wildebeest	Scheduled	01:11:55	Spotlight	Lion	01:12:00	2	0	0	0	1	0	0	3
2015-09-22	2	TRUE	FALSE	5	-2.73908	34.9774	719741	9697370	19	0	17.9	01:00:45	Wildebeest	Scheduled	01:12:21	Spotlight	Spotted Hyena	01:12:26	0	0	0	0	0	0	1	1
2015-09-22	2	TRUE	FALSE	5	-2.73908	34.9774	719741	9697370	19	0	17.9	01:00:45	Wildebeest	Scheduled	01:14:03	Thermal	Lion	01:14:09	2	0	0	0	1	0	0	3
2015-09-22	2	TRUE	FALSE	5	-2.73908	34.9774	719741	9697370	19	0	17.9	01:00:45	Wildebeest	Unscheduled	01:19:51	Spotlight	Spotted Hyena	01:19:56	0	0	2	0	0	0	0	2
2015-09-22	2	TRUE	FALSE	5	-2.73908	34.9774	719741	9697370	19	0	17.9	01:00:45	Wildebeest	Unscheduled	01:20:10	Spotlight	Lion	01:20:14	3	0	0	0	1	0	0	4
2015-09-22	2	TRUE	FALSE	5	-2.73908	34.9774	719741	9697370	19	0	17.9	01:00:45	Wildebeest	Unscheduled	01:21:25	Thermal	Lion	01:21:30	3	0	0	0	1	0	0	4
2015-09-22	2	TRUE	FALSE	5	-2.73908	34.9774	719741	9697370	19	0	17.9	01:00:45	Wildebeest	Unscheduled	01:21:46	Thermal	Spotted Hyena	01:21:49	0	0	0	0	0	0	1	1
2015-09-22	2	TRUE	FALSE	5	-2.73908	34.9774	719741	9697370	19	0	17.9	01:00:45	Wildebeest	Unscheduled	01:24:40	Spotlight	Lion	01:24:44	3	0	0	0	1	0	0	4
2015-09-22	2	TRUE	FALSE	5	-2.73908	34.9774	719741	9697370	19	0	17.9	01:00:45	Wildebeest	Scheduled	01:26:28	Spotlight	Spotted Hyena	01:26:34	0	0	0	0	0	0	1	1
2015-09-22	2	TRUE	FALSE	5	-2.73908	34.9774	719741	9697370	19	0	17.9	01:00:45	Wildebeest	Scheduled	01:26:42	Spotlight	Lion	01:26:47	3	0	0	0	1	0	0	4
2015-09-22	2	TRUE	FALSE	5	-2.73908	34.9774	719741	9697370	19	0	17.9	01:00:45	Wildebeest	Scheduled	01:28:19	Thermal	Lion	01:28:22	3	0	0	0	1	0	0	4
2015-09-22	2	TRUE	FALSE	5	-2.73908	34.9774	719741	9697370	19	0	17.9	01:00:45	Wildebeest	Scheduled	01:28:41	Thermal	Likely Hyena	01:28:46	0	0	0	0	0	0	3	3
2015-09-22	2	TRUE	FALSE	5	-2.73908	34.9774	719741	9697370	19	0	17.9	01:00:45	Wildebeest	Unscheduled	01:33:41	Spotlight	Spotted Hyena	01:33:44	0	0	6	0	0	0	0	6
2015-09-22	2	TRUE	FALSE	5	-2.73908	34.9774	719741	9697370	19	0	17.9	01:00:45	Wildebeest	Unscheduled	01:34:52	Thermal	Spotted Hyena	01:34:56	0	0	0	0	0	0	4	4
2015-09-22	2	TRUE	FALSE	5	-2.73908	34.9774	719741	9697370	19	0	17.9	01:00:45	Wildebeest	Unscheduled	01:37:33	Spotlight	Spotted Hyena	01:37:38	0	0	6	0	0	0	0	6
2015-09-22	2	TRUE	FALSE	5	-2.73908	34.9774	719741	9697370	19	0	17.9	01:00:45	Wildebeest	Scheduled	01:41:29	Thermal	Spotted Hyena	01:41:32	0	0	6	0	0	0	0	6
2015-09-22	2	TRUE	FALSE	5	-2.73908	34.9774	719741	9697370	19	0	17.9	01:00:45	Wildebeest	Scheduled	01:42:34	Spotlight	Spotted Hyena	01:42:37	0	0	6	0	0	0	0	6
2015-09-22	2	TRUE	FALSE	5	-2.73908	34.9774	719741	9697370	19	0	17.9	01:00:45	Wildebeest	Unscheduled	01:47:27	Spotlight	Lion	01:47:30	3	0	0	0	0	1	0	4
2015-09-22	2	TRUE	FALSE	5	-2.73908	34.9774	719741	9697370	19	0	17.9	01:00:45	Wildebeest	Unscheduled	01:48:50	Spotlight	Spotted Hyena	01:48:53	0	0	0	0	0	0	1	1
2015-09-22	2	TRUE	FALSE	5	-2.73908	34.9774	719741	9697370	19	0	17.9	01:00:45	Wildebeest	Unscheduled	01:50:08	Thermal	Lion	01:50:11	3	0	0	0	0	1	0	4
2015-09-22	2	TRUE	FALSE	5	-2.73908	34.9774	719741	9697370	19	0	17.9	01:00:45	Wildebeest	Unscheduled	01:50:33	Thermal	Likely Hyena	01:50:40	0	0	0	0	0	0	3	3
2015-09-22	2	TRUE	FALSE	5	-2.73908	34.9774	719741	9697370	19	0	17.9	01:00:45	Wildebeest	Unscheduled	01:51:16	Thermal	Spotted Hyena	01:51:21	0	0	1	0	0	0	0	1
2015-09-22	2	TRUE	FALSE	5	-2.73908	34.9774	719741	9697370	19	0	17.9	01:00:45	Wildebeest	Unscheduled	01:53:40	Spotlight	No Approaches	01:53:46	0	0	0	0	0	0	0	0
2015-09-22	2	TRUE	FALSE	5	-2.73908	34.9774	719741	9697370	19	0	17.9	01:00:45	Wildebeest	Unscheduled	01:54:38	Thermal	Spotted Hyena	01:54:43	0	0	0	0	0	0	4	4
2015-09-22	2	TRUE	FALSE	5	-2.73908	34.9774	719741	9697370	19	0	17.9	01:00:45	Wildebeest	Unscheduled	01:57:13	Spotlight	Spotted Hyena	01:57:16	0	0	2	0	0	0	0	2
2015-09-22	2	TRUE	FALSE	5	-2.73908	34.9774	719741	9697370	19	0	17.9	01:00:45	Wildebeest	Scheduled	01:58:26	Thermal	Spotted Hyena	01:58:31	0	0	2	0	0	0	0	2
2015-09-22	2	TRUE	FALSE	5	-2.73908	34.9774	719741	9697370	19	0	17.9	01:00:45	Wildebeest	Scheduled	01:58:42	Spotlight	Likely Hyena	01:58:53	0	0	0	0	0	0	4	4
2015-09-22	2	TRUE	FALSE	5	-2.73908	34.9774	719741	9697370	19	0	17.9	01:00:45	Wildebeest	Unscheduled	02:03:19	Spotlight	Spotted Hyena	02:03:22	0	0	2	0	0	0	0	2
2015-09-22	2	TRUE	FALSE	5	-2.73908	34.9774	719741	9697370	19	0	17.9	01:00:45	Wildebeest	Unscheduled	02:03:43	Spotlight	Likely Hyena	02:03:48	0	0	0	0	0	0	4	4
2015-09-22	2	TRUE	FALSE	5	-2.73908	34.9774	719741	9697370	19	0	17.9	01:00:45	Wildebeest	Unscheduled	02:05:17	Thermal	Likely Hyena	02:05:22	0	0	0	0	0	0	7	7
2015-09-22	2	TRUE	FALSE	5	-2.73908	34.9774	719741	9697370	19	0	17.9	01:00:45	Wildebeest	Unscheduled	02:05:30	Thermal	Spotted Hyena	02:05:33	0	0	1	0	0	0	0	1
2015-09-22	2	TRUE	FALSE	5	-2.73908	34.9774	719741	9697370	19	0	17.9	01:00:45	Wildebeest	Unscheduled	02:07:51	Spotlight	Likely Hyena	02:07:56	0	0	0	0	0	0	1	1
2015-09-22	2	TRUE	FALSE	5	-2.73908	34.9774	719741	9697370	19	0	17.9	01:00:45	Wildebeest	Unscheduled	02:09:27	Thermal	Spotted Hyena	02:09:30	0	0	2	0	0	0	0	2
2015-09-22	2	TRUE	FALSE	5	-2.73908	34.9774	719741	9697370	19	0	17.9	01:00:45	Wildebeest	Scheduled	02:11:34	Thermal	Spotted Hyena	02:11:37	0	0	2	0	0	0	0	2
2015-09-22	2	TRUE	FALSE	5	-2.73908	34.9774	719741	9697370	19	0	17.9	01:00:45	Wildebeest	Scheduled	02:12:52	Spotlight	Spotted Hyena	02:12:57	0	0	2	0	0	0	0	2
2015-09-22	2	TRUE	FALSE	5	-2.73908	34.9774	719741	9697370	19	0	17.9	01:00:45	Wildebeest	End Call-up	02:13:10	NA	NA	NA	NA	NA	NA	NA	NA	NA	NA	NA
2015-09-23	2	TRUE	FALSE	6	-2.53162	34.8035	700442	9720340	2.1	95	21.1	23:20:58	Wildebeest	Scheduled	23:21:17	Spotlight	No Approaches	23:21:22	0	0	0	0	0	0	0	0
2015-09-23	2	TRUE	FALSE	6	-2.53162	34.8035	700442	9720340	2.1	95	21.1	23:20:58	Wildebeest	Scheduled	23:21:57	Thermal	No Approaches	23:22:01	0	0	0	0	0	0	0	0
2015-09-23	2	TRUE	FALSE	6	-2.53162	34.8035	700442	9720340	2.1	95	21.1	23:20:58	Wildebeest	Unscheduled	23:24:04	Thermal	No Approaches	23:24:09	0	0	0	0	0	0	0	0
2015-09-23	2	TRUE	FALSE	6	-2.53162	34.8035	700442	9720340	2.1	95	21.1	23:20:58	Wildebeest	Unscheduled	23:25:22	Spotlight	No Approaches	23:25:33	0	0	0	0	0	0	0	0
2015-09-23	2	TRUE	FALSE	6	-2.53162	34.8035	700442	9720340	2.1	95	21.1	23:20:58	Wildebeest	Unscheduled	23:26:48	Spotlight	No Approaches	23:26:53	0	0	0	0	0	0	0	0
2015-09-23	2	TRUE	FALSE	6	-2.53162	34.8035	700442	9720340	2.1	95	21.1	23:20:58	Wildebeest	Unscheduled	23:31:36	Spotlight	No Approaches	23:31:41	0	0	0	0	0	0	0	0
2015-09-23	2	TRUE	FALSE	6	-2.53162	34.8035	700442	9720340	2.1	95	21.1	23:20:58	Wildebeest	Scheduled	23:32:51	Thermal	No Approaches	23:32:54	0	0	0	0	0	0	0	0
2015-09-23	2	TRUE	FALSE	6	-2.53162	34.8035	700442	9720340	2.1	95	21.1	23:20:58	Wildebeest	Scheduled	23:33:51	Spotlight	No Approaches	23:33:55	0	0	0	0	0	0	0	0
2015-09-23	2	TRUE	FALSE	6	-2.53162	34.8035	700442	9720340	2.1	95	21.1	23:20:58	Wildebeest	Unscheduled	23:38:00	Spotlight	Likely Hyena	23:38:06	0	0	0	0	0	0	2	2
2015-09-23	2	TRUE	FALSE	6	-2.53162	34.8035	700442	9720340	2.1	95	21.1	23:20:58	Wildebeest	Unscheduled	23:39:35	Thermal	Spotted Hyena	23:39:40	0	0	1	0	0	0	0	1
2015-09-23	2	TRUE	FALSE	6	-2.53162	34.8035	700442	9720340	2.1	95	21.1	23:20:58	Wildebeest	Unscheduled	23:40:50	Spotlight	Spotted Hyena	23:40:55	0	0	1	0	0	0	0	1
2015-09-23	2	TRUE	FALSE	6	-2.53162	34.8035	700442	9720340	2.1	95	21.1	23:20:58	Wildebeest	Unscheduled	23:42:48	Thermal	Spotted Hyena	23:42:51	0	0	2	0	0	0	0	2
2015-09-23	2	TRUE	FALSE	6	-2.53162	34.8035	700442	9720340	2.1	95	21.1	23:20:58	Wildebeest	Unscheduled	23:43:52	Spotlight	Spotted Hyena	23:44:06	0	0	3	0	0	0	0	3
2015-09-23	2	TRUE	FALSE	6	-2.53162	34.8035	700442	9720340	2.1	95	21.1	23:20:58	Wildebeest	Unscheduled	23:45:38	Thermal	Spotted Hyena	23:45:40	0	0	2	0	0	0	0	2
2015-09-23	2	TRUE	FALSE	6	-2.53162	34.8035	700442	9720340	2.1	95	21.1	23:20:58	Wildebeest	Scheduled	23:48:03	Spotlight	Spotted Hyena	23:48:08	0	0	2	0	0	0	0	2
2015-09-23	2	TRUE	FALSE	6	-2.53162	34.8035	700442	9720340	2.1	95	21.1	23:20:58	Wildebeest	Scheduled	23:50:01	Thermal	Spotted Hyena	23:50:04	0	0	3	0	0	0	0	3
2015-09-23	2	TRUE	FALSE	6	-2.53162	34.8035	700442	9720340	2.1	95	21.1	23:20:58	Wildebeest	Unscheduled	23:53:36	Spotlight	Likely Hyena	23:53:39	0	0	0	0	0	0	2	2
2015-09-23	2	TRUE	FALSE	6	-2.53162	34.8035	700442	9720340	2.1	95	21.1	23:20:58	Wildebeest	Unscheduled	23:55:30	Thermal	Spotted Hyena	23:55:35	0	0	0	0	0	0	2	2
2015-09-23	2	TRUE	FALSE	6	-2.53162	34.8035	700442	9720340	2.1	95	21.1	23:20:58	Wildebeest	Unscheduled	23:56:36	Spotlight	Likely Hyena	23:56:45	0	0	0	0	0	0	2	2
2015-09-23	2	TRUE	FALSE	6	-2.53162	34.8035	700442	9720340	2.1	95	21.1	23:20:58	Wildebeest	Unscheduled	23:58:48	Spotlight	Spotted Hyena	23:58:51	0	0	2	0	0	0	0	2
2015-09-24	2	TRUE	FALSE	6	-2.53162	34.8035	700442	9720340	2.1	95	21.1	23:20:58	Wildebeest	Unscheduled	00:00:22	Thermal	Spotted Hyena	00:00:25	0	0	3	0	0	0	0	3
2015-09-24	2	TRUE	FALSE	6	-2.53162	34.8035	700442	9720340	2.1	95	21.1	23:20:58	Wildebeest	Scheduled	00:02:37	Thermal	Spotted Hyena	00:02:42	0	0	2	0	0	0	0	2
2015-09-24	2	TRUE	FALSE	6	-2.53162	34.8035	700442	9720340	2.1	95	21.1	23:20:58	Wildebeest	Scheduled	00:03:44	Spotlight	Spotted Hyena	00:03:52	0	0	2	0	0	0	0	2
2015-09-24	2	TRUE	FALSE	6	-2.53162	34.8035	700442	9720340	2.1	95	21.1	23:20:58	Wildebeest	Unscheduled	00:08:18	Spotlight	Spotted Hyena	00:08:24	0	0	2	0	0	0	0	2
2015-09-24	2	TRUE	FALSE	6	-2.53162	34.8035	700442	9720340	2.1	95	21.1	23:20:58	Wildebeest	Unscheduled	00:08:32	Spotlight	Likely Hyena	00:08:38	0	0	0	0	0	0	1	1
2015-09-24	2	TRUE	FALSE	6	-2.53162	34.8035	700442	9720340	2.1	95	21.1	23:20:58	Wildebeest	Unscheduled	00:10:00	Thermal	Spotted Hyena	00:10:04	0	0	4	0	0	0	0	4
2015-09-24	2	TRUE	FALSE	6	-2.53162	34.8035	700442	9720340	2.1	95	21.1	23:20:58	Wildebeest	Unscheduled	00:11:13	Spotlight	Spotted Hyena	00:11:16	0	0	3	0	0	0	0	3
2015-09-24	2	TRUE	FALSE	6	-2.53162	34.8035	700442	9720340	2.1	95	21.1	23:20:58	Wildebeest	Unscheduled	00:13:33	Spotlight	Spotted Hyena	00:13:36	0	1	1	0	0	0	0	2
2015-09-24	2	TRUE	FALSE	6	-2.53162	34.8035	700442	9720340	2.1	95	21.1	23:20:58	Wildebeest	Unscheduled	00:14:57	Spotlight	Spotted Hyena	00:15:02	0	0	3	0	0	0	0	3
2015-09-24	2	TRUE	FALSE	6	-2.53162	34.8035	700442	9720340	2.1	95	21.1	23:20:58	Wildebeest	Unscheduled	00:16:52	Thermal	Spotted Hyena	00:16:55	0	0	2	0	0	0	0	2
2015-09-24	2	TRUE	FALSE	6	-2.53162	34.8035	700442	9720340	2.1	95	21.1	23:20:58	Wildebeest	Scheduled	00:18:07	Spotlight	Spotted Hyena	00:18:13	0	0	1	0	0	0	0	1
2015-09-24	2	TRUE	FALSE	6	-2.53162	34.8035	700442	9720340	2.1	95	21.1	23:20:58	Wildebeest	Scheduled	00:18:55	Thermal	Likely Hyena	00:18:59	0	0	0	0	0	0	1	1
2015-09-24	2	TRUE	FALSE	6	-2.53162	34.8035	700442	9720340	2.1	95	21.1	23:20:58	Wildebeest	Unscheduled	00:23:16	Spotlight	No Approaches	00:23:17	0	0	0	0	0	0	0	0
2015-09-24	2	TRUE	FALSE	6	-2.53162	34.8035	700442	9720340	2.1	95	21.1	23:20:58	Wildebeest	Unscheduled	00:24:38	Thermal	No Approaches	00:24:42	0	0	0	0	0	0	0	0
2015-09-24	2	TRUE	FALSE	6	-2.53162	34.8035	700442	9720340	2.1	95	21.1	23:20:58	Wildebeest	Unscheduled	00:26:11	Spotlight	No Approaches	00:26:17	0	0	0	0	0	0	0	0
2015-09-24	2	TRUE	FALSE	6	-2.53162	34.8035	700442	9720340	2.1	95	21.1	23:20:58	Wildebeest	Unscheduled	00:27:13	Thermal	Likely Lion	00:27:18	1	0	0	0	0	0	0	1
2015-09-24	2	TRUE	FALSE	6	-2.53162	34.8035	700442	9720340	2.1	95	21.1	23:20:58	Wildebeest	Unscheduled	00:29:27	Spotlight	No Approaches	00:29:30	0	0	0	0	0	0	0	0
2015-09-24	2	TRUE	FALSE	6	-2.53162	34.8035	700442	9720340	2.1	95	21.1	23:20:58	Wildebeest	Unscheduled	00:31:59	Spotlight	No Approaches	00:32:04	0	0	0	0	0	0	0	0
2015-09-24	2	TRUE	FALSE	6	-2.53162	34.8035	700442	9720340	2.1	95	21.1	23:20:58	Wildebeest	Scheduled	00:32:42	Thermal	No Approaches	00:32:47	0	0	0	0	0	0	0	0
2015-09-24	2	TRUE	FALSE	6	-2.53162	34.8035	700442	9720340	2.1	95	21.1	23:20:58	Wildebeest	Scheduled	00:33:29	Spotlight	No Approaches	00:33:33	0	0	0	0	0	0	0	0
2015-09-24	2	TRUE	FALSE	6	-2.53162	34.8035	700442	9720340	2.1	95	21.1	23:20:58	Wildebeest	End Call-up	00:33:35	NA	NA	NA	NA	NA	NA	NA	NA	NA	NA	NA
2015-09-24	2	TRUE	FALSE	7	-2.7394	35.1122	734735	9697300	19.4	0	21.5	19:37:57	Wildebeest	Scheduled	19:38:00	Spotlight	No Approaches	19:38:02	0	0	0	0	0	0	0	0
2015-09-24	2	TRUE	FALSE	7	-2.7394	35.1122	734735	9697300	19.4	0	21.5	19:37:57	Wildebeest	Scheduled	19:38:11	Thermal	No Approaches	19:38:15	0	0	0	0	0	0	0	0
2015-09-24	2	TRUE	FALSE	7	-2.7394	35.1122	734735	9697300	19.4	0	21.5	19:37:57	Wildebeest	Unscheduled	19:44:40	Thermal	No Approaches	19:44:43	0	0	0	0	0	0	0	0
2015-09-24	2	TRUE	FALSE	7	-2.7394	35.1122	734735	9697300	19.4	0	21.5	19:37:57	Wildebeest	Unscheduled	19:47:16	Thermal	No Approaches	19:47:19	0	0	0	0	0	0	0	0
2015-09-24	2	TRUE	FALSE	7	-2.7394	35.1122	734735	9697300	19.4	0	21.5	19:37:57	Wildebeest	Scheduled	19:48:55	Thermal	No Approaches	19:48:58	0	0	0	0	0	0	0	0
2015-09-24	2	TRUE	FALSE	7	-2.7394	35.1122	734735	9697300	19.4	0	21.5	19:37:57	Wildebeest	Scheduled	19:49:46	Spotlight	No Approaches	19:49:47	0	0	0	0	0	0	0	0
2015-09-24	2	TRUE	FALSE	7	-2.7394	35.1122	734735	9697300	19.4	0	21.5	19:37:57	Wildebeest	Unscheduled	19:54:10	Thermal	No Approaches	19:54:13	0	0	0	0	0	0	0	0
2015-09-24	2	TRUE	FALSE	7	-2.7394	35.1122	734735	9697300	19.4	0	21.5	19:37:57	Wildebeest	Unscheduled	19:55:13	Spotlight	No Approaches	19:55:18	0	0	0	0	0	0	0	0
2015-09-24	2	TRUE	FALSE	7	-2.7394	35.1122	734735	9697300	19.4	0	21.5	19:37:57	Wildebeest	Unscheduled	19:56:51	Thermal	No Approaches	19:56:55	0	0	0	0	0	0	0	0
2015-09-24	2	TRUE	FALSE	7	-2.7394	35.1122	734735	9697300	19.4	0	21.5	19:37:57	Wildebeest	Unscheduled	19:58:12	Spotlight	No Approaches	19:58:15	0	0	0	0	0	0	0	0
2015-09-24	2	TRUE	FALSE	7	-2.7394	35.1122	734735	9697300	19.4	0	21.5	19:37:57	Wildebeest	Unscheduled	20:00:18	Thermal	No Approaches	20:00:21	0	0	0	0	0	0	0	0
2015-09-24	2	TRUE	FALSE	7	-2.7394	35.1122	734735	9697300	19.4	0	21.5	19:37:57	Wildebeest	Unscheduled	20:01:24	Spotlight	No Approaches	20:01:29	0	0	0	0	0	0	0	0
2015-09-24	2	TRUE	FALSE	7	-2.7394	35.1122	734735	9697300	19.4	0	21.5	19:37:57	Wildebeest	Unscheduled	20:02:47	Thermal	No Approaches	20:02:49	0	0	0	0	0	0	0	0
2015-09-24	2	TRUE	FALSE	7	-2.7394	35.1122	734735	9697300	19.4	0	21.5	19:37:57	Wildebeest	Scheduled	20:04:20	Spotlight	No Approaches	20:04:23	0	0	0	0	0	0	0	0
2015-09-24	2	TRUE	FALSE	7	-2.7394	35.1122	734735	9697300	19.4	0	21.5	19:37:57	Wildebeest	Scheduled	20:05:07	Thermal	No Approaches	20:05:17	0	0	0	0	0	0	0	0
2015-09-24	2	TRUE	FALSE	7	-2.7394	35.1122	734735	9697300	19.4	0	21.5	19:37:57	Wildebeest	Unscheduled	20:10:16	Spotlight	No Approaches	20:10:19	0	0	0	0	0	0	0	0
2015-09-24	2	TRUE	FALSE	7	-2.7394	35.1122	734735	9697300	19.4	0	21.5	19:37:57	Wildebeest	Unscheduled	20:13:08	Spotlight	Spotted Hyena	20:13:11	0	0	1	0	0	0	0	1
2015-09-24	2	TRUE	FALSE	7	-2.7394	35.1122	734735	9697300	19.4	0	21.5	19:37:57	Wildebeest	Unscheduled	20:14:44	Spotlight	Spotted Hyena	20:14:45	0	0	2	0	0	0	0	2
2015-09-24	2	TRUE	FALSE	7	-2.7394	35.1122	734735	9697300	19.4	0	21.5	19:37:57	Wildebeest	Unscheduled	20:17:42	Thermal	Spotted Hyena	20:17:45	0	0	2	0	0	0	0	2
2015-09-24	2	TRUE	FALSE	7	-2.7394	35.1122	734735	9697300	19.4	0	21.5	19:37:57	Wildebeest	Unscheduled	20:17:56	Thermal	Likely Hyena	20:17:58	0	0	0	0	0	0	2	2
2015-09-24	2	TRUE	FALSE	7	-2.7394	35.1122	734735	9697300	19.4	0	21.5	19:37:57	Wildebeest	Scheduled	20:19:35	Thermal	Likely Hyena	20:19:38	0	0	0	0	0	0	4	4
2015-09-24	2	TRUE	FALSE	7	-2.7394	35.1122	734735	9697300	19.4	0	21.5	19:37:57	Wildebeest	Scheduled	20:20:56	Spotlight	Likely Hyena	20:20:59	0	0	0	0	0	0	4	4
2015-09-24	2	TRUE	FALSE	7	-2.7394	35.1122	734735	9697300	19.4	0	21.5	19:37:57	Wildebeest	Unscheduled	20:26:38	Thermal	Spotted Hyena	20:26:42	0	0	1	0	0	0	0	1
2015-09-24	2	TRUE	FALSE	7	-2.7394	35.1122	734735	9697300	19.4	0	21.5	19:37:57	Wildebeest	Unscheduled	20:28:35	Spotlight	Spotted Hyena	20:28:38	0	0	1	0	0	0	0	1
2015-09-24	2	TRUE	FALSE	7	-2.7394	35.1122	734735	9697300	19.4	0	21.5	19:37:57	Wildebeest	Unscheduled	20:30:21	Thermal	Spotted Hyena	20:30:26	0	0	1	0	0	0	0	1
2015-09-24	2	TRUE	FALSE	7	-2.7394	35.1122	734735	9697300	19.4	0	21.5	19:37:57	Wildebeest	Scheduled	20:35:49	Spotlight	No Approaches	20:35:56	0	0	0	0	0	0	0	0
2015-09-24	2	TRUE	FALSE	7	-2.7394	35.1122	734735	9697300	19.4	0	21.5	19:37:57	Wildebeest	Scheduled	20:36:48	Thermal	Spotted Hyena	20:36:50	0	0	1	0	0	0	0	1
2015-09-24	2	TRUE	FALSE	7	-2.7394	35.1122	734735	9697300	19.4	0	21.5	19:37:57	Wildebeest	Unscheduled	20:40:37	Thermal	Spotted Hyena	20:40:39	0	0	1	0	0	0	0	1
2015-09-24	2	TRUE	FALSE	7	-2.7394	35.1122	734735	9697300	19.4	0	21.5	19:37:57	Wildebeest	Unscheduled	20:40:48	Thermal	Likely Hyena	20:40:52	0	0	0	0	0	0	1	1
2015-09-24	2	TRUE	FALSE	7	-2.7394	35.1122	734735	9697300	19.4	0	21.5	19:37:57	Wildebeest	Unscheduled	20:42:35	Spotlight	Spotted Hyena	20:42:37	0	0	5	0	0	0	0	5
2015-09-24	2	TRUE	FALSE	7	-2.7394	35.1122	734735	9697300	19.4	0	21.5	19:37:57	Wildebeest	Unscheduled	20:45:38	Thermal	Spotted Hyena	20:45:40	0	0	5	0	0	0	0	5
2015-09-24	2	TRUE	FALSE	7	-2.7394	35.1122	734735	9697300	19.4	0	21.5	19:37:57	Wildebeest	Unscheduled	20:46:55	Spotlight	Spotted Hyena	20:46:58	0	0	7	0	0	0	0	7
2015-09-24	2	TRUE	FALSE	7	-2.7394	35.1122	734735	9697300	19.4	0	21.5	19:37:57	Wildebeest	Scheduled	20:48:59	Thermal	Spotted Hyena	20:49:02	0	0	3	0	0	0	0	3
2015-09-24	2	TRUE	FALSE	7	-2.7394	35.1122	734735	9697300	19.4	0	21.5	19:37:57	Wildebeest	Scheduled	20:50:01	Spotlight	Spotted Hyena	20:50:04	0	0	3	0	0	0	0	3
2015-09-24	2	TRUE	FALSE	7	-2.7394	35.1122	734735	9697300	19.4	0	21.5	19:37:57	Wildebeest	End Call-up	20:50:17	NA	NA	NA	NA	NA	NA	NA	NA	NA	NA	NA
2015-09-22	2	TRUE	FALSE	8	-2.48622	34.9227	713701	9725340	3.6	47	20.5	22:42:31	Wildebeest	Scheduled	22:42:33	Thermal	No Approaches	22:42:36	0	0	0	0	0	0	0	0
2015-09-22	2	TRUE	FALSE	8	-2.48622	34.9227	713701	9725340	3.6	47	20.5	22:42:31	Wildebeest	Scheduled	22:46:12	Spotlight	No Approaches	22:46:17	0	0	0	0	0	0	0	0
2015-09-22	2	TRUE	FALSE	8	-2.48622	34.9227	713701	9725340	3.6	47	20.5	22:42:31	Wildebeest	Unscheduled	22:46:50	Thermal	No Approaches	22:46:54	0	0	0	0	0	0	0	0
2015-09-22	2	TRUE	FALSE	8	-2.48622	34.9227	713701	9725340	3.6	47	20.5	22:42:31	Wildebeest	Unscheduled	22:47:48	Spotlight	No Approaches	22:47:51	0	0	0	0	0	0	0	0
2015-09-22	2	TRUE	FALSE	8	-2.48622	34.9227	713701	9725340	3.6	47	20.5	22:42:31	Wildebeest	Unscheduled	22:49:07	Thermal	No Approaches	22:49:12	0	0	0	0	0	0	0	0
2015-09-22	2	TRUE	FALSE	8	-2.48622	34.9227	713701	9725340	3.6	47	20.5	22:42:31	Wildebeest	Unscheduled	22:52:17	Spotlight	Spotted Hyena	22:52:20	0	0	2	0	0	0	0	2
2015-09-22	2	TRUE	FALSE	8	-2.48622	34.9227	713701	9725340	3.6	47	20.5	22:42:31	Wildebeest	Scheduled	22:54:05	Spotlight	Spotted Hyena	22:54:08	0	0	2	0	0	0	0	2
2015-09-22	2	TRUE	FALSE	8	-2.48622	34.9227	713701	9725340	3.6	47	20.5	22:42:31	Wildebeest	Scheduled	22:54:24	Spotlight	Likely Hyena	22:54:27	0	0	0	0	0	0	1	0
2015-09-22	2	TRUE	FALSE	8	-2.48622	34.9227	713701	9725340	3.6	47	20.5	22:42:31	Wildebeest	Scheduled	22:55:20	Thermal	Spotted Hyena	22:55:28	0	0	1	0	0	0	0	1
2015-09-22	2	TRUE	FALSE	8	-2.48622	34.9227	713701	9725340	3.6	47	20.5	22:42:31	Wildebeest	Unscheduled	23:00:54	Spotlight	Spotted Hyena	23:00:56	0	0	3	0	0	0	0	3
2015-09-22	2	TRUE	FALSE	8	-2.48622	34.9227	713701	9725340	3.6	47	20.5	22:42:31	Wildebeest	Unscheduled	23:02:31	Thermal	Spotted Hyena	23:02:36	0	0	3	0	0	0	0	3
2015-09-22	2	TRUE	FALSE	8	-2.48622	34.9227	713701	9725340	3.6	47	20.5	22:42:31	Wildebeest	Unscheduled	23:04:10	Spotlight	Spotted Hyena	23:04:15	0	1	4	0	0	0	0	5
2015-09-22	2	TRUE	FALSE	8	-2.48622	34.9227	713701	9725340	3.6	47	20.5	22:42:31	Wildebeest	Unscheduled	23:06:49	Thermal	Spotted Hyena	23:06:52	0	0	6	0	0	0	0	6
2015-09-22	2	TRUE	FALSE	8	-2.48622	34.9227	713701	9725340	3.6	47	20.5	22:42:31	Wildebeest	Scheduled	23:08:55	Thermal	Spotted Hyena	23:08:58	0	0	6	0	0	0	0	6
2015-09-22	2	TRUE	FALSE	8	-2.48622	34.9227	713701	9725340	3.6	47	20.5	22:42:31	Wildebeest	Scheduled	23:10:30	Spotlight	Spotted Hyena	23:10:34	0	0	8	0	0	0	0	8
2015-09-22	2	TRUE	FALSE	8	-2.48622	34.9227	713701	9725340	3.6	47	20.5	22:42:31	Wildebeest	Scheduled	23:10:43	Spotlight	Likely Hyena	23:10:46	0	0	0	0	0	0	4	4
2015-09-22	2	TRUE	FALSE	8	-2.48622	34.9227	713701	9725340	3.6	47	20.5	22:42:31	Wildebeest	Unscheduled	23:16:06	Spotlight	Spotted Hyena	23:16:11	0	0	11	0	0	0	0	11
2015-09-22	2	TRUE	FALSE	8	-2.48622	34.9227	713701	9725340	3.6	47	20.5	22:42:31	Wildebeest	Unscheduled	23:18:55	Thermal	Spotted Hyena	23:19:00	0	0	16	0	0	0	0	16
2015-09-22	2	TRUE	FALSE	8	-2.48622	34.9227	713701	9725340	3.6	47	20.5	22:42:31	Wildebeest	Unscheduled	23:21:25	Spotlight	Spotted Hyena	23:21:28	0	0	14	0	0	0	0	14
2015-09-22	2	TRUE	FALSE	8	-2.48622	34.9227	713701	9725340	3.6	47	20.5	22:42:31	Wildebeest	Scheduled	23:24:15	Spotlight	Spotted Hyena	23:24:25	0	0	7	0	0	1	0	8
2015-09-22	2	TRUE	FALSE	8	-2.48622	34.9227	713701	9725340	3.6	47	20.5	22:42:31	Wildebeest	Scheduled	23:24:39	Spotlight	Likely Hyena	23:24:42	0	0	0	0	0	0	2	2
2015-09-22	2	TRUE	FALSE	8	-2.48622	34.9227	713701	9725340	3.6	47	20.5	22:42:31	Wildebeest	Scheduled	23:25:47	Thermal	Spotted Hyena	23:25:54	0	0	0	0	0	0	10	10
2015-09-22	2	TRUE	FALSE	8	-2.48622	34.9227	713701	9725340	3.6	47	20.5	22:42:31	Wildebeest	Unscheduled	23:30:18	Spotlight	Spotted Hyena	23:30:21	0	0	4	0	0	0	0	4
2015-09-22	2	TRUE	FALSE	8	-2.48622	34.9227	713701	9725340	3.6	47	20.5	22:42:31	Wildebeest	Unscheduled	23:30:34	Spotlight	Likely Hyena	23:30:39	0	0	0	0	0	0	2	2
2015-09-22	2	TRUE	FALSE	8	-2.48622	34.9227	713701	9725340	3.6	47	20.5	22:42:31	Wildebeest	Unscheduled	23:33:02	Thermal	Spotted Hyena	23:33:05	0	0	0	0	0	0	8	8
2015-09-22	2	TRUE	FALSE	8	-2.48622	34.9227	713701	9725340	3.6	47	20.5	22:42:31	Wildebeest	Unscheduled	23:34:36	Spotlight	Spotted Hyena	23:34:41	0	0	9	0	0	0	0	9
2015-09-22	2	TRUE	FALSE	8	-2.48622	34.9227	713701	9725340	3.6	47	20.5	22:42:31	Wildebeest	Scheduled	23:39:19	Thermal	Spotted Hyena	23:39:24	0	0	0	0	0	0	6	6
2015-09-22	2	TRUE	FALSE	8	-2.48622	34.9227	713701	9725340	3.6	47	20.5	22:42:31	Wildebeest	Scheduled	23:40:44	Spotlight	Spotted Hyena	23:40:48	0	0	3	0	0	0	0	3
2015-09-22	2	TRUE	FALSE	8	-2.48622	34.9227	713701	9725340	3.6	47	20.5	22:42:31	Wildebeest	Unscheduled	23:45:49	Spotlight	Likely Hyena	23:45:54	0	0	0	0	0	0	1	1
2015-09-22	2	TRUE	FALSE	8	-2.48622	34.9227	713701	9725340	3.6	47	20.5	22:42:31	Wildebeest	Unscheduled	23:46:04	Spotlight	Spotted Hyena	23:46:07	0	0	3	0	0	0	0	3
2015-09-22	2	TRUE	FALSE	8	-2.48622	34.9227	713701	9725340	3.6	47	20.5	22:42:31	Wildebeest	Unscheduled	23:50:09	Thermal	Spotted Hyena	23:50:12	0	0	4	0	0	0	0	4
2015-09-22	2	TRUE	FALSE	8	-2.48622	34.9227	713701	9725340	3.6	47	20.5	22:42:31	Wildebeest	Unscheduled	23:51:09	Spotlight	Spotted Hyena	23:51:16	0	0	3	0	0	0	0	3
2015-09-22	2	TRUE	FALSE	8	-2.48622	34.9227	713701	9725340	3.6	47	20.5	22:42:31	Wildebeest	Unscheduled	23:51:30	Spotlight	Likely Hyena	23:51:33	0	0	0	0	0	0	1	1
2015-09-22	2	TRUE	FALSE	8	-2.48622	34.9227	713701	9725340	3.6	47	20.5	22:42:31	Wildebeest	Scheduled	23:53:50	Spotlight	Spotted Hyena	23:53:52	0	0	6	0	0	0	0	6
2015-09-22	2	TRUE	FALSE	8	-2.48622	34.9227	713701	9725340	3.6	47	20.5	22:42:31	Wildebeest	Scheduled	23:55:10	Thermal	Spotted Hyena	23:55:13	0	0	5	0	0	0	0	5
2015-09-22	2	TRUE	FALSE	8	-2.48622	34.9227	713701	9725340	3.6	47	20.5	22:42:31	Wildebeest	Scheduled	23:55:24	Thermal	Likely Hyena	23:55:27	0	0	0	0	0	0	1	1
2015-09-22	2	TRUE	FALSE	8	-2.48622	34.9227	713701	9725340	3.6	47	20.5	22:42:31	Wildebeest	End Call-up	23:55:37	NA	NA	NA	NA	NA	NA	NA	NA	NA	NA	NA
2015-09-25	2	TRUE	FALSE	9	-2.61263	34.8444	704975	9711370	8.6	89	22.2	22:12:22	Wildebeest	Scheduled	22:12:24	Spotlight	No Approaches	22:12:27	0	0	0	0	0	0	0	0
2015-09-25	2	TRUE	FALSE	9	-2.61263	34.8444	704975	9711370	8.6	89	22.2	22:12:22	Wildebeest	Scheduled	22:12:29	Thermal	No Approaches	22:13:36	0	0	0	0	0	0	0	0
2015-09-25	2	TRUE	FALSE	9	-2.61263	34.8444	704975	9711370	8.6	89	22.2	22:12:22	Wildebeest	Unscheduled	22:20:26	Thermal	Lion	22:20:31	1	0	0	0	1	0	0	2
2015-09-25	2	TRUE	FALSE	9	-2.61263	34.8444	704975	9711370	8.6	89	22.2	22:12:22	Wildebeest	Unscheduled	22:21:27	Spotlight	Lion	22:21:30	1	0	0	0	1	0	0	2
2015-09-25	2	TRUE	FALSE	9	-2.61263	34.8444	704975	9711370	8.6	89	22.2	22:12:22	Wildebeest	Scheduled	22:25:10	Thermal	Lion	22:25:13	1	0	0	0	1	0	0	2
2015-09-25	2	TRUE	FALSE	9	-2.61263	34.8444	704975	9711370	8.6	89	22.2	22:12:22	Wildebeest	Scheduled	22:26:41	Spotlight	Lion	22:26:44	1	0	0	0	1	0	0	2
2015-09-25	2	TRUE	FALSE	9	-2.61263	34.8444	704975	9711370	8.6	89	22.2	22:12:22	Wildebeest	Scheduled	22:26:56	Spotlight	Likely Hyena	22:26:58	0	0	0	0	0	0	2	2
2015-09-25	2	TRUE	FALSE	9	-2.61263	34.8444	704975	9711370	8.6	89	22.2	22:12:22	Wildebeest	Unscheduled	22:31:13	Spotlight	Lion	22:31:16	1	0	0	0	1	0	0	2
2015-09-25	2	TRUE	FALSE	9	-2.61263	34.8444	704975	9711370	8.6	89	22.2	22:12:22	Wildebeest	Unscheduled	22:33:20	Thermal	Lion	22:33:28	0	0	0	0	0	0	2	2
2015-09-25	2	TRUE	FALSE	9	-2.61263	34.8444	704975	9711370	8.6	89	22.2	22:12:22	Wildebeest	Unscheduled	22:35:16	Thermal	Lion	22:35:24	0	0	0	0	0	0	2	2
2015-09-25	2	TRUE	FALSE	9	-2.61263	34.8444	704975	9711370	8.6	89	22.2	22:12:22	Wildebeest	Unscheduled	22:38:37	Spotlight	Spotted Hyena	22:38:40	0	0	2	0	0	0	0	2
2015-09-25	2	TRUE	FALSE	9	-2.61263	34.8444	704975	9711370	8.6	89	22.2	22:12:22	Wildebeest	Scheduled	22:40:25	Spotlight	Spotted Hyena	22:40:30	0	0	2	0	0	0	0	2
2015-09-25	2	TRUE	FALSE	9	-2.61263	34.8444	704975	9711370	8.6	89	22.2	22:12:22	Wildebeest	Scheduled	22:40:44	Spotlight	Likely Hyena	22:40:46	0	0	0	0	0	0	1	1
2015-09-25	2	TRUE	FALSE	9	-2.61263	34.8444	704975	9711370	8.6	89	22.2	22:12:22	Wildebeest	Scheduled	22:42:45	Thermal	Spotted Hyena	22:42:48	0	0	0	0	0	0	1	1
2015-09-25	2	TRUE	FALSE	9	-2.61263	34.8444	704975	9711370	8.6	89	22.2	22:12:22	Wildebeest	Unscheduled	22:46:04	Spotlight	Likely Hyena	22:46:06	0	0	0	0	0	0	2	2
2015-09-25	2	TRUE	FALSE	9	-2.61263	34.8444	704975	9711370	8.6	89	22.2	22:12:22	Wildebeest	Unscheduled	22:47:59	Thermal	No Approaches	22:48:02	0	0	0	0	0	0	0	0
2015-09-25	2	TRUE	FALSE	9	-2.61263	34.8444	704975	9711370	8.6	89	22.2	22:12:22	Wildebeest	Unscheduled	22:50:51	Spotlight	Lion	22:50:54	0	0	0	0	1	0	0	1
2015-09-25	2	TRUE	FALSE	9	-2.61263	34.8444	704975	9711370	8.6	89	22.2	22:12:22	Wildebeest	Unscheduled	22:51:05	Spotlight	Spotted Hyena	22:51:08	0	0	0	0	0	0	2	2
2015-09-25	2	TRUE	FALSE	9	-2.61263	34.8444	704975	9711370	8.6	89	22.2	22:12:22	Wildebeest	Unscheduled	22:51:56	Spotlight	Likely Hyena	22:52:04	0	0	0	0	0	0	1	1
2015-09-25	2	TRUE	FALSE	9	-2.61263	34.8444	704975	9711370	8.6	89	22.2	22:12:22	Wildebeest	Scheduled	22:55:58	Thermal	Lion	22:56:01	0	0	0	0	0	0	1	1
2015-09-25	2	TRUE	FALSE	9	-2.61263	34.8444	704975	9711370	8.6	89	22.2	22:12:22	Wildebeest	Scheduled	22:56:41	Thermal	Spotted Hyena	22:56:46	0	0	2	0	0	0	0	2
2015-09-25	2	TRUE	FALSE	9	-2.61263	34.8444	704975	9711370	8.6	89	22.2	22:12:22	Wildebeest	Scheduled	22:58:53	Spotlight	Spotted Hyena	22:58:58	0	0	2	0	0	0	0	2
2015-09-25	2	TRUE	FALSE	9	-2.61263	34.8444	704975	9711370	8.6	89	22.2	22:12:22	Wildebeest	Unscheduled	23:02:23	Thermal	Lion	23:02:28	0	0	0	0	0	0	1	1
2015-09-25	2	TRUE	FALSE	9	-2.61263	34.8444	704975	9711370	8.6	89	22.2	22:12:22	Wildebeest	Unscheduled	23:04:07	Spotlight	Likely Hyena	23:04:12	0	0	0	0	0	0	1	1
2015-09-25	2	TRUE	FALSE	9	-2.61263	34.8444	704975	9711370	8.6	89	22.2	22:12:22	Wildebeest	Unscheduled	23:08:12	Thermal	Spotted Hyena	23:08:14	0	0	2	0	0	0	0	2
2015-09-25	2	TRUE	FALSE	9	-2.61263	34.8444	704975	9711370	8.6	89	22.2	22:12:22	Wildebeest	Unscheduled	23:08:36	Thermal	Lion	23:08:57	0	0	0	0	0	0	1	1
2015-09-25	2	TRUE	FALSE	9	-2.61263	34.8444	704975	9711370	8.6	89	22.2	22:12:22	Wildebeest	Scheduled	23:10:32	Spotlight	Spotted Hyena	23:10:35	0	0	1	0	0	0	0	1
2015-09-25	2	TRUE	FALSE	9	-2.61263	34.8444	704975	9711370	8.6	89	22.2	22:12:22	Wildebeest	Scheduled	23:12:52	Thermal	Spotted Hyena	23:12:54	0	0	0	0	0	0	1	1
2015-09-25	2	TRUE	FALSE	9	-2.61263	34.8444	704975	9711370	8.6	89	22.2	22:12:22	Wildebeest	Unscheduled	23:16:24	Spotlight	No Approaches	23:16:30	0	0	0	0	0	0	0	0
2015-09-25	2	TRUE	FALSE	9	-2.61263	34.8444	704975	9711370	8.6	89	22.2	22:12:22	Wildebeest	Unscheduled	23:19:43	Thermal	Spotted Hyena	23:19:44	0	0	1	0	0	0	0	1
2015-09-25	2	TRUE	FALSE	9	-2.61263	34.8444	704975	9711370	8.6	89	22.2	22:12:22	Wildebeest	Unscheduled	23:23:37	Thermal	Spotted Hyena	23:23:40	0	0	0	0	0	0	1	1
2015-09-25	2	TRUE	FALSE	9	-2.61263	34.8444	704975	9711370	8.6	89	22.2	22:12:22	Wildebeest	Scheduled	23:25:30	Thermal	Spotted Hyena	23:25:33	0	0	1	0	0	0	0	1
2015-09-25	2	TRUE	FALSE	9	-2.61263	34.8444	704975	9711370	8.6	89	22.2	22:12:22	Wildebeest	Scheduled	23:26:51	Spotlight	Spotted Hyena	23:26:53	0	0	1	0	0	0	0	1
2015-09-25	2	TRUE	FALSE	9	-2.61263	34.8444	704975	9711370	8.6	89	22.2	22:12:22	Wildebeest	End Call-up	23:56:05	NA	NA	NA	NA	NA	NA	NA	NA	NA	NA	NA
2015-09-25	2	FALSE	TRUE	10	-2.7105	34.9236	713768	9700540	11.5	100	21.1	21:13:11	Wildebeest	Scheduled	21:13:14	Spotlight	No Approaches	21:14:29	0	0	0	0	0	0	0	0
2015-09-25	2	FALSE	TRUE	10	-2.7105	34.9236	713768	9700540	11.5	100	21.1	21:13:11	Wildebeest	Scheduled	21:14:32	Thermal	No Approaches	21:15:12	0	0	0	0	0	0	0	0
2015-09-25	2	FALSE	TRUE	10	-2.7105	34.9236	713768	9700540	11.5	100	21.1	21:13:11	Wildebeest	Unscheduled	21:20:27	Thermal	No Approaches	21:21:05	0	0	0	0	0	0	0	0
2015-09-25	2	FALSE	TRUE	10	-2.7105	34.9236	713768	9700540	11.5	100	21.1	21:13:11	Wildebeest	Unscheduled	21:23:22	Spotlight	No Approaches	21:24:40	0	0	0	0	0	0	0	0
2015-09-25	2	FALSE	TRUE	10	-2.7105	34.9236	713768	9700540	11.5	100	21.1	21:13:11	Wildebeest	Scheduled	21:25:47	Thermal	No Approaches	21:26:54	0	0	0	0	0	0	0	0
2015-09-25	2	FALSE	TRUE	10	-2.7105	34.9236	713768	9700540	11.5	100	21.1	21:13:11	Wildebeest	Scheduled	21:26:59	Spotlight	No Approaches	21:28:15	0	0	0	0	0	0	0	0
2015-09-25	2	FALSE	TRUE	10	-2.7105	34.9236	713768	9700540	11.5	100	21.1	21:13:11	Wildebeest	Unscheduled	21:32:47	Thermal	No Approaches	21:33:43	0	0	0	0	0	0	0	0
2015-09-25	2	FALSE	TRUE	10	-2.7105	34.9236	713768	9700540	11.5	100	21.1	21:13:11	Wildebeest	Unscheduled	21:35:31	Spotlight	Likely Hyena	21:37:11	0	0	0	0	0	0	0	1
2015-09-25	2	FALSE	TRUE	10	-2.7105	34.9236	713768	9700540	11.5	100	21.1	21:13:11	Wildebeest	Scheduled	21:40:58	Spotlight	No Approaches	21:42:22	0	0	0	0	0	0	0	0
2015-09-25	2	FALSE	TRUE	10	-2.7105	34.9236	713768	9700540	11.5	100	21.1	21:13:11	Wildebeest	Scheduled	21:42:25	Thermal	No Approaches	21:48:39	0	0	0	0	0	0	0	0
2015-09-25	2	FALSE	TRUE	10	-2.7105	34.9236	713768	9700540	11.5	100	21.1	21:13:11	Wildebeest	Unscheduled	21:48:47	Thermal	No Approaches	21:50:00	0	0	0	0	0	0	0	0
2015-09-25	2	FALSE	TRUE	10	-2.7105	34.9236	713768	9700540	11.5	100	21.1	21:13:11	Wildebeest	Unscheduled	21:53:02	Spotlight	Spotted Hyena	21:54:49	0	0	0	0	0	0	0	1
2015-09-25	2	FALSE	TRUE	10	-2.7105	34.9236	713768	9700540	11.5	100	21.1	21:13:11	Wildebeest	Unscheduled	21:54:56	Spotlight	Likely Hyena	21:55:01	0	0	0	0	0	0	0	2
2015-09-25	2	FALSE	TRUE	10	-2.7105	34.9236	713768	9700540	11.5	100	21.1	21:13:11	Wildebeest	Scheduled	21:56:18	Thermal	Likely Hyena	21:57:18	0	0	0	0	0	0	0	1
2015-09-25	2	FALSE	TRUE	10	-2.7105	34.9236	713768	9700540	11.5	100	21.1	21:13:11	Wildebeest	Scheduled	21:57:26	Spotlight	No Approaches	21:58:58	0	0	0	0	0	0	0	0
2015-09-25	2	FALSE	TRUE	10	-2.7105	34.9236	713768	9700540	11.5	100	21.1	21:13:11	Wildebeest	Unscheduled	22:03:47	Thermal	No Approaches	22:04:44	0	0	0	0	0	0	0	0
2015-09-25	2	FALSE	TRUE	10	-2.7105	34.9236	713768	9700540	11.5	100	21.1	21:13:11	Wildebeest	Unscheduled	22:06:48	Spotlight	No Approaches	22:08:35	0	0	0	0	0	0	0	0
2015-09-25	2	FALSE	TRUE	10	-2.7105	34.9236	713768	9700540	11.5	100	21.1	21:13:11	Wildebeest	Scheduled	22:11:08	Spotlight	No Approaches	22:12:56	0	0	0	0	0	0	0	0
2015-09-25	2	FALSE	TRUE	10	-2.7105	34.9236	713768	9700540	11.5	100	21.1	21:13:11	Wildebeest	Scheduled	22:13:10	Thermal	No Approaches	22:14:14	0	0	0	0	0	0	0	0
2015-09-25	2	FALSE	TRUE	10	-2.7105	34.9236	713768	9700540	11.5	100	21.1	21:13:11	Wildebeest	Unscheduled	22:20:45	Thermal	Spotted Hyena	22:21:44	0	0	0	0	0	0	0	1
2015-09-25	2	FALSE	TRUE	10	-2.7105	34.9236	713768	9700540	11.5	100	21.1	21:13:11	Wildebeest	Scheduled	22:25:43	Thermal	Spotted Hyena	22:26:39	0	0	0	0	0	0	0	2
2015-09-25	2	FALSE	TRUE	10	-2.7105	34.9236	713768	9700540	11.5	100	21.1	21:13:11	Wildebeest	Scheduled	22:26:44	Spotlight	Spotted Hyena	22:27:54	0	0	0	0	0	0	0	3
2015-09-25	2	FALSE	TRUE	10	-2.7105	34.9236	713768	9700540	11.5	100	21.1	21:13:11	Wildebeest	End Call-up	22:28:00	NA	NA	NA	NA	NA	NA	NA	NA	NA	NA	NA
2015-09-24	2	FALSE	TRUE	11	-2.54447	34.9188	713258	9718900	5	75	19.9	23:00:53	Wildebeest	Scheduled	23:02:47	Thermal	No Approaches	23:03:21	0	0	0	0	0	0	0	0
2015-09-24	2	FALSE	TRUE	11	-2.54447	34.9188	713258	9718900	5	75	19.9	23:00:53	Wildebeest	Unscheduled	23:08:42	Spotlight	No Approaches	23:09:35	0	0	0	0	0	0	0	0
2015-09-24	2	FALSE	TRUE	11	-2.54447	34.9188	713258	9718900	5	75	19.9	23:00:53	Wildebeest	Unscheduled	23:10:59	Thermal	No Approaches	23:11:37	0	0	0	0	0	0	0	0
2015-09-24	2	FALSE	TRUE	11	-2.54447	34.9188	713258	9718900	5	75	19.9	23:00:53	Wildebeest	Scheduled	23:11:56	Thermal	No Approaches	23:14:39	0	0	0	0	0	0	0	0
2015-09-24	2	FALSE	TRUE	11	-2.54447	34.9188	713258	9718900	5	75	19.9	23:00:53	Wildebeest	Scheduled	23:14:42	Spotlight	No Approaches	23:16:05	0	0	0	0	0	0	0	0
2015-09-24	2	FALSE	TRUE	11	-2.54447	34.9188	713258	9718900	5	75	19.9	23:00:53	Wildebeest	Unscheduled	23:17:43	Spotlight	Spotted Hyena	23:18:36	0	0	0	0	0	0	0	2
2015-09-24	2	FALSE	TRUE	11	-2.54447	34.9188	713258	9718900	5	75	19.9	23:00:53	Wildebeest	Unscheduled	23:21:55	Thermal	Spotted Hyena	23:22:25	0	0	0	0	0	0	0	2
2015-09-24	2	FALSE	TRUE	11	-2.54447	34.9188	713258	9718900	5	75	19.9	23:00:53	Wildebeest	Unscheduled	23:26:27	Spotlight	No Approaches	23:27:45	0	0	0	0	0	0	0	0
2015-09-24	2	FALSE	TRUE	11	-2.54447	34.9188	713258	9718900	5	75	19.9	23:00:53	Wildebeest	Scheduled	23:27:58	Spotlight	No Approaches	23:30:05	0	0	0	0	0	0	0	0
2015-09-24	2	FALSE	TRUE	11	-2.54447	34.9188	713258	9718900	5	75	19.9	23:00:53	Wildebeest	Scheduled	23:30:15	Thermal	No Approaches	23:31:17	0	0	0	0	0	0	0	0
2015-09-24	2	FALSE	TRUE	11	-2.54447	34.9188	713258	9718900	5	75	19.9	23:00:53	Wildebeest	Unscheduled	23:37:26	Thermal	Spotted Hyena	23:38:49	0	0	0	0	0	0	0	2
2015-09-24	2	FALSE	TRUE	11	-2.54447	34.9188	713258	9718900	5	75	19.9	23:00:53	Wildebeest	Unscheduled	23:42:37	Spotlight	Spotted Hyena	23:43:36	0	0	0	0	0	0	0	4
2015-09-24	2	FALSE	TRUE	11	-2.54447	34.9188	713258	9718900	5	75	19.9	23:00:53	Wildebeest	Scheduled	23:43:42	Thermal	Spotted Hyena	23:44:49	0	0	0	0	0	0	0	2
2015-09-24	2	FALSE	TRUE	11	-2.54447	34.9188	713258	9718900	5	75	19.9	23:00:53	Wildebeest	Scheduled	23:44:55	Thermal	Likely Hyena	23:44:57	0	0	0	0	0	0	0	2
2015-09-24	2	FALSE	TRUE	11	-2.54447	34.9188	713258	9718900	5	75	19.9	23:00:53	Wildebeest	Scheduled	23:45:03	Spotlight	Spotted Hyena	23:45:54	0	0	0	0	0	0	0	3
2015-09-24	2	FALSE	TRUE	11	-2.54447	34.9188	713258	9718900	5	75	19.9	23:00:53	Wildebeest	Unscheduled	23:50:44	Thermal	Likely Hyena	23:52:15	0	0	0	0	0	0	0	1
2015-09-24	2	FALSE	TRUE	11	-2.54447	34.9188	713258	9718900	5	75	19.9	23:00:53	Wildebeest	Unscheduled	23:52:21	Thermal	Likely Hyena	23:52:26	0	0	0	0	0	0	0	1
2015-09-24	2	FALSE	TRUE	11	-2.54447	34.9188	713258	9718900	5	75	19.9	23:00:53	Wildebeest	Unscheduled	23:52:32	Spotlight	Spotted Hyena	23:54:54	0	0	0	0	0	0	0	2
2015-09-25	2	FALSE	TRUE	11	-2.54447	34.9188	713258	9718900	5	75	19.9	23:00:53	Wildebeest	Scheduled	00:00:20	Thermal	Spotted Hyena	00:01:13	0	0	0	0	0	0	0	1
2015-09-25	2	FALSE	TRUE	11	-2.54447	34.9188	713258	9718900	5	75	19.9	23:00:53	Wildebeest	Scheduled	00:01:19	Thermal	Likely Hyena	00:01:22	0	0	0	0	0	0	0	1
2015-09-25	2	FALSE	TRUE	11	-2.54447	34.9188	713258	9718900	5	75	19.9	23:00:53	Wildebeest	Unscheduled	00:07:51	Spotlight	Spotted Hyena	00:09:12	0	0	0	0	0	0	0	5
2015-09-25	2	FALSE	TRUE	11	-2.54447	34.9188	713258	9718900	5	75	19.9	23:00:53	Wildebeest	Scheduled	00:13:36	Thermal	Likely Hyena	00:14:46	0	0	0	0	0	0	0	1
2015-09-25	2	FALSE	TRUE	11	-2.54447	34.9188	713258	9718900	5	75	19.9	23:00:53	Wildebeest	Scheduled	00:14:51	Spotlight	Spotted Hyena	00:15:52	0	0	0	0	0	0	0	1
2015-09-25	2	FALSE	TRUE	11	-2.54447	34.9188	713258	9718900	5	75	19.9	23:00:53	Wildebeest	End Call-up	00:15:58	NA	NA	NA	NA	NA	NA	NA	NA	NA	NA	NA
2015-09-25	2	FALSE	TRUE	11	-2.54447	34.9188	713258	9718900	5	75	19.9	23:00:53	Wildebeest	Scheduled	23:58:48	Spotlight	Spotted Hyena	00:00:14	0	0	0	0	0	0	0	2
2015-09-26	2	FALSE	TRUE	12	-2.82296	34.9783	719835	9688090	11.5	100	23	21:16:52	Wildebeest	Scheduled	21:17:05	Thermal	No Approaches	21:17:45	0	0	0	0	0	0	0	0
2015-09-26	2	FALSE	TRUE	12	-2.82296	34.9783	719835	9688090	11.5	100	23	21:16:52	Wildebeest	Scheduled	21:17:48	Spotlight	No Approaches	21:18:40	0	0	0	0	0	0	0	0
2015-09-26	2	FALSE	TRUE	12	-2.82296	34.9783	719835	9688090	11.5	100	23	21:16:52	Wildebeest	Unscheduled	21:22:17	Thermal	No Approaches	21:22:50	0	0	0	0	0	0	0	0
2015-09-26	2	FALSE	TRUE	12	-2.82296	34.9783	719835	9688090	11.5	100	23	21:16:52	Wildebeest	Unscheduled	21:26:54	Spotlight	No Approaches	21:28:18	0	0	0	0	0	0	0	0
2015-09-26	2	FALSE	TRUE	12	-2.82296	34.9783	719835	9688090	11.5	100	23	21:16:52	Wildebeest	Scheduled	21:29:44	Spotlight	No Approaches	21:31:12	0	0	0	0	0	0	0	0
2015-09-26	2	FALSE	TRUE	12	-2.82296	34.9783	719835	9688090	11.5	100	23	21:16:52	Wildebeest	Scheduled	21:31:24	Thermal	No Approaches	21:32:04	0	0	0	0	0	0	0	0
2015-09-26	2	FALSE	TRUE	12	-2.82296	34.9783	719835	9688090	11.5	100	23	21:16:52	Wildebeest	Unscheduled	21:38:26	Spotlight	Spotted Hyena	21:40:56	0	0	0	0	0	0	0	1
2015-09-26	2	FALSE	TRUE	12	-2.82296	34.9783	719835	9688090	11.5	100	23	21:16:52	Wildebeest	Unscheduled	21:41:28	Thermal	Spotted Hyena	21:43:30	0	0	0	0	0	0	0	1
2015-09-26	2	FALSE	TRUE	12	-2.82296	34.9783	719835	9688090	11.5	100	23	21:16:52	Wildebeest	Scheduled	21:44:37	Thermal	Spotted Hyena	21:46:48	0	0	0	0	0	0	0	1
2015-09-26	2	FALSE	TRUE	12	-2.82296	34.9783	719835	9688090	11.5	100	23	21:16:52	Wildebeest	Scheduled	21:46:54	Thermal	Likely Hyena	21:46:56	0	0	0	0	0	0	0	1
2015-09-26	2	FALSE	TRUE	12	-2.82296	34.9783	719835	9688090	11.5	100	23	21:16:52	Wildebeest	Scheduled	21:47:04	Spotlight	Spotted Hyena	21:48:18	0	0	0	0	0	0	0	5
2015-09-26	2	FALSE	TRUE	12	-2.82296	34.9783	719835	9688090	11.5	100	23	21:16:52	Wildebeest	Scheduled	21:48:25	Spotlight	Likely Hyena	21:48:26	0	0	0	0	0	0	0	1
2015-09-26	2	FALSE	TRUE	12	-2.82296	34.9783	719835	9688090	11.5	100	23	21:16:52	Wildebeest	Unscheduled	21:51:39	Spotlight	Spotted Hyena	21:52:51	0	0	0	0	0	0	0	4
2015-09-26	2	FALSE	TRUE	12	-2.82296	34.9783	719835	9688090	11.5	100	23	21:16:52	Wildebeest	Unscheduled	21:55:27	Thermal	Spotted Hyena	21:56:24	0	0	0	0	0	0	0	3
2015-09-26	2	FALSE	TRUE	12	-2.82296	34.9783	719835	9688090	11.5	100	23	21:16:52	Wildebeest	Unscheduled	21:56:29	Thermal	Likely Hyena	21:56:32	0	0	0	0	0	0	0	1
2015-09-26	2	FALSE	TRUE	12	-2.82296	34.9783	719835	9688090	11.5	100	23	21:16:52	Wildebeest	Scheduled	22:01:33	Spotlight	No Approaches	22:01:38	0	0	0	0	0	0	0	0
2015-09-26	2	FALSE	TRUE	12	-2.82296	34.9783	719835	9688090	11.5	100	23	21:16:52	Wildebeest	Scheduled	22:01:42	Thermal	No Approaches	22:02:25	0	0	0	0	0	0	0	0
2015-09-26	2	FALSE	TRUE	12	-2.82296	34.9783	719835	9688090	11.5	100	23	21:16:52	Wildebeest	Unscheduled	22:07:01	Thermal	No Approaches	22:07:53	0	0	0	0	0	0	0	0
2015-09-26	2	FALSE	TRUE	12	-2.82296	34.9783	719835	9688090	11.5	100	23	21:16:52	Wildebeest	Unscheduled	22:08:33	Spotlight	No Approaches	22:09:58	0	0	0	0	0	0	0	0
2015-09-26	2	FALSE	TRUE	12	-2.82296	34.9783	719835	9688090	11.5	100	23	21:16:52	Wildebeest	Scheduled	22:15:08	Thermal	Spotted Hyena	22:17:14	0	0	0	0	0	0	0	1
2015-09-26	2	FALSE	TRUE	12	-2.82296	34.9783	719835	9688090	11.5	100	23	21:16:52	Wildebeest	Scheduled	22:17:22	Spotlight	Spotted Hyena	22:18:38	0	0	0	0	0	0	0	1
2015-09-26	2	FALSE	TRUE	12	-2.82296	34.9783	719835	9688090	11.5	100	23	21:16:52	Wildebeest	Unscheduled	22:23:45	Spotlight	Spotted Hyena	22:25:40	0	0	0	0	0	0	0	3
2015-09-26	2	FALSE	TRUE	12	-2.82296	34.9783	719835	9688090	11.5	100	23	21:16:52	Wildebeest	Unscheduled	22:28:14	Thermal	Spotted Hyena	22:29:04	0	0	0	0	0	0	0	2
2015-09-26	2	FALSE	TRUE	12	-2.82296	34.9783	719835	9688090	11.5	100	23	21:16:52	Wildebeest	Unscheduled	22:29:17	Thermal	Likely Hyena	22:29:20	0	0	0	0	0	0	0	1
2015-09-26	2	FALSE	TRUE	12	-2.82296	34.9783	719835	9688090	11.5	100	23	21:16:52	Wildebeest	Scheduled	22:29:55	Spotlight	Spotted Hyena	22:31:24	0	0	0	0	0	0	0	2
2015-09-26	2	FALSE	TRUE	12	-2.82296	34.9783	719835	9688090	11.5	100	23	21:16:52	Wildebeest	Scheduled	22:31:37	Thermal	Spotted Hyena	22:32:24	0	0	0	0	0	0	0	1
2015-09-26	2	FALSE	TRUE	12	-2.82296	34.9783	719835	9688090	11.5	100	23	21:16:52	Wildebeest	Scheduled	22:32:31	Thermal	Likely Hyena	22:32:34	0	0	0	0	0	0	0	1
2015-09-26	2	FALSE	TRUE	12	-2.82296	34.9783	719835	9688090	11.5	100	23	21:16:52	Wildebeest	End Call-up	22:32:42	NA	NA	NA	NA	NA	NA	NA	NA	NA	NA	NA
2015-09-23	2	TRUE	FALSE	13	-2.55865	34.7521	694721	9717360	0	53	23.2	21:36:11	Wildebeest	Scheduled	21:36:13	Thermal	No Approaches	21:36:14	0	0	0	0	0	0	0	0
2015-09-23	2	TRUE	FALSE	13	-2.55865	34.7521	694721	9717360	0	53	23.2	21:36:11	Wildebeest	Scheduled	21:37:13	Spotlight	No Approaches	21:37:16	0	0	0	0	0	0	0	0
2015-09-23	2	TRUE	FALSE	13	-2.55865	34.7521	694721	9717360	0	53	23.2	21:36:11	Wildebeest	Unscheduled	21:39:09	Spotlight	Spotted Hyena	21:39:14	0	0	2	0	0	0	0	2
2015-09-23	2	TRUE	FALSE	13	-2.55865	34.7521	694721	9717360	0	53	23.2	21:36:11	Wildebeest	Unscheduled	21:40:27	Thermal	Spotted Hyena	21:40:30	0	0	4	0	0	0	0	4
2015-09-23	2	TRUE	FALSE	13	-2.55865	34.7521	694721	9717360	0	53	23.2	21:36:11	Wildebeest	Unscheduled	21:43:38	Thermal	Spotted Hyena	21:43:41	0	0	3	0	0	0	0	3
2015-09-23	2	TRUE	FALSE	13	-2.55865	34.7521	694721	9717360	0	53	23.2	21:36:11	Wildebeest	Unscheduled	21:45:12	Spotlight	Spotted Hyena	21:45:15	0	0	3	0	0	0	0	3
2015-09-23	2	TRUE	FALSE	13	-2.55865	34.7521	694721	9717360	0	53	23.2	21:36:11	Wildebeest	Scheduled	21:48:18	Spotlight	No Approaches	21:48:25	0	0	0	0	0	0	0	0
2015-09-23	2	TRUE	FALSE	13	-2.55865	34.7521	694721	9717360	0	53	23.2	21:36:11	Wildebeest	Scheduled	21:49:27	Thermal	Spotted Hyena	21:49:30	0	0	1	0	0	0	0	1
2015-09-23	2	TRUE	FALSE	13	-2.55865	34.7521	694721	9717360	0	53	23.2	21:36:11	Wildebeest	Unscheduled	21:54:34	Spotlight	Spotted Hyena	21:54:37	0	0	4	0	0	0	0	4
2015-09-23	2	TRUE	FALSE	13	-2.55865	34.7521	694721	9717360	0	53	23.2	21:36:11	Wildebeest	Unscheduled	21:56:59	Thermal	Spotted Hyena	21:57:04	0	0	7	0	0	0	0	7
2015-09-23	2	TRUE	FALSE	13	-2.55865	34.7521	694721	9717360	0	53	23.2	21:36:11	Wildebeest	Unscheduled	21:59:53	Spotlight	Spotted Hyena	21:59:56	0	0	5	0	0	0	0	5
2015-09-23	2	TRUE	FALSE	13	-2.55865	34.7521	694721	9717360	0	53	23.2	21:36:11	Wildebeest	Scheduled	22:03:16	Thermal	Spotted Hyena	22:03:21	0	0	12	0	0	0	0	12
2015-09-23	2	TRUE	FALSE	13	-2.55865	34.7521	694721	9717360	0	53	23.2	21:36:11	Wildebeest	Scheduled	22:04:39	Spotlight	Spotted Hyena	22:04:47	0	0	14	0	0	0	0	14
2015-09-23	2	TRUE	FALSE	13	-2.55865	34.7521	694721	9717360	0	53	23.2	21:36:11	Wildebeest	Unscheduled	22:09:40	Thermal	Spotted Hyena	22:09:45	0	0	9	0	0	0	0	9
2015-09-23	2	TRUE	FALSE	13	-2.55865	34.7521	694721	9717360	0	53	23.2	21:36:11	Wildebeest	Unscheduled	22:12:29	Spotlight	Spotted Hyena	22:12:32	0	0	11	0	0	0	0	11
2015-09-23	2	TRUE	FALSE	13	-2.55865	34.7521	694721	9717360	0	53	23.2	21:36:11	Wildebeest	Unscheduled	22:16:21	Thermal	Spotted Hyena	22:16:23	0	0	0	0	0	0	9	9
2015-09-23	2	TRUE	FALSE	13	-2.55865	34.7521	694721	9717360	0	53	23.2	21:36:11	Wildebeest	Unscheduled	22:16:34	Thermal	Lion	22:16:37	0	1	0	0	0	0	0	1
2015-09-23	2	TRUE	FALSE	13	-2.55865	34.7521	694721	9717360	0	53	23.2	21:36:11	Wildebeest	Scheduled	22:20:12	Spotlight	Spotted Hyena	22:20:15	0	0	15	0	0	0	0	15
2015-09-23	2	TRUE	FALSE	13	-2.55865	34.7521	694721	9717360	0	53	23.2	21:36:11	Wildebeest	Scheduled	22:20:26	Spotlight	Lion	22:20:31	0	0	0	0	1	0	0	1
2015-09-23	2	TRUE	FALSE	13	-2.55865	34.7521	694721	9717360	0	53	23.2	21:36:11	Wildebeest	Unscheduled	22:24:08	Thermal	Spotted Hyena	22:24:09	0	0	14	0	0	0	0	14
2015-09-23	2	TRUE	FALSE	13	-2.55865	34.7521	694721	9717360	0	53	23.2	21:36:11	Wildebeest	Unscheduled	22:25:21	Spotlight	Spotted Hyena	22:25:26	0	0	13	0	0	0	0	13
2015-09-23	2	TRUE	FALSE	13	-2.55865	34.7521	694721	9717360	0	53	23.2	21:36:11	Wildebeest	Unscheduled	22:29:50	Spotlight	Spotted Hyena	22:29:55	0	0	5	0	0	0	0	5
2015-09-23	2	TRUE	FALSE	13	-2.55865	34.7521	694721	9717360	0	53	23.2	21:36:11	Wildebeest	Unscheduled	22:30:28	Spotlight	Likely Hyena	22:30:38	0	0	0	0	0	0	4	4
2015-09-23	2	TRUE	FALSE	13	-2.55865	34.7521	694721	9717360	0	53	23.2	21:36:11	Wildebeest	Scheduled	22:33:17	Thermal	Spotted Hyena	22:33:20	0	0	0	0	0	0	15	15
2015-09-23	2	TRUE	FALSE	13	-2.55865	34.7521	694721	9717360	0	53	23.2	21:36:11	Wildebeest	Scheduled	22:33:31	Thermal	Lion	22:33:36	0	0	0	0	2	0	0	2
2015-09-23	2	TRUE	FALSE	13	-2.55865	34.7521	694721	9717360	0	53	23.2	21:36:11	Wildebeest	Scheduled	22:34:49	Spotlight	Lion	22:34:52	0	0	0	0	2	0	0	2
2015-09-23	2	TRUE	FALSE	13	-2.55865	34.7521	694721	9717360	0	53	23.2	21:36:11	Wildebeest	Scheduled	22:35:08	Spotlight	Spotted Hyena	22:35:13	0	0	0	0	0	0	12	1
2015-09-23	2	TRUE	FALSE	13	-2.55865	34.7521	694721	9717360	0	53	23.2	21:36:11	Wildebeest	Unscheduled	22:38:23	Spotlight	Likely Lion	22:38:26	0	0	0	0	2	0	0	2
2015-09-23	2	TRUE	FALSE	13	-2.55865	34.7521	694721	9717360	0	53	23.2	21:36:11	Wildebeest	Unscheduled	22:38:34	Spotlight	Spotted Hyena	22:38:40	0	0	0	0	0	0	8	8
2015-09-23	2	TRUE	FALSE	13	-2.55865	34.7521	694721	9717360	0	53	23.2	21:36:11	Wildebeest	Unscheduled	22:38:51	Spotlight	Likely Hyena	22:38:54	0	0	0	0	0	0	2	2
2015-09-23	2	TRUE	FALSE	13	-2.55865	34.7521	694721	9717360	0	53	23.2	21:36:11	Wildebeest	Unscheduled	22:40:19	Thermal	Spotted Hyena	22:40:22	0	0	0	0	0	0	12	12
2015-09-23	2	TRUE	FALSE	13	-2.55865	34.7521	694721	9717360	0	53	23.2	21:36:11	Wildebeest	Unscheduled	22:40:36	Thermal	Lion	22:40:41	0	0	0	0	3	0	0	3
2015-09-23	2	TRUE	FALSE	13	-2.55865	34.7521	694721	9717360	0	53	23.2	21:36:11	Wildebeest	Unscheduled	22:42:33	Spotlight	Spotted Hyena	22:42:39	0	0	0	0	0	0	14	14
2015-09-23	2	TRUE	FALSE	13	-2.55865	34.7521	694721	9717360	0	53	23.2	21:36:11	Wildebeest	Unscheduled	22:45:07	Spotlight	Spotted Hyena	22:45:10	0	0	8	0	0	0	0	8
2015-09-23	2	TRUE	FALSE	13	-2.55865	34.7521	694721	9717360	0	53	23.2	21:36:11	Wildebeest	Unscheduled	22:45:31	Spotlight	Likely Hyena	22:45:37	0	0	0	0	0	0	2	2
2015-09-23	2	TRUE	FALSE	13	-2.55865	34.7521	694721	9717360	0	53	23.2	21:36:11	Wildebeest	Unscheduled	22:46:04	Spotlight	Lion	22:46:07	0	0	0	1	3	0	0	4
2015-09-23	2	TRUE	FALSE	13	-2.55865	34.7521	694721	9717360	0	53	23.2	21:36:11	Wildebeest	Scheduled	22:49:06	Spotlight	Lion	22:49:09	0	0	0	1	3	0	0	4
2015-09-23	2	TRUE	FALSE	13	-2.55865	34.7521	694721	9717360	0	53	23.2	21:36:11	Wildebeest	Scheduled	22:49:28	Spotlight	Spotted Hyena	22:49:33	0	0	0	0	0	0	15	15
2015-09-23	2	TRUE	FALSE	13	-2.55865	34.7521	694721	9717360	0	53	23.2	21:36:11	Wildebeest	Scheduled	22:50:38	Thermal	Spotted Hyena	22:50:41	0	0	0	0	0	0	17	17
2015-09-23	2	TRUE	FALSE	13	-2.55865	34.7521	694721	9717360	0	53	23.2	21:36:11	Wildebeest	Scheduled	22:50:51	Thermal	Lion	22:50:54	0	0	0	1	3	0	0	4
2015-09-23	2	TRUE	FALSE	13	-2.55865	34.7521	694721	9717360	0	53	23.2	21:36:11	Wildebeest		23:17:51				0	0	0	0	0	0	0	0
2015-09-21	2	TRUE	FALSE	14	-2.59587	35.0054	722887	9713200	19.8	0	23.1	19:40:03	Wildebeest	Scheduled	19:40:04	Spotlight	No Approaches	19:40:08	0	0	0	0	0	0	0	0
2015-09-21	2	TRUE	FALSE	14	-2.59587	35.0054	722887	9713200	19.8	0	23.1	19:40:03	Wildebeest	Scheduled	19:41:53	Thermal	No Approaches	19:41:56	0	0	0	0	0	0	0	0
2015-09-21	2	TRUE	FALSE	14	-2.59587	35.0054	722887	9713200	19.8	0	23.1	19:40:03	Wildebeest	Scheduled	19:43:22	Spotlight	No Approaches	19:43:41	0	0	0	0	0	0	0	0
2015-09-21	2	TRUE	FALSE	14	-2.59587	35.0054	722887	9713200	19.8	0	23.1	19:40:03	Wildebeest	Unscheduled	19:43:55	Thermal	No Approaches	19:44:00	0	0	0	0	0	0	0	0
2015-09-21	2	TRUE	FALSE	14	-2.59587	35.0054	722887	9713200	19.8	0	23.1	19:40:03	Wildebeest	Scheduled	19:51:13	Thermal	Likely Hyena	19:51:19	0	0	0	0	0	0	1	1
2015-09-21	2	TRUE	FALSE	14	-2.59587	35.0054	722887	9713200	19.8	0	23.1	19:40:03	Wildebeest	Scheduled	19:52:07	Spotlight	Spotted Hyena	19:52:14	0	0	1	0	0	0	0	1
2015-09-21	2	TRUE	FALSE	14	-2.59587	35.0054	722887	9713200	19.8	0	23.1	19:40:03	Wildebeest	Unscheduled	19:57:00	Spotlight	Spotted Hyena	19:57:07	0	0	1	0	0	0	0	1
2015-09-21	2	TRUE	FALSE	14	-2.59587	35.0054	722887	9713200	19.8	0	23.1	19:40:03	Wildebeest	Unscheduled	19:59:44	Thermal	Spotted Hyena	19:59:55	0	0	1	0	0	0	0	1
2015-09-21	2	TRUE	FALSE	14	-2.59587	35.0054	722887	9713200	19.8	0	23.1	19:40:03	Wildebeest	Unscheduled	20:01:40	Spotlight	Spotted Hyena	20:01:44	0	0	2	0	0	0	0	2
2015-09-21	2	TRUE	FALSE	14	-2.59587	35.0054	722887	9713200	19.8	0	23.1	19:40:03	Wildebeest	Scheduled	20:05:33	Spotlight	Spotted Hyena	20:05:39	0	0	3	0	0	0	0	3
2015-09-21	2	TRUE	FALSE	14	-2.59587	35.0054	722887	9713200	19.8	0	23.1	19:40:03	Wildebeest	Scheduled	20:06:54	Spotlight	Spotted Hyena	20:07:03	0	0	0	0	0	0	1	1
2015-09-21	2	TRUE	FALSE	14	-2.59587	35.0054	722887	9713200	19.8	0	23.1	19:40:03	Wildebeest	Unscheduled	20:11:31	Spotlight	Likely Hyena	20:11:42	0	0	0	0	0	0	2	2
2015-09-21	2	TRUE	FALSE	14	-2.59587	35.0054	722887	9713200	19.8	0	23.1	19:40:03	Wildebeest	Unscheduled	20:11:52	Spotlight	Spotted Hyena	20:11:55	0	0	1	0	0	0	0	1
2015-09-21	2	TRUE	FALSE	14	-2.59587	35.0054	722887	9713200	19.8	0	23.1	19:40:03	Wildebeest	Unscheduled	20:15:54	Spotlight	Spotted Hyena	20:15:57	0	0	4	0	0	0	0	4
2015-09-21	2	TRUE	FALSE	14	-2.59587	35.0054	722887	9713200	19.8	0	23.1	19:40:03	Wildebeest	Unscheduled	20:17:26	Thermal	Spotted Hyena	20:17:31	0	0	5	0	0	0	0	5
2015-09-21	2	TRUE	FALSE	14	-2.59587	35.0054	722887	9713200	19.8	0	23.1	19:40:03	Wildebeest	Scheduled	20:20:48	Thermal	Spotted Hyena	20:20:50	0	0	0	5	0	0	0	5
2015-09-21	2	TRUE	FALSE	14	-2.59587	35.0054	722887	9713200	19.8	0	23.1	19:40:03	Wildebeest	Scheduled	20:22:00	Spotlight	Spotted Hyena	20:22:03	0	0	4	0	0	0	2	6
2015-09-21	2	TRUE	FALSE	14	-2.59587	35.0054	722887	9713200	19.8	0	23.1	19:40:03	Wildebeest	Unscheduled	20:27:52	Spotlight	Spotted Hyena	20:27:58	0	0	8	0	0	0	0	8
2015-09-21	2	TRUE	FALSE	14	-2.59587	35.0054	722887	9713200	19.8	0	23.1	19:40:03	Wildebeest	Unscheduled	20:32:00	Spotlight	Spotted Hyena	20:32:06	0	0	7	0	0	0	0	7
2015-09-21	2	TRUE	FALSE	14	-2.59587	35.0054	722887	9713200	19.8	0	23.1	19:40:03	Wildebeest	Unscheduled	20:33:59	Thermal	Spotted Hyena	20:34:03	0	0	7	0	0	0	0	7
2015-09-21	2	TRUE	FALSE	14	-2.59587	35.0054	722887	9713200	19.8	0	23.1	19:40:03	Wildebeest	Scheduled	20:35:46	Spotlight	Spotted Hyena	20:35:49	0	0	6	0	0	0	0	1
2015-09-21	2	TRUE	FALSE	14	-2.59587	35.0054	722887	9713200	19.8	0	23.1	19:40:03	Wildebeest	Scheduled	20:37:04	Thermal	Spotted Hyena	20:37:07	0	0	4	0	0	0	0	4
2015-09-21	2	TRUE	FALSE	14	-2.59587	35.0054	722887	9713200	19.8	0	23.1	19:40:03	Wildebeest	Unscheduled	20:40:53	Spotlight	Spotted Hyena	20:40:58	0	0	3	0	0	0	0	3
2015-09-21	2	TRUE	FALSE	14	-2.59587	35.0054	722887	9713200	19.8	0	23.1	19:40:03	Wildebeest	Unscheduled	20:44:47	Thermal	Spotted Hyena	20:44:52	0	0	8	0	0	0	4	12
2015-09-21	2	TRUE	FALSE	14	-2.59587	35.0054	722887	9713200	19.8	0	23.1	19:40:03	Wildebeest	Unscheduled	20:45:57	Spotlight	Spotted Hyena	20:46:02	0	0	6	0	0	0	3	9
2015-09-21	2	TRUE	FALSE	14	-2.59587	35.0054	722887	9713200	19.8	0	23.1	19:40:03	Wildebeest	Scheduled	20:51:08	Thermal	Spotted Hyena	20:51:11	0	0	4	0	0	0	0	4
2015-09-21	2	TRUE	FALSE	14	-2.59587	35.0054	722887	9713200	19.8	0	23.1	19:40:03	Wildebeest	Scheduled	20:51:30	Thermal	Likely Hyena	20:51:35	0	0	0	0	0	0	4	4
2015-09-21	2	TRUE	FALSE	14	-2.59587	35.0054	722887	9713200	19.8	0	23.1	19:40:03	Wildebeest	Scheduled	20:52:54	Spotlight	Spotted Hyena	20:52:59	0	0	4	0	0	0	0	4
2015-09-21	2	TRUE	FALSE	14	-2.59587	35.0054	722887	9713200	19.8	0	23.1	19:40:03	Wildebeest	Scheduled	20:53:10	Spotlight	Likely Hyena	20:53:17	0	0	0	0	0	0	4	4
2015-09-21	2	TRUE	FALSE	14	-2.59587	35.0054	722887	9713200	19.8	0	23.1	19:40:03	Wildebeest	End Call-up	21:09:41	NA	NA	NA	NA	NA	NA	NA	NA	NA	NA	NA
2015-09-23	2	FALSE	TRUE	15	-2.53391	34.9805	720122	9720060	6.5	55	18.4	01:33:07	Wildebeest	Scheduled	01:34:13	Spotlight	No Approaches	01:34:16	0	0	0	0	0	0	0	0
2015-09-23	2	FALSE	TRUE	15	-2.53391	34.9805	720122	9720060	6.5	55	18.4	01:33:07	Wildebeest	Scheduled	01:34:19	Thermal	No Approaches	01:34:56	0	0	0	0	0	0	0	0
2015-09-23	2	FALSE	TRUE	15	-2.53391	34.9805	720122	9720060	6.5	55	18.4	01:33:07	Wildebeest	Unscheduled	01:38:21	Thermal	No Approaches	01:39:20	0	0	0	0	0	0	0	0
2015-09-23	2	FALSE	TRUE	15	-2.53391	34.9805	720122	9720060	6.5	55	18.4	01:33:07	Wildebeest	Unscheduled	01:39:28	Spotlight	No Approaches	01:40:52	0	0	0	0	0	0	0	0
2015-09-23	2	FALSE	TRUE	15	-2.53391	34.9805	720122	9720060	6.5	55	18.4	01:33:07	Wildebeest	Scheduled	01:45:26	Thermal	No Approaches	01:46:25	0	0	0	0	0	0	0	0
2015-09-23	2	FALSE	TRUE	15	-2.53391	34.9805	720122	9720060	6.5	55	18.4	01:33:07	Wildebeest	Scheduled	01:46:28	Spotlight	No Approaches	01:47:56	0	0	0	0	0	0	0	0
2015-09-23	2	FALSE	TRUE	15	-2.53391	34.9805	720122	9720060	6.5	55	18.4	01:33:07	Wildebeest	Unscheduled	01:52:25	Thermal	No Approaches	01:54:00	0	0	0	0	0	0	0	0
2015-09-23	2	FALSE	TRUE	15	-2.53391	34.9805	720122	9720060	6.5	55	18.4	01:33:07	Wildebeest	Unscheduled	01:54:21	Spotlight	Spotted Hyena	01:55:31	0	0	0	0	0	0	0	3
2015-09-23	2	FALSE	TRUE	15	-2.53391	34.9805	720122	9720060	6.5	55	18.4	01:33:07	Wildebeest	Unscheduled	01:57:48	Thermal	Spotted Hyena	01:58:47	0	0	0	0	0	0	0	3
2015-09-23	2	FALSE	TRUE	15	-2.53391	34.9805	720122	9720060	6.5	55	18.4	01:33:07	Wildebeest	Scheduled	02:03:03	Spotlight	Lion	02:03:08	0	0	0	0	1	0	0	1
2015-09-23	2	FALSE	TRUE	15	-2.53391	34.9805	720122	9720060	6.5	55	18.4	01:33:07	Wildebeest	Scheduled	02:03:19	Spotlight	Spotted Hyena	02:03:22	0	0	0	0	0	0	0	5
2015-09-23	2	FALSE	TRUE	15	-2.53391	34.9805	720122	9720060	6.5	55	18.4	01:33:07	Wildebeest	Scheduled	02:04:45	Thermal	Spotted Hyena	02:04:48	0	0	0	0	0	0	0	2
2015-09-23	2	FALSE	TRUE	15	-2.53391	34.9805	720122	9720060	6.5	55	18.4	01:33:07	Wildebeest	Scheduled	02:04:56	Thermal	Likely Hyena	02:04:59	0	0	0	0	0	0	0	2
2015-09-23	2	FALSE	TRUE	15	-2.53391	34.9805	720122	9720060	6.5	55	18.4	01:33:07	Wildebeest	Unscheduled	02:08:06	Spotlight	Spotted Hyena	02:09:44	0	0	0	0	0	0	0	3
2015-09-23	2	FALSE	TRUE	15	-2.53391	34.9805	720122	9720060	6.5	55	18.4	01:33:07	Wildebeest	Unscheduled	02:12:43	Thermal	Spotted Hyena	02:13:59	0	0	0	0	0	0	0	3
2015-09-23	2	FALSE	TRUE	15	-2.53391	34.9805	720122	9720060	6.5	55	18.4	01:33:07	Wildebeest	Scheduled	02:16:08	Thermal	Likely Hyena	02:17:04	0	0	0	0	0	0	0	3
2015-09-23	2	FALSE	TRUE	15	-2.53391	34.9805	720122	9720060	6.5	55	18.4	01:33:07	Wildebeest	Unscheduled	02:23:00	Thermal	Spotted Hyena	02:24:23	0	0	0	0	0	0	0	2
2015-09-23	2	FALSE	TRUE	15	-2.53391	34.9805	720122	9720060	6.5	55	18.4	01:33:07	Wildebeest	Unscheduled	02:26:57	Spotlight	Spotted Hyena	02:28:41	0	0	0	0	0	0	0	3
2015-09-23	2	FALSE	TRUE	15	-2.53391	34.9805	720122	9720060	6.5	55	18.4	01:33:07	Wildebeest	Scheduled	02:32:05	Spotlight	Spotted Hyena	02:32:08	0	0	0	0	0	0	0	1
2015-09-23	2	FALSE	TRUE	15	-2.53391	34.9805	720122	9720060	6.5	55	18.4	01:33:07	Wildebeest	Scheduled	02:32:14	Thermal	Spotted Hyena	02:33:13	0	0	0	0	0	0	0	1
2015-09-23	2	FALSE	TRUE	15	-2.53391	34.9805	720122	9720060	6.5	55	18.4	01:33:07	Wildebeest	Unscheduled	02:37:17	Spotlight	No Approaches	02:38:16	0	0	0	0	0	0	0	0
2015-09-23	2	FALSE	TRUE	15	-2.53391	34.9805	720122	9720060	6.5	55	18.4	01:33:07	Wildebeest	Unscheduled	02:41:01	Thermal	Spotted Hyena	02:42:43	0	0	0	0	0	0	0	3
2015-09-23	2	FALSE	TRUE	15	-2.53391	34.9805	720122	9720060	6.5	55	18.4	01:33:07	Wildebeest	Scheduled	02:45:48	Thermal	Spotted Hyena	02:46:29	0	0	0	0	0	0	0	5
2015-09-23	2	FALSE	TRUE	15	-2.53391	34.9805	720122	9720060	6.5	55	18.4	01:33:07	Wildebeest	Scheduled	02:46:44	Thermal	Likely Hyena	02:46:48	0	0	0	0	0	0	0	1
2015-09-23	2	FALSE	TRUE	15	-2.53391	34.9805	720122	9720060	6.5	55	18.4	01:33:07	Wildebeest	Scheduled	02:46:55	Spotlight	Spotted Hyena	02:48:05	0	0	0	0	0	0	0	6
2015-09-23	2	FALSE	TRUE	15	-2.53391	34.9805	720122	9720060	6.5	55	18.4	01:33:07	Wildebeest	End Call-up	02:48:13	NA	NA	NA	NA	NA	NA	NA	NA	NA	NA	NA
2015-09-24	2	TRUE	FALSE	16	-2.47894	34.7831	698179	9726170	5	0	19.6	00:53:40	Wildebeest	Scheduled	00:55:17	Thermal	No Approaches	00:55:20	0	0	0	0	0	0	0	0
2015-09-24	2	TRUE	FALSE	16	-2.47894	34.7831	698179	9726170	5	0	19.6	00:53:40	Wildebeest	Scheduled	00:57:23	Spotlight	No Approaches	00:57:28	0	0	0	0	0	0	0	0
2015-09-24	2	TRUE	FALSE	16	-2.47894	34.7831	698179	9726170	5	0	19.6	00:53:40	Wildebeest	Unscheduled	00:58:35	Thermal	No Approaches	00:58:36	0	0	0	0	0	0	0	0
2015-09-24	2	TRUE	FALSE	16	-2.47894	34.7831	698179	9726170	5	0	19.6	00:53:40	Wildebeest	Unscheduled	00:59:40	Spotlight	No Approaches	00:59:41	0	0	0	0	0	0	0	0
2015-09-24	2	TRUE	FALSE	16	-2.47894	34.7831	698179	9726170	5	0	19.6	00:53:40	Wildebeest	Unscheduled	01:02:24	Thermal	Spotted Hyena	01:02:27	0	0	1	0	0	0	0	1
2015-09-24	2	TRUE	FALSE	16	-2.47894	34.7831	698179	9726170	5	0	19.6	00:53:40	Wildebeest	Unscheduled	01:03:42	Spotlight	Spotted Hyena	01:03:45	0	0	1	0	0	0	0	1
2015-09-24	2	TRUE	FALSE	16	-2.47894	34.7831	698179	9726170	5	0	19.6	00:53:40	Wildebeest	Scheduled	01:05:46	Thermal	Spotted Hyena	01:05:49	0	0	1	0	0	0	0	1
2015-09-24	2	TRUE	FALSE	16	-2.47894	34.7831	698179	9726170	5	0	19.6	00:53:40	Wildebeest	Scheduled	01:06:39	Spotlight	Spotted Hyena	01:06:42	0	0	1	0	0	0	0	1
2015-09-24	2	TRUE	FALSE	16	-2.47894	34.7831	698179	9726170	5	0	19.6	00:53:40	Wildebeest	Unscheduled	01:11:47	Spotlight	No Approaches	01:11:52	0	0	0	0	0	0	0	0
2015-09-24	2	TRUE	FALSE	16	-2.47894	34.7831	698179	9726170	5	0	19.6	00:53:40	Wildebeest	Unscheduled	01:12:56	Thermal	No Approaches	01:13:02	0	0	0	0	0	0	0	0
2015-09-24	2	TRUE	FALSE	16	-2.47894	34.7831	698179	9726170	5	0	19.6	00:53:40	Wildebeest	Unscheduled	01:15:00	Spotlight	Spotted Hyena	01:15:03	0	0	1	0	0	0	0	1
2015-09-24	2	TRUE	FALSE	16	-2.47894	34.7831	698179	9726170	5	0	19.6	00:53:40	Wildebeest	Unscheduled	01:15:13	Spotlight	Likely Hyena	01:15:19	0	0	0	0	0	0	2	2
2015-09-24	2	TRUE	FALSE	16	-2.47894	34.7831	698179	9726170	5	0	19.6	00:53:40	Wildebeest	Unscheduled	01:17:34	Thermal	Spotted Hyena	01:17:39	0	0	3	0	0	0	0	3
2015-09-24	2	TRUE	FALSE	16	-2.47894	34.7831	698179	9726170	5	0	19.6	00:53:40	Wildebeest	Unscheduled	01:19:21	Spotlight	Spotted Hyena	01:19:24	0	0	1	0	0	0	0	1
2015-09-24	2	TRUE	FALSE	16	-2.47894	34.7831	698179	9726170	5	0	19.6	00:53:40	Wildebeest	Scheduled	01:21:38	Spotlight	Spotted Hyena	01:21:41	0	0	1	0	0	0	0	1
2015-09-24	2	TRUE	FALSE	16	-2.47894	34.7831	698179	9726170	5	0	19.6	00:53:40	Wildebeest	Scheduled	01:23:01	Thermal	Spotted Hyena	01:23:04	0	0	3	0	0	0	0	3
2015-09-24	2	TRUE	FALSE	16	-2.47894	34.7831	698179	9726170	5	0	19.6	00:53:40	Wildebeest	Unscheduled	01:26:44	Spotlight	Spotted Hyena	01:26:48	0	0	1	0	0	0	0	1
2015-09-24	2	TRUE	FALSE	16	-2.47894	34.7831	698179	9726170	5	0	19.6	00:53:40	Wildebeest	Unscheduled	01:27:00	Spotlight	Likely Hyena	01:27:03	0	0	0	0	0	0	1	1
2015-09-24	2	TRUE	FALSE	16	-2.47894	34.7831	698179	9726170	5	0	19.6	00:53:40	Wildebeest	Unscheduled	01:28:27	Thermal	Spotted Hyena	01:28:30	0	0	1	0	0	0	0	1
2015-09-24	2	TRUE	FALSE	16	-2.47894	34.7831	698179	9726170	5	0	19.6	00:53:40	Wildebeest	Unscheduled	01:30:28	Spotlight	Spotted Hyena	01:30:31	0	0	1	0	0	0	0	1
2015-09-24	2	TRUE	FALSE	16	-2.47894	34.7831	698179	9726170	5	0	19.6	00:53:40	Wildebeest	Unscheduled	01:30:39	Spotlight	Likely Hyena	01:30:44	0	0	0	0	0	0	1	1
2015-09-24	2	TRUE	FALSE	16	-2.47894	34.7831	698179	9726170	5	0	19.6	00:53:40	Wildebeest	Unscheduled	01:33:01	Thermal	Spotted Hyena	01:33:04	0	0	3	0	0	0	0	3
2015-09-24	2	TRUE	FALSE	16	-2.47894	34.7831	698179	9726170	5	0	19.6	00:53:40	Wildebeest	Unscheduled	01:33:14	Thermal	Likely Hyena	01:33:17	0	0	0	0	0	0	1	1
2015-09-24	2	TRUE	FALSE	16	-2.47894	34.7831	698179	9726170	5	0	19.6	00:53:40	Wildebeest	Scheduled	01:36:07	Thermal	Spotted Hyena	01:36:09	0	0	2	0	0	0	0	2
2015-09-24	2	TRUE	FALSE	16	-2.47894	34.7831	698179	9726170	5	0	19.6	00:53:40	Wildebeest	Scheduled	01:37:08	Spotlight	Spotted Hyena	01:37:11	0	0	2	0	0	0	0	2
2015-09-24	2	TRUE	FALSE	16	-2.47894	34.7831	698179	9726170	5	0	19.6	00:53:40	Wildebeest	Unscheduled	01:41:53	Spotlight	Likely Hyena	01:41:59	0	0	0	0	0	0	1	1
2015-09-24	2	TRUE	FALSE	16	-2.47894	34.7831	698179	9726170	5	0	19.6	00:53:40	Wildebeest	Unscheduled	01:42:07	Spotlight	Spotted Hyena	01:42:10	0	0	3	0	0	0	0	3
2015-09-24	2	TRUE	FALSE	16	-2.47894	34.7831	698179	9726170	5	0	19.6	00:53:40	Wildebeest	Unscheduled	01:43:31	Thermal	Spotted Hyena	01:43:35	0	0	2	0	0	0	0	2
2015-09-24	2	TRUE	FALSE	16	-2.47894	34.7831	698179	9726170	5	0	19.6	00:53:40	Wildebeest	Unscheduled	01:45:34	Spotlight	Spotted Hyena	01:45:37	0	0	2	0	0	0	0	2
2015-09-24	2	TRUE	FALSE	16	-2.47894	34.7831	698179	9726170	5	0	19.6	00:53:40	Wildebeest	Unscheduled	01:46:55	Thermal	Spotted Hyena	01:46:58	0	0	2	0	0	0	0	2
2015-09-24	2	TRUE	FALSE	16	-2.47894	34.7831	698179	9726170	5	0	19.6	00:53:40	Wildebeest	Unscheduled	01:48:15	Spotlight	Spotted Hyena	01:48:16	0	0	2	0	0	0	0	2
2015-09-24	2	TRUE	FALSE	16	-2.47894	34.7831	698179	9726170	5	0	19.6	00:53:40	Wildebeest	Scheduled	01:51:13	Spotlight	Spotted Hyena	01:51:16	0	0	2	0	0	0	0	2
2015-09-24	2	TRUE	FALSE	16	-2.47894	34.7831	698179	9726170	5	0	19.6	00:53:40	Wildebeest	Scheduled	01:52:23	Thermal	Spotted Hyena	01:52:25	0	0	2	0	0	0	0	2
2015-09-24	2	TRUE	FALSE	16	-2.47894	34.7831	698179	9726170	5	0	19.6	00:53:40	Wildebeest	Unscheduled	01:57:43	Spotlight	Spotted Hyena	01:57:45	0	0	2	0	0	0	0	2
2015-09-24	2	TRUE	FALSE	16	-2.47894	34.7831	698179	9726170	5	0	19.6	00:53:40	Wildebeest	Unscheduled	01:59:38	Thermal	Spotted Hyena	01:59:41	0	0	2	0	0	0	0	2
2015-09-24	2	TRUE	FALSE	16	-2.47894	34.7831	698179	9726170	5	0	19.6	00:53:40	Wildebeest	Unscheduled	02:02:09	Thermal	Spotted Hyena	02:02:12	0	0	2	0	0	0	0	2
2015-09-24	2	TRUE	FALSE	16	-2.47894	34.7831	698179	9726170	5	0	19.6	00:53:40	Wildebeest	Unscheduled	02:03:16	Spotlight	Spotted Hyena	02:03:19	0	0	2	0	0	0	0	2
2015-09-24	2	TRUE	FALSE	16	-2.47894	34.7831	698179	9726170	5	0	19.6	00:53:40	Wildebeest	Unscheduled	02:04:21	Thermal	Spotted Hyena	02:04:26	0	0	2	0	0	0	0	2
2015-09-24	2	TRUE	FALSE	16	-2.47894	34.7831	698179	9726170	5	0	19.6	00:53:40	Wildebeest	Unscheduled	02:04:34	Thermal	Likely Hyena	02:04:37	0	0	0	0	0	0	1	1
2015-09-24	2	TRUE	FALSE	16	-2.47894	34.7831	698179	9726170	5	0	19.6	00:53:40	Wildebeest	Scheduled	02:06:00	Thermal	Spotted Hyena	02:06:03	0	0	2	0	0	0	0	2
2015-09-24	2	TRUE	FALSE	16	-2.47894	34.7831	698179	9726170	5	0	19.6	00:53:40	Wildebeest	Scheduled	02:06:19	Thermal	Likely Hyena	02:06:22	0	0	0	0	0	0	1	1
2015-09-24	2	TRUE	FALSE	16	-2.47894	34.7831	698179	9726170	5	0	19.6	00:53:40	Wildebeest	Scheduled	02:08:15	Spotlight	Spotted Hyena	02:08:20	0	0	3	0	0	0	0	3
2015-09-24	2	TRUE	FALSE	16	-2.47894	34.7831	698179	9726170	5	0	19.6	00:53:40	Wildebeest	End Call-up	02:14:31	NA	NA	NA	NA	NA	NA	NA	NA	NA	NA	NA
2015-09-24	2	FALSE	TRUE	17	-2.60241	34.9396	715562	9712490	16	55	20	21:16:25	Wildebeest	Scheduled	21:17:05	Thermal	No Approaches	21:17:08	0	0	0	0	0	0	0	0
2015-09-24	2	FALSE	TRUE	17	-2.60241	34.9396	715562	9712490	16	55	20	21:16:25	Wildebeest	Scheduled	21:17:11	Spotlight	No Approaches	21:18:08	0	0	0	0	0	0	0	0
2015-09-24	2	FALSE	TRUE	17	-2.60241	34.9396	715562	9712490	16	55	20	21:16:25	Wildebeest	Unscheduled	21:21:11	Thermal	No Approaches	21:22:17	0	0	0	0	0	0	0	0
2015-09-24	2	FALSE	TRUE	17	-2.60241	34.9396	715562	9712490	16	55	20	21:16:25	Wildebeest	Unscheduled	21:24:32	Spotlight	No Approaches	21:25:45	0	0	0	0	0	0	0	0
2015-09-24	2	FALSE	TRUE	17	-2.60241	34.9396	715562	9712490	16	55	20	21:16:25	Wildebeest	Unscheduled	21:26:51	Thermal	Spotted Hyena	21:28:04	0	0	0	0	0	0	0	2
2015-09-24	2	FALSE	TRUE	17	-2.60241	34.9396	715562	9712490	16	55	20	21:16:25	Wildebeest	Unscheduled	21:28:07	Thermal	Likely Hyena	21:28:10	0	0	0	0	0	0	0	1
2015-09-24	2	FALSE	TRUE	17	-2.60241	34.9396	715562	9712490	16	55	20	21:16:25	Wildebeest	Scheduled	21:28:21	Spotlight	Spotted Hyena	21:30:05	0	0	0	0	0	0	0	3
2015-09-24	2	FALSE	TRUE	17	-2.60241	34.9396	715562	9712490	16	55	20	21:16:25	Wildebeest	Scheduled	21:30:11	Thermal	Spotted Hyena	21:31:05	0	0	0	0	0	0	0	3
2015-09-24	2	FALSE	TRUE	17	-2.60241	34.9396	715562	9712490	16	55	20	21:16:25	Wildebeest	Unscheduled	21:34:39	Spotlight	Spotted Hyena	21:36:05	0	0	0	0	0	0	0	4
2015-09-24	2	FALSE	TRUE	17	-2.60241	34.9396	715562	9712490	16	55	20	21:16:25	Wildebeest	Unscheduled	21:37:00	Thermal	Spotted Hyena	21:38:20	0	0	0	0	0	0	0	2
2015-09-24	2	FALSE	TRUE	17	-2.60241	34.9396	715562	9712490	16	55	20	21:16:25	Wildebeest	Unscheduled	21:38:28	Thermal	Likely Hyena	21:38:31	0	0	0	0	0	0	0	2
2015-09-24	2	FALSE	TRUE	17	-2.60241	34.9396	715562	9712490	16	55	20	21:16:25	Wildebeest	Unscheduled	21:40:27	Spotlight	Spotted Hyena	21:41:53	0	0	0	0	0	0	0	4
2015-09-24	2	FALSE	TRUE	17	-2.60241	34.9396	715562	9712490	16	55	20	21:16:25	Wildebeest	Scheduled	21:43:32	Thermal	Spotted Hyena	21:45:18	0	0	0	0	0	0	0	1
2015-09-24	2	FALSE	TRUE	17	-2.60241	34.9396	715562	9712490	16	55	20	21:16:25	Wildebeest	Scheduled	21:45:24	Thermal	Likely Hyena	21:45:29	0	0	0	0	0	0	0	3
2015-09-24	2	FALSE	TRUE	17	-2.60241	34.9396	715562	9712490	16	55	20	21:16:25	Wildebeest	Scheduled	21:45:36	Spotlight	Spotted Hyena	21:47:37	0	0	0	0	0	0	0	2
2015-09-24	2	FALSE	TRUE	17	-2.60241	34.9396	715562	9712490	16	55	20	21:16:25	Wildebeest	Unscheduled	21:52:09	Thermal	Spotted Hyena	21:52:11	0	0	0	0	0	0	0	2
2015-09-24	2	FALSE	TRUE	17	-2.60241	34.9396	715562	9712490	16	55	20	21:16:25	Wildebeest	Unscheduled	21:54:50	Spotlight	Spotted Hyena	21:57:42	0	0	0	0	0	0	0	4
2015-09-24	2	FALSE	TRUE	17	-2.60241	34.9396	715562	9712490	16	55	20	21:16:25	Wildebeest	Scheduled	21:58:15	Spotlight	Spotted Hyena	22:01:23	0	0	0	0	0	0	0	2
2015-09-24	2	FALSE	TRUE	17	-2.60241	34.9396	715562	9712490	16	55	20	21:16:25	Wildebeest	Scheduled	22:01:30	Thermal	Spotted Hyena	22:02:08	0	0	0	0	0	0	0	1
2015-09-24	2	FALSE	TRUE	17	-2.60241	34.9396	715562	9712490	16	55	20	21:16:25	Wildebeest	Scheduled	22:02:14	Thermal	Likely Hyena	22:02:17	0	0	0	0	0	0	0	2
2015-09-24	2	FALSE	TRUE	17	-2.60241	34.9396	715562	9712490	16	55	20	21:16:25	Wildebeest	Unscheduled	22:06:08	Spotlight	Spotted Hyena	22:08:33	0	0	0	0	0	0	0	3
2015-09-24	2	FALSE	TRUE	17	-2.60241	34.9396	715562	9712490	16	55	20	21:16:25	Wildebeest	Unscheduled	22:08:40	Spotlight	Likely Hyena	22:08:43	0	0	0	0	0	0	0	3
2015-09-24	2	FALSE	TRUE	17	-2.60241	34.9396	715562	9712490	16	55	20	21:16:25	Wildebeest	Unscheduled	22:08:52	Spotlight	Lion	22:08:55	0	1	0	0	0	0	0	1
2015-09-24	2	FALSE	TRUE	17	-2.60241	34.9396	715562	9712490	16	55	20	21:16:25	Wildebeest	Unscheduled	22:10:10	Thermal	Spotted Hyena	22:11:54	0	0	0	0	0	0	0	8
2015-09-24	2	FALSE	TRUE	17	-2.60241	34.9396	715562	9712490	16	55	20	21:16:25	Wildebeest	Unscheduled	22:12:00	Spotlight	Likely Hyena	22:12:03	0	0	0	0	0	0	0	1
2015-09-24	2	FALSE	TRUE	17	-2.60241	34.9396	715562	9712490	16	55	20	21:16:25	Wildebeest	Unscheduled	22:12:14	Spotlight	Lion	22:12:19	0	0	0	0	0	0	1	0
2015-09-24	2	FALSE	TRUE	17	-2.60241	34.9396	715562	9712490	16	55	20	21:16:25	Wildebeest	Unscheduled	22:12:39	Spotlight	Lion	22:14:26	0	3	0	0	0	0	0	3
2015-09-24	2	FALSE	TRUE	17	-2.60241	34.9396	715562	9712490	16	55	20	21:16:25	Wildebeest	Unscheduled	22:14:40	Spotlight	Likely Hyena	22:14:45	0	0	0	0	0	0	0	2
2015-09-24	2	FALSE	TRUE	17	-2.60241	34.9396	715562	9712490	16	55	20	21:16:25	Wildebeest	Scheduled	22:14:50	Thermal	Lion	22:16:05	0	0	0	0	0	0	2	2
2015-09-24	2	FALSE	TRUE	17	-2.60241	34.9396	715562	9712490	16	55	20	21:16:25	Wildebeest	Scheduled	22:16:16	Thermal	Likely Lion	22:16:19	0	0	0	0	0	0	0	1
2015-09-24	2	FALSE	TRUE	17	-2.60241	34.9396	715562	9712490	16	55	20	21:16:25	Wildebeest	Scheduled	22:16:27	Thermal	Likely Hyena	22:16:32	0	0	0	0	0	0	0	8
2015-09-24	2	FALSE	TRUE	17	-2.60241	34.9396	715562	9712490	16	55	20	21:16:25	Wildebeest	Scheduled	22:16:37	Spotlight	Spotted Hyena	22:17:53	0	0	0	0	0	0	0	1
2015-09-24	2	FALSE	TRUE	17	-2.60241	34.9396	715562	9712490	16	55	20	21:16:25	Wildebeest	Scheduled	22:17:58	Spotlight	Likely Hyena	22:18:06	0	0	0	0	0	0	0	4
2015-09-24	2	FALSE	TRUE	17	-2.60241	34.9396	715562	9712490	16	55	20	21:16:25	Wildebeest	Scheduled	22:18:11	Spotlight	Lion	22:18:16	0	1	0	0	0	0	0	1
2015-09-24	2	FALSE	TRUE	17	-2.60241	34.9396	715562	9712490	16	55	20	21:16:25	Wildebeest	Scheduled	22:18:30	Spotlight	Likely Lion	22:18:57	0	0	0	0	0	0	0	1
2015-09-24	2	FALSE	TRUE	17	-2.60241	34.9396	715562	9712490	16	55	20	21:16:25	Wildebeest	Unscheduled	22:21:09	Spotlight	Spotted Hyena	22:22:56	0	0	0	0	0	0	0	2
2015-09-24	2	FALSE	TRUE	17	-2.60241	34.9396	715562	9712490	16	55	20	21:16:25	Wildebeest	Unscheduled	22:24:46	Thermal	Spotted Hyena	22:25:38	0	0	0	0	0	0	0	2
2015-09-24	2	FALSE	TRUE	17	-2.60241	34.9396	715562	9712490	16	55	20	21:16:25	Wildebeest	Scheduled	22:27:22	Spotlight	Spotted Hyena	22:29:55	0	0	0	0	0	0	0	2
2015-09-24	2	FALSE	TRUE	17	-2.60241	34.9396	715562	9712490	16	55	20	21:16:25	Wildebeest	Scheduled	22:30:06	Thermal	Spotted Hyena	22:31:03	0	0	0	0	0	0	0	2
2015-09-24	2	FALSE	TRUE	17	-2.60241	34.9396	715562	9712490	16	55	20	21:16:25	Wildebeest	Scheduled	22:31:08	Thermal	Likely Hyena	22:31:13	0	0	0	0	0	0	0	1
2015-09-24	2	FALSE	TRUE	17	-2.60241	34.9396	715562	9712490	16	55	20	21:16:25	Wildebeest	End Call-up	22:31:18	NA	NA	NA	NA	NA	NA	NA	NA	NA	NA	NA
2015-09-22	2	FALSE	TRUE	18	-2.52695	35.0393	726663	9720820	7.2	43	19.3	23:55:13	Wildebeest	Scheduled	23:55:13	Thermal	Spotted Hyena	23:56:05	0	0	0	0	0	0	0	1
2015-09-22	2	FALSE	TRUE	18	-2.52695	35.0393	726663	9720820	7.2	43	19.3	23:55:13	Wildebeest	Scheduled	23:56:12	Spotlight	Spotted Hyena	23:57:25	0	0	0	0	0	0	0	1
2015-09-23	2	FALSE	TRUE	18	-2.52695	35.0393	726663	9720820	7.2	43	19.3	23:55:13	Wildebeest	Unscheduled	00:01:59	Spotlight	No Approaches	00:02:56	0	0	0	0	0	0	0	0
2015-09-23	2	FALSE	TRUE	18	-2.52695	35.0393	726663	9720820	7.2	43	19.3	23:55:13	Wildebeest	Unscheduled	00:05:37	Thermal	No Approaches	00:06:20	0	0	0	0	0	0	0	0
2015-09-23	2	FALSE	TRUE	18	-2.52695	35.0393	726663	9720820	7.2	43	19.3	23:55:13	Wildebeest	Scheduled	00:07:30	Spotlight	Spotted Hyena	00:09:04	0	0	0	0	0	0	0	1
2015-09-23	2	FALSE	TRUE	18	-2.52695	35.0393	726663	9720820	7.2	43	19.3	23:55:13	Wildebeest	Scheduled	00:09:10	Thermal	Likely Hyena	00:09:52	0	0	0	0	0	0	0	1
2015-09-23	2	FALSE	TRUE	18	-2.52695	35.0393	726663	9720820	7.2	43	19.3	23:55:13	Wildebeest	Unscheduled	00:14:38	Thermal	Spotted Hyena	00:15:34	0	0	0	0	0	0	0	1
2015-09-23	2	FALSE	TRUE	18	-2.52695	35.0393	726663	9720820	7.2	43	19.3	23:55:13	Wildebeest	Unscheduled	00:19:44	Spotlight	Spotted Hyena	00:21:31	0	0	0	0	0	0	0	2
2015-09-23	2	FALSE	TRUE	18	-2.52695	35.0393	726663	9720820	7.2	43	19.3	23:55:13	Wildebeest	Scheduled	00:22:58	Thermal	Spotted Hyena	00:23:57	0	0	0	0	0	0	0	1
2015-09-23	2	FALSE	TRUE	18	-2.52695	35.0393	726663	9720820	7.2	43	19.3	23:55:13	Wildebeest	Scheduled	00:24:07	Spotlight	Spotted Hyena	00:25:34	0	0	0	0	0	0	0	1
2015-09-23	2	FALSE	TRUE	18	-2.52695	35.0393	726663	9720820	7.2	43	19.3	23:55:13	Wildebeest	Scheduled	00:25:39	Spotlight	Likely Hyena	00:25:44	0	0	0	0	0	0	0	2
2015-09-23	2	FALSE	TRUE	18	-2.52695	35.0393	726663	9720820	7.2	43	19.3	23:55:13	Wildebeest	Unscheduled	00:29:47	Thermal	No Approaches	00:30:40	0	0	0	0	0	0	0	0
2015-09-23	2	FALSE	TRUE	18	-2.52695	35.0393	726663	9720820	7.2	43	19.3	23:55:13	Wildebeest	Unscheduled	00:33:51	Spotlight	Spotted Hyena	00:35:36	0	0	0	0	0	0	0	1
2015-09-23	2	FALSE	TRUE	18	-2.52695	35.0393	726663	9720820	7.2	43	19.3	23:55:13	Wildebeest	Scheduled	00:38:18	Spotlight	Spotted Hyena	00:39:55	0	0	0	0	0	0	0	3
2015-09-23	2	FALSE	TRUE	18	-2.52695	35.0393	726663	9720820	7.2	43	19.3	23:55:13	Wildebeest	Scheduled	00:40:02	Thermal	Spotted Hyena	00:41:10	0	0	0	0	0	0	0	2
2015-09-23	2	FALSE	TRUE	18	-2.52695	35.0393	726663	9720820	7.2	43	19.3	23:55:13	Wildebeest	Scheduled	00:41:25	Thermal	Likely Hyena	00:41:28	0	0	0	0	0	0	0	1
2015-09-23	2	FALSE	TRUE	18	-2.52695	35.0393	726663	9720820	7.2	43	19.3	23:55:13	Wildebeest	Unscheduled	00:45:20	Spotlight	Spotted Hyena	00:47:42	0	0	0	0	0	0	0	3
2015-09-23	2	FALSE	TRUE	18	-2.52695	35.0393	726663	9720820	7.2	43	19.3	23:55:13	Wildebeest	Unscheduled	00:49:56	Thermal	Spotted Hyena	00:50:55	0	0	0	0	0	0	0	5
2015-09-23	2	FALSE	TRUE	18	-2.52695	35.0393	726663	9720820	7.2	43	19.3	23:55:13	Wildebeest	Scheduled	00:53:42	Thermal	Spotted Hyena	00:54:56	0	0	0	0	0	0	0	3
2015-09-23	2	FALSE	TRUE	18	-2.52695	35.0393	726663	9720820	7.2	43	19.3	23:55:13	Wildebeest	Scheduled	00:55:14	Spotlight	Spotted Hyena	00:56:34	0	0	0	0	0	0	0	4
2015-09-23	2	FALSE	TRUE	18	-2.52695	35.0393	726663	9720820	7.2	43	19.3	23:55:13	Wildebeest	Unscheduled	00:58:39	Thermal	Spotted Hyena	01:00:47	0	0	0	0	0	0	0	8
2015-09-23	2	FALSE	TRUE	18	-2.52695	35.0393	726663	9720820	7.2	43	19.3	23:55:13	Wildebeest	Unscheduled	01:00:55	Thermal	Likely Hyena	01:00:58	0	0	0	0	0	0	0	2
2015-09-23	2	FALSE	TRUE	18	-2.52695	35.0393	726663	9720820	7.2	43	19.3	23:55:13	Wildebeest	Unscheduled	01:02:48	Spotlight	Lion	01:04:25	0	2	0	0	0	0	0	2
2015-09-23	2	FALSE	TRUE	18	-2.52695	35.0393	726663	9720820	7.2	43	19.3	23:55:13	Wildebeest	Unscheduled	01:04:36	Spotlight	Spotted Hyena	01:04:41	0	0	0	0	0	0	0	1
2015-09-23	2	FALSE	TRUE	18	-2.52695	35.0393	726663	9720820	7.2	43	19.3	23:55:13	Wildebeest	Scheduled	01:07:45	Spotlight	Spotted Hyena	01:08:43	0	0	0	0	0	0	0	1
2015-09-23	2	FALSE	TRUE	18	-2.52695	35.0393	726663	9720820	7.2	43	19.3	23:55:13	Wildebeest	Scheduled	01:08:51	Spotlight	Lion	01:08:57	0	2	0	0	0	0	0	2
2015-09-23	2	FALSE	TRUE	18	-2.52695	35.0393	726663	9720820	7.2	43	19.3	23:55:13	Wildebeest	Scheduled	01:09:05	Thermal	Spotted Hyena	01:10:10	0	0	0	0	0	0	0	1
2015-09-23	2	FALSE	TRUE	18	-2.52695	35.0393	726663	9720820	7.2	43	19.3	23:55:13	Wildebeest	End Call-up	01:11:12	NA	NA	NA	NA	NA	NA	NA	NA	NA	NA	NA
2015-09-22	2	FALSE	TRUE	19	-2.56241	35.084	731629	9716890	16.2	15	19.5	22:20:34	Wildebeest	Scheduled	22:20:52	Spotlight	No Approaches	22:21:59	0	0	0	0	0	0	0	0
2015-09-22	2	FALSE	TRUE	19	-2.56241	35.084	731629	9716890	16.2	15	19.5	22:20:34	Wildebeest	Scheduled	22:22:00	Thermal	No Approaches	22:22:40	0	0	0	0	0	0	0	0
2015-09-22	2	FALSE	TRUE	19	-2.56241	35.084	731629	9716890	16.2	15	19.5	22:20:34	Wildebeest	Unscheduled	22:26:48	Thermal	No Approaches	22:27:22	0	0	0	0	0	0	0	0
2015-09-22	2	FALSE	TRUE	19	-2.56241	35.084	731629	9716890	16.2	15	19.5	22:20:34	Wildebeest	Unscheduled	22:29:29	Spotlight	Likely Hyena	22:30:38	0	0	0	0	0	0	0	1
2015-09-22	2	FALSE	TRUE	19	-2.56241	35.084	731629	9716890	16.2	15	19.5	22:20:34	Wildebeest	Scheduled	22:33:31	Thermal	Spotted Hyena	22:34:29	0	0	0	0	0	0	0	1
2015-09-22	2	FALSE	TRUE	19	-2.56241	35.084	731629	9716890	16.2	15	19.5	22:20:34	Wildebeest	Scheduled	22:34:37	Spotlight	Spotted Hyena	22:35:53	0	0	0	0	0	0	0	2
2015-09-22	2	FALSE	TRUE	19	-2.56241	35.084	731629	9716890	16.2	15	19.5	22:20:34	Wildebeest	Unscheduled	22:38:59	Thermal	Spotted Hyena	22:39:44	0	0	0	0	0	0	0	2
2015-09-22	2	FALSE	TRUE	19	-2.56241	35.084	731629	9716890	16.2	15	19.5	22:20:34	Wildebeest	Unscheduled	22:44:16	Spotlight	Spotted Hyena	22:45:40	0	0	0	0	0	0	0	2
2015-09-22	2	FALSE	TRUE	19	-2.56241	35.084	731629	9716890	16.2	15	19.5	22:20:34	Wildebeest	Unscheduled	22:46:17	Thermal	Spotted Hyena	22:46:57	0	0	0	0	0	0	0	1
2015-09-22	2	FALSE	TRUE	19	-2.56241	35.084	731629	9716890	16.2	15	19.5	22:20:34	Wildebeest	Unscheduled	22:47:03	Thermal	Likely Hyena	22:47:06	0	0	0	0	0	0	0	1
2015-09-22	2	FALSE	TRUE	19	-2.56241	35.084	731629	9716890	16.2	15	19.5	22:20:34	Wildebeest	Scheduled	22:48:15	Spotlight	Spotted Hyena	22:49:34	0	0	0	0	0	0	0	2
2015-09-22	2	FALSE	TRUE	19	-2.56241	35.084	731629	9716890	16.2	15	19.5	22:20:34	Wildebeest	Scheduled	22:49:52	Thermal	Spotted Hyena	22:50:49	0	0	0	0	0	0	0	1
2015-09-22	2	FALSE	TRUE	19	-2.56241	35.084	731629	9716890	16.2	15	19.5	22:20:34	Wildebeest	Scheduled	22:50:54	Thermal	Likely Hyena	22:50:57	0	0	0	0	0	0	0	1
2015-09-22	2	FALSE	TRUE	19	-2.56241	35.084	731629	9716890	16.2	15	19.5	22:20:34	Wildebeest	Unscheduled	22:55:28	Thermal	Spotted Hyena	22:56:44	0	0	0	0	0	0	0	2
2015-09-22	2	FALSE	TRUE	19	-2.56241	35.084	731629	9716890	16.2	15	19.5	22:20:34	Wildebeest	Unscheduled	22:57:03	Thermal	Lion	22:57:05	0	1	0	0	0	0	0	1
2015-09-22	2	FALSE	TRUE	19	-2.56241	35.084	731629	9716890	16.2	15	19.5	22:20:34	Wildebeest	Unscheduled	22:59:11	Spotlight	Lion	22:59:55	0	2	0	0	0	0	0	2
2015-09-22	2	FALSE	TRUE	19	-2.56241	35.084	731629	9716890	16.2	15	19.5	22:20:34	Wildebeest	Scheduled	23:03:32	Thermal	Lion	23:04:15	0	2	0	0	0	0	0	2
2015-09-22	2	FALSE	TRUE	19	-2.56241	35.084	731629	9716890	16.2	15	19.5	22:20:34	Wildebeest	Scheduled	23:04:23	Spotlight	Lion	23:05:12	0	2	0	0	0	0	0	2
2015-09-22	2	FALSE	TRUE	19	-2.56241	35.084	731629	9716890	16.2	15	19.5	22:20:34	Wildebeest	Unscheduled	23:11:53	Thermal	Lion	23:12:46	0	2	0	0	0	0	0	2
2015-09-22	2	FALSE	TRUE	19	-2.56241	35.084	731629	9716890	16.2	15	19.5	22:20:34	Wildebeest	Unscheduled	23:13:49	Spotlight	Lion	23:15:38	0	2	0	0	0	0	0	2
2015-09-22	2	FALSE	TRUE	19	-2.56241	35.084	731629	9716890	16.2	15	19.5	22:20:34	Wildebeest	Unscheduled	23:15:47	Spotlight	Spotted Hyena	23:15:50	0	0	0	0	0	0	0	1
2015-09-22	2	FALSE	TRUE	19	-2.56241	35.084	731629	9716890	16.2	15	19.5	22:20:34	Wildebeest	Scheduled	23:17:56	Spotlight	Lion	23:20:04	0	2	0	0	0	0	0	2
2015-09-22	2	FALSE	TRUE	19	-2.56241	35.084	731629	9716890	16.2	15	19.5	22:20:34	Wildebeest	Scheduled	23:20:13	Spotlight	Spotted Hyena	23:20:15	0	0	0	0	0	0	0	1
2015-09-22	2	FALSE	TRUE	19	-2.56241	35.084	731629	9716890	16.2	15	19.5	22:20:34	Wildebeest	Scheduled	23:20:24	Thermal	Lion	23:21:09	0	2	0	0	0	0	0	2
2015-09-22	2	FALSE	TRUE	19	-2.56241	35.084	731629	9716890	16.2	15	19.5	22:20:34	Wildebeest	Scheduled	23:21:18	Thermal	Spotted Hyena	23:21:23	0	0	0	0	0	0	0	1
2015-09-22	2	FALSE	TRUE	19	-2.56241	35.084	731629	9716890	16.2	15	19.5	22:20:34	Wildebeest	Unscheduled	23:26:00	Thermal	Lion	23:26:59	0	2	0	0	0	0	0	2
2015-09-22	2	FALSE	TRUE	19	-2.56241	35.084	731629	9716890	16.2	15	19.5	22:20:34	Wildebeest	Unscheduled	23:27:07	Thermal	Spotted Hyena	23:27:12	0	0	0	0	0	0	0	3
2015-09-22	2	FALSE	TRUE	19	-2.56241	35.084	731629	9716890	16.2	15	19.5	22:20:34	Wildebeest	Unscheduled	23:30:04	Spotlight	Lion	23:31:14	0	2	0	0	0	0	0	2
2015-09-22	2	FALSE	TRUE	19	-2.56241	35.084	731629	9716890	16.2	15	19.5	22:20:34	Wildebeest	Unscheduled	23:31:22	Spotlight	Likely Hyena	23:31:25	0	0	0	0	0	0	0	3
2015-09-22	2	FALSE	TRUE	19	-2.56241	35.084	731629	9716890	16.2	15	19.5	22:20:34	Wildebeest	Scheduled	23:32:41	Thermal	Lion	23:34:07	0	1	0	0	0	0	0	1
2015-09-22	2	FALSE	TRUE	19	-2.56241	35.084	731629	9716890	16.2	15	19.5	22:20:34	Wildebeest	Scheduled	23:34:15	Thermal	Likely Lion	23:34:17	0	1	0	0	0	0	0	1
2015-09-22	2	FALSE	TRUE	19	-2.56241	35.084	731629	9716890	16.2	15	19.5	22:20:34	Wildebeest	Scheduled	23:34:25	Spotlight	Lion	23:35:29	0	2	0	0	0	0	0	2
2015-09-22	2	FALSE	TRUE	19	-2.56241	35.084	731629	9716890	16.2	15	19.5	22:20:34	Wildebeest	End Call-up	23:35:38	NA	NA	NA	NA	NA	NA	NA	NA	NA	NA	NA
2015-09-24	2	FALSE	TRUE	20	-2.61988	35.1014	733558	9710530	16	0	18.2	01:30:33	Wildebeest	Scheduled	01:30:36	Thermal	No Approaches	01:31:27	0	0	0	0	0	0	0	0
2015-09-24	2	FALSE	TRUE	20	-2.61988	35.1014	733558	9710530	16	0	18.2	01:30:33	Wildebeest	Scheduled	01:31:29	Spotlight	No Approaches	01:33:01	0	0	0	0	0	0	0	0
2015-09-24	2	FALSE	TRUE	20	-2.61988	35.1014	733558	9710530	16	0	18.2	01:30:33	Wildebeest	Unscheduled	01:41:32	Thermal	No Approaches	01:43:20	0	0	0	0	0	0	0	0
2015-09-24	2	FALSE	TRUE	20	-2.61988	35.1014	733558	9710530	16	0	18.2	01:30:33	Wildebeest	Scheduled	01:45:37	Spotlight	No Approaches	01:47:00	0	0	0	0	0	0	0	0
2015-09-24	2	FALSE	TRUE	20	-2.61988	35.1014	733558	9710530	16	0	18.2	01:30:33	Wildebeest	Scheduled	01:47:11	Thermal	No Approaches	01:48:00	0	0	0	0	0	0	0	0
2015-09-24	2	FALSE	TRUE	20	-2.61988	35.1014	733558	9710530	16	0	18.2	01:30:33	Wildebeest	Unscheduled	01:55:47	Thermal	Spotted Hyena	01:57:00	0	0	0	0	0	0	0	1
2015-09-24	2	FALSE	TRUE	20	-2.61988	35.1014	733558	9710530	16	0	18.2	01:30:33	Wildebeest	Unscheduled	01:57:07	Spotlight	Likely Hyena	01:58:39	0	0	0	0	0	0	0	1
2015-09-24	2	FALSE	TRUE	20	-2.61988	35.1014	733558	9710530	16	0	18.2	01:30:33	Wildebeest	Scheduled	01:59:41	Thermal	No Approaches	01:59:41	0	0	0	0	0	0	0	0
2015-09-24	2	FALSE	TRUE	20	-2.61988	35.1014	733558	9710530	16	0	18.2	01:30:33	Wildebeest	Scheduled	01:59:47	Spotlight	No Approaches	02:01:48	0	0	0	0	0	0	0	0
2015-09-24	2	FALSE	TRUE	20	-2.61988	35.1014	733558	9710530	16	0	18.2	01:30:33	Wildebeest	Unscheduled	02:09:41	Thermal	Spotted Hyena	02:12:11	0	0	0	0	0	0	0	2
2015-09-24	2	FALSE	TRUE	20	-2.61988	35.1014	733558	9710530	16	0	18.2	01:30:33	Wildebeest	Scheduled	02:13:35	Spotlight	No Approaches	02:15:36	0	0	0	0	0	0	0	0
2015-09-24	2	FALSE	TRUE	20	-2.61988	35.1014	733558	9710530	16	0	18.2	01:30:33	Wildebeest	Scheduled	02:15:46	Thermal	Likely Hyena	02:16:43	0	0	0	0	0	0	0	2
2015-09-24	2	FALSE	TRUE	20	-2.61988	35.1014	733558	9710530	16	0	18.2	01:30:33	Wildebeest	Unscheduled	02:27:10	Spotlight	No Approaches	02:27:13	0	0	0	0	0	0	0	0
2015-09-24	2	FALSE	TRUE	20	-2.61988	35.1014	733558	9710530	16	0	18.2	01:30:33	Wildebeest	Unscheduled	02:28:03	Thermal	No Approaches	02:28:06	0	0	0	0	0	0	0	0
2015-09-24	2	FALSE	TRUE	20	-2.61988	35.1014	733558	9710530	16	0	18.2	01:30:33	Wildebeest	Scheduled	02:29:37	Thermal	Spotted Hyena	02:31:28	0	0	0	0	0	0	0	1
2015-09-24	2	FALSE	TRUE	20	-2.61988	35.1014	733558	9710530	16	0	18.2	01:30:33	Wildebeest	Scheduled	02:31:33	Spotlight	Spotted Hyena	02:32:52	0	0	0	0	0	0	0	1
2015-09-24	2	FALSE	TRUE	20	-2.61988	35.1014	733558	9710530	16	0	18.2	01:30:33	Wildebeest	Unscheduled	02:37:36	Thermal	Spotted Hyena	02:39:26	0	0	0	0	0	0	0	1
2015-09-24	2	FALSE	TRUE	20	-2.61988	35.1014	733558	9710530	16	0	18.2	01:30:33	Wildebeest	Unscheduled	02:39:37	Spotlight	Spotted Hyena	02:41:33	0	0	0	0	0	0	0	1
2015-09-24	2	FALSE	TRUE	20	-2.61988	35.1014	733558	9710530	16	0	18.2	01:30:33	Wildebeest	Scheduled	02:45:19	Spotlight	Spotted Hyena	02:46:20	0	0	0	0	0	0	0	1
2015-09-24	2	FALSE	TRUE	20	-2.61988	35.1014	733558	9710530	16	0	18.2	01:30:33	Wildebeest	Scheduled	02:46:26	Thermal	Spotted Hyena	02:47:41	0	0	0	0	0	0	0	1
2015-09-24	2	FALSE	TRUE	20	-2.61988	35.1014	733558	9710530	16	0	18.2	01:30:33	Wildebeest	End Call-up	02:47:46	NA	NA	NA	NA	NA	NA	NA	NA	NA	NA	NA
2015-09-21	2	TRUE	FALSE	21	-2.69059	35.0135	723764	9702720	18.7	0	20.2	23:08:42	Wildebeest	Scheduled	23:08:44	Spotlight	No Approaches	23:08:49	0	0	0	0	0	0	0	0
2015-09-21	2	TRUE	FALSE	21	-2.69059	35.0135	723764	9702720	18.7	0	20.2	23:08:42	Wildebeest	Scheduled	23:09:38	Thermal	No Approaches	23:09:43	0	0	0	0	0	0	0	0
2015-09-21	2	TRUE	FALSE	21	-2.69059	35.0135	723764	9702720	18.7	0	20.2	23:08:42	Wildebeest	Unscheduled	23:11:42	Spotlight	No Approaches	23:11:45	0	0	0	0	0	0	0	0
2015-09-21	2	TRUE	FALSE	21	-2.69059	35.0135	723764	9702720	18.7	0	20.2	23:08:42	Wildebeest	Unscheduled	23:12:35	Thermal	No Approaches	23:12:39	0	0	0	0	0	0	0	0
2015-09-21	2	TRUE	FALSE	21	-2.69059	35.0135	723764	9702720	18.7	0	20.2	23:08:42	Wildebeest	Unscheduled	23:13:59	Spotlight	No Approaches	23:14:02	0	0	0	0	0	0	0	0
2015-09-21	2	TRUE	FALSE	21	-2.69059	35.0135	723764	9702720	18.7	0	20.2	23:08:42	Wildebeest	Unscheduled	23:17:36	Thermal	No Approaches	23:17:40	0	0	0	0	0	0	0	0
2015-09-21	2	TRUE	FALSE	21	-2.69059	35.0135	723764	9702720	18.7	0	20.2	23:08:42	Wildebeest	Scheduled	23:20:56	Thermal	No Approaches	23:20:59	0	0	0	0	0	0	0	0
2015-09-21	2	TRUE	FALSE	21	-2.69059	35.0135	723764	9702720	18.7	0	20.2	23:08:42	Wildebeest	Scheduled	23:21:50	Spotlight	No Approaches	23:21:53	0	0	0	0	0	0	0	0
2015-09-21	2	TRUE	FALSE	21	-2.69059	35.0135	723764	9702720	18.7	0	20.2	23:08:42	Wildebeest	Unscheduled	23:26:08	Spotlight	No Approaches	23:26:10	0	0	0	0	0	0	0	0
2015-09-21	2	TRUE	FALSE	21	-2.69059	35.0135	723764	9702720	18.7	0	20.2	23:08:42	Wildebeest	Unscheduled	23:27:26	Thermal	No Approaches	23:27:29	0	0	0	0	0	0	0	0
2015-09-21	2	TRUE	FALSE	21	-2.69059	35.0135	723764	9702720	18.7	0	20.2	23:08:42	Wildebeest	Unscheduled	23:28:57	Spotlight	No Approaches	23:29:03	0	0	0	0	0	0	0	0
2015-09-21	2	TRUE	FALSE	21	-2.69059	35.0135	723764	9702720	18.7	0	20.2	23:08:42	Wildebeest	Unscheduled	23:34:09	Thermal	No Approaches	23:34:12	0	0	0	0	0	0	0	0
2015-09-21	2	TRUE	FALSE	21	-2.69059	35.0135	723764	9702720	18.7	0	20.2	23:08:42	Wildebeest	Scheduled	23:36:02	Spotlight	No Approaches	23:36:05	0	0	0	0	0	0	0	0
2015-09-21	2	TRUE	FALSE	21	-2.69059	35.0135	723764	9702720	18.7	0	20.2	23:08:42	Wildebeest	Scheduled	23:37:01	Thermal	No Approaches	23:37:17	0	0	0	0	0	0	0	0
2015-09-21	2	TRUE	FALSE	21	-2.69059	35.0135	723764	9702720	18.7	0	20.2	23:08:42	Wildebeest	Unscheduled	23:42:05	Spotlight	No Approaches	23:42:08	0	0	0	0	0	0	0	0
2015-09-21	2	TRUE	FALSE	21	-2.69059	35.0135	723764	9702720	18.7	0	20.2	23:08:42	Wildebeest	Unscheduled	23:43:23	Thermal	No Approaches	23:43:26	0	0	0	0	0	0	0	0
2015-09-21	2	TRUE	FALSE	21	-2.69059	35.0135	723764	9702720	18.7	0	20.2	23:08:42	Wildebeest	Unscheduled	23:44:52	Spotlight	No Approaches	23:44:54	0	0	0	0	0	0	0	0
2015-09-21	2	TRUE	FALSE	21	-2.69059	35.0135	723764	9702720	18.7	0	20.2	23:08:42	Wildebeest	Unscheduled	23:46:40	Thermal	No Approaches	23:46:42	0	0	0	0	0	0	0	0
2015-09-21	2	TRUE	FALSE	21	-2.69059	35.0135	723764	9702720	18.7	0	20.2	23:08:42	Wildebeest	Unscheduled	23:48:46	Spotlight	No Approaches	23:48:54	0	0	0	0	0	0	0	0
2015-09-21	2	TRUE	FALSE	21	-2.69059	35.0135	723764	9702720	18.7	0	20.2	23:08:42	Wildebeest	Unscheduled	23:50:23	Thermal	No Approaches	23:50:25	0	0	0	0	0	0	0	0
2015-09-21	2	TRUE	FALSE	21	-2.69059	35.0135	723764	9702720	18.7	0	20.2	23:08:42	Wildebeest	Scheduled	23:51:14	Spotlight	No Approaches	23:51:27	0	0	0	0	0	0	0	0
2015-09-21	2	TRUE	FALSE	21	-2.69059	35.0135	723764	9702720	18.7	0	20.2	23:08:42	Wildebeest	Scheduled	23:58:00	Spotlight	No Approaches	23:58:03	0	0	0	0	0	0	0	0
2015-09-21	2	TRUE	FALSE	21	-2.69059	35.0135	723764	9702720	18.7	0	20.2	23:08:42	Wildebeest	Unscheduled	23:59:15	Thermal	No Approaches	23:59:18	0	0	0	0	0	0	0	0
2015-09-22	2	TRUE	FALSE	21	-2.69059	35.0135	723764	9702720	18.7	0	20.2	23:08:42	Wildebeest	Unscheduled	00:02:45	Spotlight	No Approaches	00:02:50	0	0	0	0	0	0	0	0
2015-09-22	2	TRUE	FALSE	21	-2.69059	35.0135	723764	9702720	18.7	0	20.2	23:08:42	Wildebeest	Unscheduled	00:04:32	Thermal	No Approaches	00:04:35	0	0	0	0	0	0	0	0
2015-09-22	2	TRUE	FALSE	21	-2.69059	35.0135	723764	9702720	18.7	0	20.2	23:08:42	Wildebeest	Scheduled	00:06:25	Spotlight	Likely Hyena	00:06:28	0	0	0	0	0	0	1	1
2015-09-22	2	TRUE	FALSE	21	-2.69059	35.0135	723764	9702720	18.7	0	20.2	23:08:42	Wildebeest	Scheduled	00:07:46	Thermal	Likely Hyena	00:07:49	0	0	0	0	0	0	1	1
2015-09-22	2	TRUE	FALSE	21	-2.69059	35.0135	723764	9702720	18.7	0	20.2	23:08:42	Wildebeest	Unscheduled	00:11:00	Spotlight	Spotted Hyena	00:11:05	0	0	1	0	0	0	0	1
2015-09-22	2	TRUE	FALSE	21	-2.69059	35.0135	723764	9702720	18.7	0	20.2	23:08:42	Wildebeest	Unscheduled	00:12:10	Thermal	Spotted Hyena	00:12:13	0	0	0	0	0	0	1	1
2015-09-22	2	TRUE	FALSE	21	-2.69059	35.0135	723764	9702720	18.7	0	20.2	23:08:42	Wildebeest	Unscheduled	00:13:15	Spotlight	Spotted Hyena	00:13:20	0	1	0	0	0	0	0	1
2015-09-22	2	TRUE	FALSE	21	-2.69059	35.0135	723764	9702720	18.7	0	20.2	23:08:42	Wildebeest	Unscheduled	00:16:46	Spotlight	Spotted Hyena	00:16:49	0	0	1	0	0	0	0	1
2015-09-22	2	TRUE	FALSE	21	-2.69059	35.0135	723764	9702720	18.7	0	20.2	23:08:42	Wildebeest	Unscheduled	00:18:02	Thermal	Spotted Hyena	00:18:05	0	0	1	0	0	0	0	1
2015-09-22	2	TRUE	FALSE	21	-2.69059	35.0135	723764	9702720	18.7	0	20.2	23:08:42	Wildebeest	Scheduled	00:20:35	Thermal	Spotted Hyena	00:20:43	0	0	1	0	0	0	0	1
2015-09-22	2	TRUE	FALSE	21	-2.69059	35.0135	723764	9702720	18.7	0	20.2	23:08:42	Wildebeest	Scheduled	00:21:53	Spotlight	Spotted Hyena	00:21:58	0	0	1	0	0	0	0	1
2015-09-22	2	TRUE	FALSE	21	-2.69059	35.0135	723764	9702720	18.7	0	20.2	23:08:42	Wildebeest	End Call-up	00:22:09	NA	NA	NA	NA	NA	NA	NA	NA	NA	NA	NA
2015-09-25	2	FALSE	TRUE	22	-2.68946	34.8455	705085	9702880	12.6	75	21.2	23:23:19	Wildebeest	Scheduled	23:23:35	Thermal	No Approaches	23:24:21	0	0	0	0	0	0	0	0
2015-09-25	2	FALSE	TRUE	22	-2.68946	34.8455	705085	9702880	12.6	75	21.2	23:23:19	Wildebeest	Scheduled	23:24:25	Spotlight	No Approaches	23:25:32	0	0	0	0	0	0	0	0
2015-09-25	2	FALSE	TRUE	22	-2.68946	34.8455	705085	9702880	12.6	75	21.2	23:23:19	Wildebeest	Unscheduled	23:30:23	Thermal	No Approaches	23:30:56	0	0	0	0	0	0	0	0
2015-09-25	2	FALSE	TRUE	22	-2.68946	34.8455	705085	9702880	12.6	75	21.2	23:23:19	Wildebeest	Unscheduled	23:32:16	Spotlight	Lion	23:33:35	1	0	0	0	0	0	0	0
2015-09-25	2	FALSE	TRUE	22	-2.68946	34.8455	705085	9702880	12.6	75	21.2	23:23:19	Wildebeest	Unscheduled	23:33:42	Spotlight	Spotted Hyena	23:33:45	0	0	0	0	0	0	0	5
2015-09-25	2	FALSE	TRUE	22	-2.68946	34.8455	705085	9702880	12.6	75	21.2	23:23:19	Wildebeest	Scheduled	23:35:59	Spotlight	Lion	23:37:23	1	0	0	0	0	0	0	0
2015-09-25	2	FALSE	TRUE	22	-2.68946	34.8455	705085	9702880	12.6	75	21.2	23:23:19	Wildebeest	Scheduled	23:37:30	Spotlight	Spotted Hyena	23:37:33	0	0	0	0	0	0	0	7
2015-09-25	2	FALSE	TRUE	22	-2.68946	34.8455	705085	9702880	12.6	75	21.2	23:23:19	Wildebeest	Scheduled	23:37:41	Thermal	Likely Lion	23:38:48	0	0	0	0	0	0	0	1
2015-09-25	2	FALSE	TRUE	22	-2.68946	34.8455	705085	9702880	12.6	75	21.2	23:23:19	Wildebeest	Scheduled	23:39:21	Thermal	Spotted Hyena	23:39:24	0	0	0	0	0	0	0	5
2015-09-25	2	FALSE	TRUE	22	-2.68946	34.8455	705085	9702880	12.6	75	21.2	23:23:19	Wildebeest	Scheduled	23:39:29	Thermal	Likely Hyena	23:39:34	0	0	0	0	0	0	0	2
2015-09-25	2	FALSE	TRUE	22	-2.68946	34.8455	705085	9702880	12.6	75	21.2	23:23:19	Wildebeest	Unscheduled	23:41:36	Spotlight	Lion	23:43:17	0	0	0	0	0	0	1	1
2015-09-25	2	FALSE	TRUE	22	-2.68946	34.8455	705085	9702880	12.6	75	21.2	23:23:19	Wildebeest	Unscheduled	23:43:42	Spotlight	Spotted Hyena	23:43:44	0	0	0	0	0	0	0	10
2015-09-25	2	FALSE	TRUE	22	-2.68946	34.8455	705085	9702880	12.6	75	21.2	23:23:19	Wildebeest	Unscheduled	23:45:11	Thermal	Spotted Hyena	23:46:32	0	0	0	0	0	0	0	15
2015-09-25	2	FALSE	TRUE	22	-2.68946	34.8455	705085	9702880	12.6	75	21.2	23:23:19	Wildebeest	Unscheduled	23:46:39	Thermal	Likely Lion	23:46:40	0	0	0	0	0	0	0	1
2015-09-25	2	FALSE	TRUE	22	-2.68946	34.8455	705085	9702880	12.6	75	21.2	23:23:19	Wildebeest	Unscheduled	23:49:13	Spotlight	Spotted Hyena	23:50:33	0	0	0	0	0	0	0	21
2015-09-25	2	FALSE	TRUE	22	-2.68946	34.8455	705085	9702880	12.6	75	21.2	23:23:19	Wildebeest	Unscheduled	23:50:41	Spotlight	Lion	23:50:44	1	0	0	0	0	0	0	1
2015-09-25	2	FALSE	TRUE	22	-2.68946	34.8455	705085	9702880	12.6	75	21.2	23:23:19	Wildebeest	Scheduled	23:52:31	Thermal	Spotted Hyena	23:52:32	0	0	0	0	0	0	0	20
2015-09-25	2	FALSE	TRUE	22	-2.68946	34.8455	705085	9702880	12.6	75	21.2	23:23:19	Wildebeest	Scheduled	23:52:37	Thermal	Likely Hyena	23:52:40	0	0	0	0	0	0	0	4
2015-09-25	2	FALSE	TRUE	22	-2.68946	34.8455	705085	9702880	12.6	75	21.2	23:23:19	Wildebeest	Scheduled	23:52:48	Thermal	Lion	23:52:51	0	0	1	0	0	0	0	1
2015-09-25	2	FALSE	TRUE	22	-2.68946	34.8455	705085	9702880	12.6	75	21.2	23:23:19	Wildebeest	Scheduled	23:52:59	Spotlight	Spotted Hyena	23:54:32	0	0	0	0	0	0	0	19
2015-09-25	2	FALSE	TRUE	22	-2.68946	34.8455	705085	9702880	12.6	75	21.2	23:23:19	Wildebeest	Scheduled	23:54:38	Spotlight	Likely Hyena	23:54:41	0	0	0	0	0	0	0	2
2015-09-25	2	FALSE	TRUE	22	-2.68946	34.8455	705085	9702880	12.6	75	21.2	23:23:19	Wildebeest	Scheduled	23:54:46	Spotlight	Lion	23:54:49	0	0	1	0	0	0	0	1
2015-09-26	2	FALSE	TRUE	22	-2.68946	34.8455	705085	9702880	12.6	75	21.2	23:23:19	Wildebeest	Unscheduled	00:01:06	Spotlight	Lion	00:01:11	1	0	0	0	0	0	0	1
2015-09-26	2	FALSE	TRUE	22	-2.68946	34.8455	705085	9702880	12.6	75	21.2	23:23:19	Wildebeest	Unscheduled	00:02:16	Thermal	Spotted Hyena	00:03:15	0	0	0	0	0	0	0	15
2015-09-26	2	FALSE	TRUE	22	-2.68946	34.8455	705085	9702880	12.6	75	21.2	23:23:19	Wildebeest	Unscheduled	00:03:22	Thermal	Likely Hyena	00:03:25	0	0	0	0	0	0	0	3
2015-09-26	2	FALSE	TRUE	22	-2.68946	34.8455	705085	9702880	12.6	75	21.2	23:23:19	Wildebeest	Unscheduled	00:03:30	Thermal	Likely Lion	00:03:34	0	0	0	0	0	0	0	1
2015-09-26	2	FALSE	TRUE	22	-2.68946	34.8455	705085	9702880	12.6	75	21.2	23:23:19	Wildebeest	Scheduled	00:05:58	Spotlight	Spotted Hyena	00:07:43	0	0	0	0	0	0	0	7
2015-09-26	2	FALSE	TRUE	22	-2.68946	34.8455	705085	9702880	12.6	75	21.2	23:23:19	Wildebeest	Scheduled	00:07:48	Spotlight	Lion	00:07:51	1	0	0	0	0	0	0	1
2015-09-26	2	FALSE	TRUE	22	-2.68946	34.8455	705085	9702880	12.6	75	21.2	23:23:19	Wildebeest	Scheduled	00:07:57	Thermal	Spotted Hyena	00:09:49	0	0	0	0	0	0	0	6
2015-09-26	2	FALSE	TRUE	22	-2.68946	34.8455	705085	9702880	12.6	75	21.2	23:23:19	Wildebeest	Scheduled	00:09:55	Thermal	Spotted Hyena	00:10:06	0	0	0	0	0	0	0	2
2015-09-26	2	FALSE	TRUE	22	-2.68946	34.8455	705085	9702880	12.6	75	21.2	23:23:19	Wildebeest	Scheduled	00:10:14	Thermal	Lion	00:10:17	0	0	1	0	0	0	0	1
2015-09-26	2	FALSE	TRUE	22	-2.68946	34.8455	705085	9702880	12.6	75	21.2	23:23:19	Wildebeest	Unscheduled	00:13:03	Spotlight	Spotted Hyena	00:14:27	0	0	0	0	0	0	0	8
2015-09-26	2	FALSE	TRUE	22	-2.68946	34.8455	705085	9702880	12.6	75	21.2	23:23:19	Wildebeest	Unscheduled	00:17:13	Thermal	Spotted Hyena	00:18:50	0	0	0	0	0	0	0	9
2015-09-26	2	FALSE	TRUE	22	-2.68946	34.8455	705085	9702880	12.6	75	21.2	23:23:19	Wildebeest	Unscheduled	00:18:56	Thermal	Likely Hyena	00:18:59	0	0	0	0	0	0	0	1
2015-09-26	2	FALSE	TRUE	22	-2.68946	34.8455	705085	9702880	12.6	75	21.2	23:23:19	Wildebeest	Scheduled	00:21:04	Thermal	Spotted Hyena	00:22:04	0	0	0	0	0	0	0	8
2015-09-26	2	FALSE	TRUE	22	-2.68946	34.8455	705085	9702880	12.6	75	21.2	23:23:19	Wildebeest	Scheduled	00:22:10	Spotlight	Spotted Hyena	00:24:40	0	0	0	0	0	0	0	8
2015-09-26	2	FALSE	TRUE	22	-2.68946	34.8455	705085	9702880	12.6	75	21.2	23:23:19	Wildebeest	Scheduled	00:24:45	Spotlight	Lion	00:24:48	0	1	0	0	0	0	0	1
2015-09-26	2	FALSE	TRUE	22	-2.68946	34.8455	705085	9702880	12.6	75	21.2	23:23:19	Wildebeest	Unscheduled	00:27:19	Spotlight	Spotted Hyena	00:28:32	0	0	0	0	0	0	0	8
2015-09-26	2	FALSE	TRUE	22	-2.68946	34.8455	705085	9702880	12.6	75	21.2	23:23:19	Wildebeest	Unscheduled	00:28:39	Spotlight	Likely Hyena	00:28:45	0	0	0	0	0	0	0	1
2015-09-26	2	FALSE	TRUE	22	-2.68946	34.8455	705085	9702880	12.6	75	21.2	23:23:19	Wildebeest	Unscheduled	00:28:50	Spotlight	Lion	00:28:53	0	1	0	0	0	0	0	1
2015-09-26	2	FALSE	TRUE	22	-2.68946	34.8455	705085	9702880	12.6	75	21.2	23:23:19	Wildebeest	Unscheduled	00:31:18	Thermal	Spotted Hyena	00:34:12	0	0	0	0	0	0	0	9
2015-09-26	2	FALSE	TRUE	22	-2.68946	34.8455	705085	9702880	12.6	75	21.2	23:23:19	Wildebeest	Unscheduled	00:34:16	Thermal	Likely Lion	00:34:21	0	0	0	0	0	0	0	1
2015-09-26	2	FALSE	TRUE	22	-2.68946	34.8455	705085	9702880	12.6	75	21.2	23:23:19	Wildebeest	Unscheduled	00:34:26	Thermal	Lion	00:34:27	0	2	0	0	0	0	5	7
2015-09-26	2	FALSE	TRUE	22	-2.68946	34.8455	705085	9702880	12.6	75	21.2	23:23:19	Wildebeest	Unscheduled	00:35:06	Spotlight	Lion	00:36:44	0	0	0	0	4	4	0	8
2015-09-26	2	FALSE	TRUE	22	-2.68946	34.8455	705085	9702880	12.6	75	21.2	23:23:19	Wildebeest	Scheduled	00:37:00	Spotlight	Lion	00:37:48	0	0	0	0	0	0	0	8
2015-09-26	2	FALSE	TRUE	22	-2.68946	34.8455	705085	9702880	12.6	75	21.2	23:23:19	Wildebeest	Scheduled	00:37:53	Spotlight	Likely Hyena	00:37:56	0	0	0	0	0	0	0	7
2015-09-26	2	FALSE	TRUE	22	-2.68946	34.8455	705085	9702880	12.6	75	21.2	23:23:19	Wildebeest	Scheduled	00:38:02	Thermal	Likely Lion	00:38:49	0	0	0	0	0	0	0	6
2015-09-26	2	FALSE	TRUE	22	-2.68946	34.8455	705085	9702880	12.6	75	21.2	23:23:19	Wildebeest	Scheduled	00:39:27	Thermal	Likely Hyena	00:39:30	0	0	0	0	0	0	0	9
2015-09-26	2	FALSE	TRUE	22	-2.68946	34.8455	705085	9702880	12.6	75	21.2	23:23:19	Wildebeest	End Call-up	00:41:12	NA	NA	NA	NA	NA	NA	NA	NA	NA	NA	NA
2015-09-26	2	FALSE	TRUE	22	-2.68946	34.8455	705085	9702880	12.6	75	21.2	23:23:19	Wildebeest	Unscheduled	23:58:16	Spotlight	Spotted Hyena	00:01:00	0	0	0	0	0	0	0	14
2015-09-23	2	FALSE	TRUE	23	-2.64237	35.1789	742176	9708020	15.4	23	21.8	20:01:15	Wildebeest	Scheduled	20:01:18	Spotlight	Likely Hyena	20:02:39	0	0	0	0	0	0	0	1
2015-09-23	2	FALSE	TRUE	23	-2.64237	35.1789	742176	9708020	15.4	23	21.8	20:01:15	Wildebeest	Scheduled	20:02:44	Thermal	No Approaches	20:03:35	0	0	0	0	0	0	0	0
2015-09-23	2	FALSE	TRUE	23	-2.64237	35.1789	742176	9708020	15.4	23	21.8	20:01:15	Wildebeest	Unscheduled	20:12:09	Thermal	Spotted Hyena	20:12:57	0	0	0	0	0	0	0	1
2015-09-23	2	FALSE	TRUE	23	-2.64237	35.1789	742176	9708020	15.4	23	21.8	20:01:15	Wildebeest	Unscheduled	20:13:16	Spotlight	Spotted Hyena	20:14:15	0	0	0	0	0	0	0	1
2015-09-23	2	FALSE	TRUE	23	-2.64237	35.1789	742176	9708020	15.4	23	21.8	20:01:15	Wildebeest	Scheduled	20:15:11	Thermal	Likely Hyena	20:16:10	0	0	0	0	0	0	0	2
2015-09-23	2	FALSE	TRUE	23	-2.64237	35.1789	742176	9708020	15.4	23	21.8	20:01:15	Wildebeest	Scheduled	20:16:16	Spotlight	Spotted Hyena	20:17:29	0	0	0	0	0	0	0	2
2015-09-23	2	FALSE	TRUE	23	-2.64237	35.1789	742176	9708020	15.4	23	21.8	20:01:15	Wildebeest	Unscheduled	20:25:30	Spotlight	Spotted Hyena	20:26:40	0	0	0	0	0	0	0	1
2015-09-23	2	FALSE	TRUE	23	-2.64237	35.1789	742176	9708020	15.4	23	21.8	20:01:15	Wildebeest	Unscheduled	20:26:46	Thermal	Likely Hyena	20:28:06	0	0	0	0	0	0	0	1
2015-09-23	2	FALSE	TRUE	23	-2.64237	35.1789	742176	9708020	15.4	23	21.8	20:01:15	Wildebeest	Scheduled	20:30:21	Spotlight	Spotted Hyena	20:32:08	0	0	0	0	0	0	0	8
2015-09-23	2	FALSE	TRUE	23	-2.64237	35.1789	742176	9708020	15.4	23	21.8	20:01:15	Wildebeest	Scheduled	20:32:14	Thermal	Spotted Hyena	20:33:23	0	0	0	0	0	0	0	7
2015-09-23	2	FALSE	TRUE	23	-2.64237	35.1789	742176	9708020	15.4	23	21.8	20:01:15	Wildebeest	Scheduled	20:33:34	Thermal	Likely Hyena	20:33:37	0	0	0	0	0	0	0	1
2015-09-23	2	FALSE	TRUE	23	-2.64237	35.1789	742176	9708020	15.4	23	21.8	20:01:15	Wildebeest	Unscheduled	20:40:55	Thermal	Spotted Hyena	20:43:13	0	0	0	0	0	0	0	5
2015-09-23	2	FALSE	TRUE	23	-2.64237	35.1789	742176	9708020	15.4	23	21.8	20:01:15	Wildebeest	Unscheduled	20:43:18	Thermal	Likely Hyena	20:43:20	0	0	0	0	0	0	0	2
2015-09-23	2	FALSE	TRUE	23	-2.64237	35.1789	742176	9708020	15.4	23	21.8	20:01:15	Wildebeest	Unscheduled	20:43:26	Spotlight	Spotted Hyena	20:44:55	0	0	0	0	0	0	0	7
2015-09-23	2	FALSE	TRUE	23	-2.64237	35.1789	742176	9708020	15.4	23	21.8	20:01:15	Wildebeest	Scheduled	20:46:53	Thermal	Spotted Hyena	20:46:58	0	0	0	0	0	0	0	7
2015-09-23	2	FALSE	TRUE	23	-2.64237	35.1789	742176	9708020	15.4	23	21.8	20:01:15	Wildebeest	Scheduled	20:47:04	Spotlight	Spotted Hyena	20:47:57	0	0	0	0	0	0	0	7
2015-09-23	2	FALSE	TRUE	23	-2.64237	35.1789	742176	9708020	15.4	23	21.8	20:01:15	Wildebeest	Unscheduled	20:54:00	Spotlight	Spotted Hyena	20:55:21	0	0	0	0	0	0	0	6
2015-09-23	2	FALSE	TRUE	23	-2.64237	35.1789	742176	9708020	15.4	23	21.8	20:01:15	Wildebeest	Scheduled	21:00:07	Spotlight	Spotted Hyena	21:01:32	0	0	0	0	0	0	0	2
2015-09-23	2	FALSE	TRUE	23	-2.64237	35.1789	742176	9708020	15.4	23	21.8	20:01:15	Wildebeest	Scheduled	21:01:38	Thermal	Likely Hyena	21:03:28	0	0	0	0	0	0	0	5
2015-09-23	2	FALSE	TRUE	23	-2.64237	35.1789	742176	9708020	15.4	23	21.8	20:01:15	Wildebeest	Unscheduled	21:09:26	Thermal	Likely Hyena	21:11:35	0	0	0	0	0	0	0	1
2015-09-23	2	FALSE	TRUE	23	-2.64237	35.1789	742176	9708020	15.4	23	21.8	20:01:15	Wildebeest	Unscheduled	21:11:57	Spotlight	Likely Hyena	21:12:02	0	0	0	0	0	0	0	1
2015-09-23	2	FALSE	TRUE	23	-2.64237	35.1789	742176	9708020	15.4	23	21.8	20:01:15	Wildebeest	Scheduled	21:16:47	Thermal	Likely Hyena	21:16:50	0	0	0	0	0	0	0	1
2015-09-23	2	FALSE	TRUE	23	-2.64237	35.1789	742176	9708020	15.4	23	21.8	20:01:15	Wildebeest	Scheduled	21:16:55	Spotlight	No Approaches	21:18:00	0	0	0	0	0	0	0	0
2015-09-23	2	FALSE	TRUE	23	-2.64237	35.1789	742176	9708020	15.4	23	21.8	20:01:15	Wildebeest	End Call-up	21:18:04	NA	NA	NA	NA	NA	NA	NA	NA	NA	NA	NA
2015-09-25	2	FALSE	TRUE	24	-2.75078	34.8618	706892	9696090	5	98	23.8	19:11:36	Wildebeest	Scheduled	19:11:38	Thermal	No Approaches	19:12:38	0	0	0	0	0	0	0	0
2015-09-25	2	FALSE	TRUE	24	-2.75078	34.8618	706892	9696090	5	98	23.8	19:11:36	Wildebeest	Scheduled	19:12:42	Spotlight	No Approaches	19:14:20	0	0	0	0	0	0	0	0
2015-09-25	2	FALSE	TRUE	24	-2.75078	34.8618	706892	9696090	5	98	23.8	19:11:36	Wildebeest	Unscheduled	19:17:22	Thermal	No Approaches	19:18:35	0	0	0	0	0	0	0	0
2015-09-25	2	FALSE	TRUE	24	-2.75078	34.8618	706892	9696090	5	98	23.8	19:11:36	Wildebeest	Unscheduled	19:20:23	Spotlight	No Approaches	19:22:32	0	0	0	0	0	0	0	0
2015-09-25	2	FALSE	TRUE	24	-2.75078	34.8618	706892	9696090	5	98	23.8	19:11:36	Wildebeest	Scheduled	19:24:38	Spotlight	Lion	19:26:50	0	0	0	0	0	0	1	1
2015-09-25	2	FALSE	TRUE	24	-2.75078	34.8618	706892	9696090	5	98	23.8	19:11:36	Wildebeest	Scheduled	19:26:58	Thermal	Likely Lion	19:29:07	0	0	0	0	0	0	1	1
2015-09-25	2	FALSE	TRUE	24	-2.75078	34.8618	706892	9696090	5	98	23.8	19:11:36	Wildebeest	Scheduled	19:29:55	Thermal	Spotted Hyena	19:29:58	0	0	0	0	0	0	0	1
2015-09-25	2	FALSE	TRUE	24	-2.75078	34.8618	706892	9696090	5	98	23.8	19:11:36	Wildebeest	Unscheduled	19:31:59	Thermal	Spotted Hyena	19:33:26	0	0	0	0	0	0	0	1
2015-09-25	2	FALSE	TRUE	24	-2.75078	34.8618	706892	9696090	5	98	23.8	19:11:36	Wildebeest	Unscheduled	19:34:59	Spotlight	Lion	19:36:58	0	0	0	0	0	0	1	1
2015-09-25	2	FALSE	TRUE	24	-2.75078	34.8618	706892	9696090	5	98	23.8	19:11:36	Wildebeest	Unscheduled	19:37:22	Spotlight	Spotted Hyena	19:37:25	0	0	0	0	0	0	0	4
2015-09-25	2	FALSE	TRUE	24	-2.75078	34.8618	706892	9696090	5	98	23.8	19:11:36	Wildebeest	Scheduled	19:40:06	Thermal	No Approaches	19:41:48	0	0	0	0	0	0	0	0
2015-09-25	2	FALSE	TRUE	24	-2.75078	34.8618	706892	9696090	5	98	23.8	19:11:36	Wildebeest	Scheduled	19:42:20	Spotlight	Spotted Hyena	19:43:57	0	0	0	0	0	0	0	1
2015-09-25	2	FALSE	TRUE	24	-2.75078	34.8618	706892	9696090	5	98	23.8	19:11:36	Wildebeest	Scheduled	19:44:02	Spotlight	Likely Lion	19:44:05	0	0	0	0	0	0	0	1
2015-09-25	2	FALSE	TRUE	24	-2.75078	34.8618	706892	9696090	5	98	23.8	19:11:36	Wildebeest	Unscheduled	19:47:19	Thermal	Lion	19:48:32	0	0	1	0	0	0	0	1
2015-09-25	2	FALSE	TRUE	24	-2.75078	34.8618	706892	9696090	5	98	23.8	19:11:36	Wildebeest	Unscheduled	19:49:23	Spotlight	Lion	19:51:11	0	1	0	0	0	0	0	1
2015-09-25	2	FALSE	TRUE	24	-2.75078	34.8618	706892	9696090	5	98	23.8	19:11:36	Wildebeest	Unscheduled	19:52:17	Thermal	Lion	19:53:14	0	0	1	0	0	0	0	1
2015-09-25	2	FALSE	TRUE	24	-2.75078	34.8618	706892	9696090	5	98	23.8	19:11:36	Wildebeest	Scheduled	19:55:18	Spotlight	Lion	19:57:10	0	1	0	0	0	0	0	1
2015-09-25	2	FALSE	TRUE	24	-2.75078	34.8618	706892	9696090	5	98	23.8	19:11:36	Wildebeest	Scheduled	19:57:19	Spotlight	Spotted Hyena	19:57:21	0	0	0	0	0	0	0	4
2015-09-25	2	FALSE	TRUE	24	-2.75078	34.8618	706892	9696090	5	98	23.8	19:11:36	Wildebeest	Scheduled	19:57:29	Thermal	Spotted Hyena	19:59:28	0	0	0	0	0	0	0	3
2015-09-25	2	FALSE	TRUE	24	-2.75078	34.8618	706892	9696090	5	98	23.8	19:11:36	Wildebeest	Scheduled	19:59:33	Thermal	Likely Hyena	19:59:36	0	0	0	0	0	0	0	2
2015-09-25	2	FALSE	TRUE	24	-2.75078	34.8618	706892	9696090	5	98	23.8	19:11:36	Wildebeest	Scheduled	19:59:43	Thermal	Likely Lion	20:00:06	0	0	0	0	0	0	0	1
2015-09-25	2	FALSE	TRUE	24	-2.75078	34.8618	706892	9696090	5	98	23.8	19:11:36	Wildebeest	Unscheduled	20:02:50	Spotlight	Spotted Hyena	20:05:10	0	0	0	0	0	0	0	4
2015-09-25	2	FALSE	TRUE	24	-2.75078	34.8618	706892	9696090	5	98	23.8	19:11:36	Wildebeest	Unscheduled	20:05:30	Thermal	Spotted Hyena	20:07:13	0	0	0	0	0	0	0	2
2015-09-25	2	FALSE	TRUE	24	-2.75078	34.8618	706892	9696090	5	98	23.8	19:11:36	Wildebeest	Unscheduled	20:07:21	Thermal	Likely Hyena	20:07:23	0	0	0	0	0	0	0	1
2015-09-25	2	FALSE	TRUE	24	-2.75078	34.8618	706892	9696090	5	98	23.8	19:11:36	Wildebeest	Scheduled	20:10:00	Thermal	No Approaches	20:11:07	0	0	0	0	0	0	0	0
2015-09-25	2	FALSE	TRUE	24	-2.75078	34.8618	706892	9696090	5	98	23.8	19:11:36	Wildebeest	Scheduled	20:11:10	Spotlight	No Approaches	20:13:08	0	0	0	0	0	0	0	0
2015-09-25	2	FALSE	TRUE	24	-2.75078	34.8618	706892	9696090	5	98	23.8	19:11:36	Wildebeest	Unscheduled	20:18:31	Spotlight	Lion	20:20:32	0	1	0	0	0	0	0	1
2015-09-25	2	FALSE	TRUE	24	-2.75078	34.8618	706892	9696090	5	98	23.8	19:11:36	Wildebeest	Unscheduled	20:20:43	Spotlight	Spotted Hyena	20:20:48	0	0	0	0	0	0	0	1
2015-09-25	2	FALSE	TRUE	24	-2.75078	34.8618	706892	9696090	5	98	23.8	19:11:36	Wildebeest	Unscheduled	20:21:12	Thermal	Spotted Hyena	20:24:28	0	0	0	0	0	0	0	2
2015-09-25	2	FALSE	TRUE	24	-2.75078	34.8618	706892	9696090	5	98	23.8	19:11:36	Wildebeest	Scheduled	20:25:01	Spotlight	Spotted Hyena	20:26:43	0	0	0	0	0	0	0	1
2015-09-25	2	FALSE	TRUE	24	-2.75078	34.8618	706892	9696090	5	98	23.8	19:11:36	Wildebeest	Scheduled	20:26:48	Spotlight	Lion	20:26:51	0	1	0	0	0	0	0	1
2015-09-25	2	FALSE	TRUE	24	-2.75078	34.8618	706892	9696090	5	98	23.8	19:11:36	Wildebeest	Scheduled	20:26:59	Thermal	No Approaches	20:28:22	0	0	0	0	0	0	0	0
2015-09-25	2	FALSE	TRUE	24	-2.75078	34.8618	706892	9696090	5	98	23.8	19:11:36	Wildebeest	End Call-up	20:30:16	NA	NA	NA	NA	NA	NA	NA	NA	NA	NA	NA
2015-09-26	2	TRUE	FALSE	25	-2.75709	35.0495	727760	9695360	14.4	0	22.3	20:38:46	Wildebeest	Scheduled	20:38:49	Thermal	No Approaches	20:38:51	0	0	0	0	0	0	0	0
2015-09-26	2	TRUE	FALSE	25	-2.75709	35.0495	727760	9695360	14.4	0	22.3	20:38:46	Wildebeest	Scheduled	20:38:54	Spotlight	No Approaches	20:39:32	0	0	0	0	0	0	0	0
2015-09-26	2	TRUE	FALSE	25	-2.75709	35.0495	727760	9695360	14.4	0	22.3	20:38:46	Wildebeest	Unscheduled	20:43:56	Spotlight	No Approaches	20:44:00	0	0	0	0	0	0	0	0
2015-09-26	2	TRUE	FALSE	25	-2.75709	35.0495	727760	9695360	14.4	0	22.3	20:38:46	Wildebeest	Unscheduled	20:44:52	Thermal	No Approaches	20:45:06	0	0	0	0	0	0	0	0
2015-09-26	2	TRUE	FALSE	25	-2.75709	35.0495	727760	9695360	14.4	0	22.3	20:38:46	Wildebeest	Unscheduled	20:47:15	Thermal	No Approaches	20:47:19	0	0	0	0	0	0	0	0
2015-09-26	2	TRUE	FALSE	25	-2.75709	35.0495	727760	9695360	14.4	0	22.3	20:38:46	Wildebeest	Unscheduled	20:48:35	Spotlight	Likely Hyena	20:48:40	0	0	0	0	0	0	1	1
2015-09-26	2	TRUE	FALSE	25	-2.75709	35.0495	727760	9695360	14.4	0	22.3	20:38:46	Wildebeest	Scheduled	20:50:47	Spotlight	No Approaches	20:50:50	0	0	0	0	0	0	0	0
2015-09-26	2	TRUE	FALSE	25	-2.75709	35.0495	727760	9695360	14.4	0	22.3	20:38:46	Wildebeest	Scheduled	20:52:13	Thermal	Spotted Hyena	20:52:18	0	0	0	0	0	0	1	1
2015-09-26	2	TRUE	FALSE	25	-2.75709	35.0495	727760	9695360	14.4	0	22.3	20:38:46	Wildebeest	Unscheduled	20:56:23	Spotlight	Spotted Hyena	20:56:25	0	0	0	0	0	0	1	1
2015-09-26	2	TRUE	FALSE	25	-2.75709	35.0495	727760	9695360	14.4	0	22.3	20:38:46	Wildebeest	Unscheduled	20:56:53	Spotlight	Likely Hyena	20:56:56	0	0	0	0	0	0	1	1
2015-09-26	2	TRUE	FALSE	25	-2.75709	35.0495	727760	9695360	14.4	0	22.3	20:38:46	Wildebeest	Unscheduled	20:58:11	Spotlight	Spotted Hyena	20:58:14	0	0	1	0	0	0	0	1
2015-09-26	2	TRUE	FALSE	25	-2.75709	35.0495	727760	9695360	14.4	0	22.3	20:38:46	Wildebeest	Unscheduled	20:58:26	Spotlight	Likely Hyena	20:58:30	0	0	0	0	0	0	2	2
2015-09-26	2	TRUE	FALSE	25	-2.75709	35.0495	727760	9695360	14.4	0	22.3	20:38:46	Wildebeest	Unscheduled	20:59:48	Thermal	Spotted Hyena	20:59:53	0	0	1	0	0	0	0	1
2015-09-26	2	TRUE	FALSE	25	-2.75709	35.0495	727760	9695360	14.4	0	22.3	20:38:46	Wildebeest	Unscheduled	21:03:07	Spotlight	Spotted Hyena	21:03:11	0	0	1	0	0	0	0	1
2015-09-26	2	TRUE	FALSE	25	-2.75709	35.0495	727760	9695360	14.4	0	22.3	20:38:46	Wildebeest	Unscheduled	21:04:27	Thermal	Spotted Hyena	21:04:32	0	0	1	0	0	0	0	1
2015-09-26	2	TRUE	FALSE	25	-2.75709	35.0495	727760	9695360	14.4	0	22.3	20:38:46	Wildebeest	Scheduled	21:06:37	Thermal	Spotted Hyena	21:06:41	0	0	1	0	0	0	0	1
2015-09-26	2	TRUE	FALSE	25	-2.75709	35.0495	727760	9695360	14.4	0	22.3	20:38:46	Wildebeest	Scheduled	21:07:49	Spotlight	Spotted Hyena	21:07:54	0	0	1	0	0	0	0	1
2015-09-26	2	TRUE	FALSE	25	-2.75709	35.0495	727760	9695360	14.4	0	22.3	20:38:46	Wildebeest	Unscheduled	21:11:11	Spotlight	Spotted Hyena	21:11:13	0	0	1	0	0	0	0	1
2015-09-26	2	TRUE	FALSE	25	-2.75709	35.0495	727760	9695360	14.4	0	22.3	20:38:46	Wildebeest	Unscheduled	21:12:52	Spotlight	Spotted Hyena	21:12:55	0	0	0	0	0	0	1	1
2015-09-26	2	TRUE	FALSE	25	-2.75709	35.0495	727760	9695360	14.4	0	22.3	20:38:46	Wildebeest	Unscheduled	21:15:07	Spotlight	Spotted Hyena	21:15:10	0	0	1	0	0	0	0	1
2015-09-26	2	TRUE	FALSE	25	-2.75709	35.0495	727760	9695360	14.4	0	22.3	20:38:46	Wildebeest	Unscheduled	21:16:52	Thermal	Spotted Hyena	21:17:00	0	0	0	0	0	0	1	1
2015-09-26	2	TRUE	FALSE	25	-2.75709	35.0495	727760	9695360	14.4	0	22.3	20:38:46	Wildebeest	Unscheduled	21:18:15	Spotlight	Spotted Hyena	21:18:18	0	0	2	0	0	0	0	2
2015-09-26	2	TRUE	FALSE	25	-2.75709	35.0495	727760	9695360	14.4	0	22.3	20:38:46	Wildebeest	Scheduled	21:20:51	Spotlight	Spotted Hyena	21:20:54	0	0	2	0	0	0	0	2
2015-09-26	2	TRUE	FALSE	25	-2.75709	35.0495	727760	9695360	14.4	0	22.3	20:38:46	Wildebeest	Scheduled	21:22:28	Thermal	Spotted Hyena	21:22:31	0	0	2	0	0	0	0	2
2015-09-26	2	TRUE	FALSE	25	-2.75709	35.0495	727760	9695360	14.4	0	22.3	20:38:46	Wildebeest	Unscheduled	21:25:56	Spotlight	Spotted Hyena	21:25:58	0	0	2	0	0	0	0	2
2015-09-26	2	TRUE	FALSE	25	-2.75709	35.0495	727760	9695360	14.4	0	22.3	20:38:46	Wildebeest	Unscheduled	21:27:37	Spotlight	Spotted Hyena	21:27:40	0	0	2	0	0	0	0	2
2015-09-26	2	TRUE	FALSE	25	-2.75709	35.0495	727760	9695360	14.4	0	22.3	20:38:46	Wildebeest	Unscheduled	21:28:47	Thermal	Spotted Hyena	21:28:50	0	0	2	0	0	0	0	2
2015-09-26	2	TRUE	FALSE	25	-2.75709	35.0495	727760	9695360	14.4	0	22.3	20:38:46	Wildebeest	Unscheduled	21:31:13	Spotlight	Spotted Hyena	21:31:16	0	0	2	0	0	0	0	2
2015-09-26	2	TRUE	FALSE	25	-2.75709	35.0495	727760	9695360	14.4	0	22.3	20:38:46	Wildebeest	Unscheduled	21:32:25	Thermal	Spotted Hyena	21:32:28	0	0	2	0	0	0	0	2
2015-09-26	2	TRUE	FALSE	25	-2.75709	35.0495	727760	9695360	14.4	0	22.3	20:38:46	Wildebeest	Unscheduled	21:32:36	Thermal	Likely Hyena	21:32:46	0	0	0	0	0	0	1	1
2015-09-26	2	TRUE	FALSE	25	-2.75709	35.0495	727760	9695360	14.4	0	22.3	20:38:46	Wildebeest	Scheduled	21:35:44	Thermal	Spotted Hyena	21:35:47	0	0	2	0	0	0	0	2
2015-09-26	2	TRUE	FALSE	25	-2.75709	35.0495	727760	9695360	14.4	0	22.3	20:38:46	Wildebeest	Scheduled	21:37:16	Spotlight	Spotted Hyena	21:37:19	0	0	1	0	0	0	0	1
2015-09-26	2	TRUE	FALSE	25	-2.75709	35.0495	727760	9695360	14.4	0	22.3	20:38:46	Wildebeest	Unscheduled	21:40:46	Spotlight	Spotted Hyena	21:40:50	0	0	2	0	0	0	0	2
2015-09-26	2	TRUE	FALSE	25	-2.75709	35.0495	727760	9695360	14.4	0	22.3	20:38:46	Wildebeest	Unscheduled	21:42:14	Thermal	Spotted Hyena	21:42:17	0	0	2	0	0	0	0	2
2015-09-26	2	TRUE	FALSE	25	-2.75709	35.0495	727760	9695360	14.4	0	22.3	20:38:46	Wildebeest	Unscheduled	21:43:48	Spotlight	Spotted Hyena	21:43:53	0	0	2	0	0	0	0	2
2015-09-26	2	TRUE	FALSE	25	-2.75709	35.0495	727760	9695360	14.4	0	22.3	20:38:46	Wildebeest	Unscheduled	21:45:33	Spotlight	Spotted Hyena	21:45:38	0	0	2	0	0	0	0	2
2015-09-26	2	TRUE	FALSE	25	-2.75709	35.0495	727760	9695360	14.4	0	22.3	20:38:46	Wildebeest	Unscheduled	21:47:13	Thermal	Spotted Hyena	21:47:15	0	0	2	0	0	0	0	2
2015-09-26	2	TRUE	FALSE	25	-2.75709	35.0495	727760	9695360	14.4	0	22.3	20:38:46	Wildebeest	Unscheduled	21:48:36	Spotlight	Spotted Hyena	21:48:39	0	0	2	0	0	0	0	2
2015-09-26	2	TRUE	FALSE	25	-2.75709	35.0495	727760	9695360	14.4	0	22.3	20:38:46	Wildebeest	Scheduled	21:50:43	Spotlight	Spotted Hyena	21:50:47	0	0	2	0	0	0	0	2
2015-09-26	2	TRUE	FALSE	25	-2.75709	35.0495	727760	9695360	14.4	0	22.3	20:38:46	Wildebeest	Scheduled	21:50:58	Spotlight	Likely Hyena	21:51:02	0	0	0	0	0	0	1	1
2015-09-26	2	TRUE	FALSE	25	-2.75709	35.0495	727760	9695360	14.4	0	22.3	20:38:46	Wildebeest	Scheduled	21:52:16	Thermal	Spotted Hyena	21:52:19	0	0	2	0	0	0	0	2
2015-09-26	2	TRUE	FALSE	25	-2.75709	35.0495	727760	9695360	14.4	0	22.3	20:38:46	Wildebeest	Scheduled	21:52:33	Thermal	Likely Hyena	21:52:35	0	0	0	0	0	0	1	1
2015-09-26	2	TRUE	FALSE	25	-2.75709	35.0495	727760	9695360	14.4	0	22.3	20:38:46	Wildebeest	End Call-up	21:58:20	NA	NA	NA	NA	NA	NA	NA	NA	NA	NA	NA
2015-09-24	2	FALSE	TRUE	26	-2.65604	34.8942	710508	9706560	15.1	45	23	19:25:48	Wildebeest	Scheduled	19:25:51	Thermal	No Approaches	19:26:29	0	0	0	0	0	0	0	0
2015-09-24	2	FALSE	TRUE	26	-2.65604	34.8942	710508	9706560	15.1	45	23	19:25:48	Wildebeest	Scheduled	19:26:33	Spotlight	No Approaches	19:27:22	0	0	0	0	0	0	0	0
2015-09-24	2	FALSE	TRUE	26	-2.65604	34.8942	710508	9706560	15.1	45	23	19:25:48	Wildebeest	Unscheduled	19:31:11	Thermal	No Approaches	19:32:16	0	0	0	0	0	0	0	0
2015-09-24	2	FALSE	TRUE	26	-2.65604	34.8942	710508	9706560	15.1	45	23	19:25:48	Wildebeest	Unscheduled	19:34:32	Spotlight	No Approaches	19:35:34	0	0	0	0	0	0	0	0
2015-09-24	2	FALSE	TRUE	26	-2.65604	34.8942	710508	9706560	15.1	45	23	19:25:48	Wildebeest	Scheduled	19:38:02	Spotlight	No Approaches	19:39:23	0	0	0	0	0	0	0	0
2015-09-24	2	FALSE	TRUE	26	-2.65604	34.8942	710508	9706560	15.1	45	23	19:25:48	Wildebeest	Scheduled	19:39:26	Thermal	Spotted Hyena	19:40:22	0	0	0	0	0	0	0	1
2015-09-24	2	FALSE	TRUE	26	-2.65604	34.8942	710508	9706560	15.1	45	23	19:25:48	Wildebeest	Unscheduled	19:44:19	Spotlight	Spotted Hyena	19:45:45	0	0	0	0	0	0	0	4
2015-09-24	2	FALSE	TRUE	26	-2.65604	34.8942	710508	9706560	15.1	45	23	19:25:48	Wildebeest	Unscheduled	19:46:06	Thermal	Spotted Hyena	19:47:03	0	0	0	0	0	0	0	4
2015-09-24	2	FALSE	TRUE	26	-2.65604	34.8942	710508	9706560	15.1	45	23	19:25:48	Wildebeest	Unscheduled	19:48:50	Spotlight	Spotted Hyena	19:50:17	0	0	0	0	0	0	0	3
2015-09-24	2	FALSE	TRUE	26	-2.65604	34.8942	710508	9706560	15.1	45	23	19:25:48	Wildebeest	Unscheduled	19:50:24	Spotlight	Likely Hyena	19:50:27	0	0	0	0	0	0	0	1
2015-09-24	2	FALSE	TRUE	26	-2.65604	34.8942	710508	9706560	15.1	45	23	19:25:48	Wildebeest	Scheduled	19:52:33	Thermal	No Approaches	19:54:00	0	0	0	0	0	0	0	0
2015-09-24	2	FALSE	TRUE	26	-2.65604	34.8942	710508	9706560	15.1	45	23	19:25:48	Wildebeest	Scheduled	19:54:03	Spotlight	No Approaches	19:56:52	0	0	0	0	0	0	0	0
2015-09-24	2	FALSE	TRUE	26	-2.65604	34.8942	710508	9706560	15.1	45	23	19:25:48	Wildebeest	Unscheduled	20:00:08	Spotlight	Spotted Hyena	20:01:16	0	0	0	0	0	0	0	1
2015-09-24	2	FALSE	TRUE	26	-2.65604	34.8942	710508	9706560	15.1	45	23	19:25:48	Wildebeest	Unscheduled	20:03:37	Thermal	Spotted Hyena	20:05:10	0	0	0	0	0	0	0	1
2015-09-24	2	FALSE	TRUE	26	-2.65604	34.8942	710508	9706560	15.1	45	23	19:25:48	Wildebeest	Unscheduled	20:05:17	Thermal	Likely Hyena	20:05:18	0	0	0	0	0	0	0	1
2015-09-24	2	FALSE	TRUE	26	-2.65604	34.8942	710508	9706560	15.1	45	23	19:25:48	Wildebeest	Scheduled	20:07:21	Spotlight	Likely Hyena	20:09:22	0	0	0	0	0	0	0	1
2015-09-24	2	FALSE	TRUE	26	-2.65604	34.8942	710508	9706560	15.1	45	23	19:25:48	Wildebeest	Scheduled	20:09:27	Thermal	Spotted Hyena	20:10:26	0	0	0	0	0	0	0	1
2015-09-24	2	FALSE	TRUE	26	-2.65604	34.8942	710508	9706560	15.1	45	23	19:25:48	Wildebeest	Unscheduled	20:13:48	Spotlight	Spotted Hyena	20:15:30	0	0	0	0	0	0	0	1
2015-09-24	2	FALSE	TRUE	26	-2.65604	34.8942	710508	9706560	15.1	45	23	19:25:48	Wildebeest	Unscheduled	20:17:50	Thermal	Spotted Hyena	20:19:27	0	0	0	0	0	0	0	4
2015-09-24	2	FALSE	TRUE	26	-2.65604	34.8942	710508	9706560	15.1	45	23	19:25:48	Wildebeest	Unscheduled	20:19:35	Thermal	Likely Hyena	20:19:38	0	0	0	0	0	0	0	1
2015-09-24	2	FALSE	TRUE	26	-2.65604	34.8942	710508	9706560	15.1	45	23	19:25:48	Wildebeest	Scheduled	20:23:26	Thermal	Spotted Hyena	20:24:28	0	0	0	0	0	0	0	11
2015-09-24	2	FALSE	TRUE	26	-2.65604	34.8942	710508	9706560	15.1	45	23	19:25:48	Wildebeest	Scheduled	20:24:34	Thermal	Likely Hyena	20:24:37	0	0	0	0	0	0	0	1
2015-09-24	2	FALSE	TRUE	26	-2.65604	34.8942	710508	9706560	15.1	45	23	19:25:48	Wildebeest	Scheduled	20:24:42	Spotlight	Spotted Hyena	20:25:57	0	0	0	0	0	0	0	9
2015-09-24	2	FALSE	TRUE	26	-2.65604	34.8942	710508	9706560	15.1	45	23	19:25:48	Wildebeest	Scheduled	20:26:02	Spotlight	Likely Hyena	20:26:07	0	0	0	0	0	0	0	2
2015-09-24	2	FALSE	TRUE	26	-2.65604	34.8942	710508	9706560	15.1	45	23	19:25:48	Wildebeest	Unscheduled	20:28:31	Thermal	Likely Hyena	20:29:22	0	0	0	0	0	0	0	4
2015-09-24	2	FALSE	TRUE	26	-2.65604	34.8942	710508	9706560	15.1	45	23	19:25:48	Wildebeest	Unscheduled	20:33:18	Spotlight	Spotted Hyena	20:34:38	0	0	0	0	0	0	0	10
2015-09-24	2	FALSE	TRUE	26	-2.65604	34.8942	710508	9706560	15.1	45	23	19:25:48	Wildebeest	Unscheduled	20:34:46	Thermal	Spotted Hyena	20:35:52	0	0	0	0	0	0	0	3
2015-09-24	2	FALSE	TRUE	26	-2.65604	34.8942	710508	9706560	15.1	45	23	19:25:48	Wildebeest	Unscheduled	20:35:57	Thermal	Likely Hyena	20:35:59	0	0	0	0	0	0	0	1
2015-09-24	2	FALSE	TRUE	26	-2.65604	34.8942	710508	9706560	15.1	45	23	19:25:48	Wildebeest	Scheduled	20:36:53	Spotlight	Spotted Hyena	20:38:54	0	0	0	0	0	0	0	2
2015-09-24	2	FALSE	TRUE	26	-2.65604	34.8942	710508	9706560	15.1	45	23	19:25:48	Wildebeest	Scheduled	20:38:59	Spotlight	Likely Hyena	20:39:00	0	0	0	0	0	0	0	1
2015-09-24	2	FALSE	TRUE	26	-2.65604	34.8942	710508	9706560	15.1	45	23	19:25:48	Wildebeest	Scheduled	20:39:07	Thermal	Spotted Hyena	20:40:37	0	0	0	0	0	0	0	1
2015-09-24	2	FALSE	TRUE	26	-2.65604	34.8942	710508	9706560	15.1	45	23	19:25:48	Wildebeest	Scheduled	20:40:44	Thermal	Likely Hyena	20:40:52	0	0	0	0	0	0	0	3
2015-09-24	2	FALSE	TRUE	26	-2.65604	34.8942	710508	9706560	15.1	45	23	19:25:48	Wildebeest	End Call-up	20:40:58	NA	NA	NA	NA	NA	NA	NA	NA	NA	NA	NA
2015-09-23	2	FALSE	TRUE	27	-2.69957	35.1654	740666	9701700	9	65	21.3	21:42:08	Wildebeest	Scheduled	21:42:09	Thermal	No Approaches	21:42:39	0	0	0	0	0	0	0	0
2015-09-23	2	FALSE	TRUE	27	-2.69957	35.1654	740666	9701700	9	65	21.3	21:42:08	Wildebeest	Scheduled	21:42:46	Spotlight	No Approaches	21:43:38	0	0	0	0	0	0	0	0
2015-09-23	2	FALSE	TRUE	27	-2.69957	35.1654	740666	9701700	9	65	21.3	21:42:08	Wildebeest	Scheduled	21:58:41	Spotlight	No Approaches	21:59:46	0	0	0	0	0	0	0	0
2015-09-23	2	FALSE	TRUE	27	-2.69957	35.1654	740666	9701700	9	65	21.3	21:42:08	Wildebeest	Scheduled	21:59:49	Thermal	No Approaches	22:00:37	0	0	0	0	0	0	0	0
2015-09-23	2	FALSE	TRUE	27	-2.69957	35.1654	740666	9701700	9	65	21.3	21:42:08	Wildebeest	Unscheduled	22:08:27	Thermal	Spotted Hyena	22:08:30	0	0	0	0	0	0	0	1
2015-09-23	2	FALSE	TRUE	27	-2.69957	35.1654	740666	9701700	9	65	21.3	21:42:08	Wildebeest	Scheduled	22:13:07	Thermal	Spotted Hyena	22:14:20	0	0	0	0	0	0	0	1
2015-09-23	2	FALSE	TRUE	27	-2.69957	35.1654	740666	9701700	9	65	21.3	21:42:08	Wildebeest	Scheduled	22:14:28	Spotlight	Spotted Hyena	22:16:18	0	0	0	0	0	0	0	11
2015-09-23	2	FALSE	TRUE	27	-2.69957	35.1654	740666	9701700	9	65	21.3	21:42:08	Wildebeest	Unscheduled	22:24:03	Spotlight	Spotted Hyena	22:24:08	0	0	0	0	0	0	0	13
2015-09-23	2	FALSE	TRUE	27	-2.69957	35.1654	740666	9701700	9	65	21.3	21:42:08	Wildebeest	Scheduled	22:29:04	Spotlight	Spotted Hyena	22:30:54	0	0	0	0	0	0	0	12
2015-09-23	2	FALSE	TRUE	27	-2.69957	35.1654	740666	9701700	9	65	21.3	21:42:08	Wildebeest	Scheduled	22:31:00	Thermal	Spotted Hyena	22:31:48	0	0	0	0	0	0	0	12
2015-09-23	2	FALSE	TRUE	27	-2.69957	35.1654	740666	9701700	9	65	21.3	21:42:08	Wildebeest	Unscheduled	22:40:32	Spotlight	Spotted Hyena	22:40:36	0	0	0	0	0	0	0	14
2015-09-23	2	FALSE	TRUE	27	-2.69957	35.1654	740666	9701700	9	65	21.3	21:42:08	Wildebeest	Scheduled	22:43:30	Thermal	Spotted Hyena	22:45:10	0	0	0	0	0	0	0	8
2015-09-23	2	FALSE	TRUE	27	-2.69957	35.1654	740666	9701700	9	65	21.3	21:42:08	Wildebeest	Scheduled	22:45:16	Thermal	Likely Hyena	22:45:20	0	0	0	0	0	0	0	5
2015-09-23	2	FALSE	TRUE	27	-2.69957	35.1654	740666	9701700	9	65	21.3	21:42:08	Wildebeest	Scheduled	22:45:53	Spotlight	Spotted Hyena	22:47:16	0	0	0	0	0	0	0	13
2015-09-23	2	FALSE	TRUE	27	-2.69957	35.1654	740666	9701700	9	65	21.3	21:42:08	Wildebeest	Unscheduled	22:53:35	Spotlight	Spotted Hyena	22:56:11	0	0	0	0	0	0	0	12
2015-09-23	2	FALSE	TRUE	27	-2.69957	35.1654	740666	9701700	9	65	21.3	21:42:08	Wildebeest	Unscheduled	22:56:49	Thermal	Likely Hyena	22:58:58	0	0	0	0	0	0	0	9
2015-09-23	2	FALSE	TRUE	27	-2.69957	35.1654	740666	9701700	9	65	21.3	21:42:08	Wildebeest	Unscheduled	22:59:03	Thermal	Spotted Hyena	22:59:06	0	0	0	0	0	0	0	3
2015-09-23	2	FALSE	TRUE	27	-2.69957	35.1654	740666	9701700	9	65	21.3	21:42:08	Wildebeest	Scheduled	22:59:12	Spotlight	Spotted Hyena	23:00:43	0	0	0	0	0	0	0	12
2015-09-23	2	FALSE	TRUE	27	-2.69957	35.1654	740666	9701700	9	65	21.3	21:42:08	Wildebeest	Scheduled	23:00:51	Thermal	Spotted Hyena	23:02:26	0	0	0	0	0	0	0	6
2015-09-23	2	FALSE	TRUE	27	-2.69957	35.1654	740666	9701700	9	65	21.3	21:42:08	Wildebeest	Scheduled	23:02:33	Thermal	Likely Hyena	23:02:38	0	0	0	0	0	0	0	6
2015-09-23	2	FALSE	TRUE	27	-2.69957	35.1654	740666	9701700	9	65	21.3	21:42:08	Wildebeest	End Call-up	23:02:44	NA	NA	NA	NA	NA	NA	NA	NA	NA	NA	NA
2015-09-25	2	TRUE	FALSE	28	-2.81862	35.0587	728767	9688550	3.2	0	15.5	01:23:12	Wildebeest	Scheduled	01:25:24	Spotlight	No Approaches	01:25:30	0	0	0	0	0	0	0	0
2015-09-25	2	TRUE	FALSE	28	-2.81862	35.0587	728767	9688550	3.2	0	15.5	01:23:12	Wildebeest	Scheduled	01:26:23	Thermal	No Approaches	01:26:26	0	0	0	0	0	0	0	0
2015-09-25	2	TRUE	FALSE	28	-2.81862	35.0587	728767	9688550	3.2	0	15.5	01:23:12	Wildebeest	Unscheduled	01:35:08	Thermal	Spotted Hyena	01:35:12	0	0	3	0	0	0	0	3
2015-09-25	2	TRUE	FALSE	28	-2.81862	35.0587	728767	9688550	3.2	0	15.5	01:23:12	Wildebeest	Unscheduled	01:36:01	Spotlight	Spotted Hyena	01:36:04	0	0	4	0	0	0	0	4
2015-09-25	2	TRUE	FALSE	28	-2.81862	35.0587	728767	9688550	3.2	0	15.5	01:23:12	Wildebeest	Unscheduled	01:36:18	Spotlight	Likely Hyena	01:36:23	0	0	0	0	0	0	1	1
2015-09-25	2	TRUE	FALSE	28	-2.81862	35.0587	728767	9688550	3.2	0	15.5	01:23:12	Wildebeest	Unscheduled	01:37:48	Thermal	Spotted Hyena	01:37:51	0	0	5	0	0	0	0	5
2015-09-25	2	TRUE	FALSE	28	-2.81862	35.0587	728767	9688550	3.2	0	15.5	01:23:12	Wildebeest	Scheduled	01:39:14	Spotlight	Spotted Hyena	01:39:18	0	0	3	0	0	0	0	3
2015-09-25	2	TRUE	FALSE	28	-2.81862	35.0587	728767	9688550	3.2	0	15.5	01:23:12	Wildebeest	Unscheduled	01:42:39	Spotlight	Likely Hyena	01:42:42	0	0	0	0	0	0	1	1
2015-09-25	2	TRUE	FALSE	28	-2.81862	35.0587	728767	9688550	3.2	0	15.5	01:23:12	Wildebeest	Unscheduled	01:44:02	Thermal	No Approaches	01:44:05	0	0	0	0	0	0	0	0
2015-09-25	2	TRUE	FALSE	28	-2.81862	35.0587	728767	9688550	3.2	0	15.5	01:23:12	Wildebeest	Unscheduled	01:49:06	Spotlight	Spotted Hyena	01:49:09	0	0	5	0	0	0	0	5
2015-09-25	2	TRUE	FALSE	28	-2.81862	35.0587	728767	9688550	3.2	0	15.5	01:23:12	Wildebeest	Unscheduled	01:50:54	Thermal	Spotted Hyena	01:50:57	0	0	5	0	0	0	0	5
2015-09-25	2	TRUE	FALSE	28	-2.81862	35.0587	728767	9688550	3.2	0	15.5	01:23:12	Wildebeest	Scheduled	01:52:44	Thermal	Spotted Hyena	01:52:47	0	0	5	0	0	0	0	5
2015-09-25	2	TRUE	FALSE	28	-2.81862	35.0587	728767	9688550	3.2	0	15.5	01:23:12	Wildebeest	Scheduled	01:54:18	Spotlight	No Approaches	01:54:24	0	0	0	0	0	0	0	0
2015-09-25	2	TRUE	FALSE	28	-2.81862	35.0587	728767	9688550	3.2	0	15.5	01:23:12	Wildebeest	Unscheduled	01:57:19	Spotlight	Spotted Hyena	01:57:21	0	0	2	0	0	0	0	2
2015-09-25	2	TRUE	FALSE	28	-2.81862	35.0587	728767	9688550	3.2	0	15.5	01:23:12	Wildebeest	Unscheduled	01:59:15	Thermal	Spotted Hyena	01:59:17	0	0	2	0	0	0	0	2
2015-09-25	2	TRUE	FALSE	28	-2.81862	35.0587	728767	9688550	3.2	0	15.5	01:23:12	Wildebeest	Unscheduled	02:00:26	Spotlight	Spotted Hyena	02:00:29	0	0	1	0	0	0	0	1
2015-09-25	2	TRUE	FALSE	28	-2.81862	35.0587	728767	9688550	3.2	0	15.5	01:23:12	Wildebeest	Unscheduled	02:03:51	Spotlight	Spotted Hyena	02:03:56	0	0	2	0	0	0	0	2
2015-09-25	2	TRUE	FALSE	28	-2.81862	35.0587	728767	9688550	3.2	0	15.5	01:23:12	Wildebeest	Unscheduled	02:05:03	Thermal	Spotted Hyena	02:05:09	0	0	2	0	0	0	0	2
2015-09-25	2	TRUE	FALSE	28	-2.81862	35.0587	728767	9688550	3.2	0	15.5	01:23:12	Wildebeest	Scheduled	02:06:33	Spotlight	Spotted Hyena	02:06:35	0	0	2	0	0	0	2	4
2015-09-25	2	TRUE	FALSE	28	-2.81862	35.0587	728767	9688550	3.2	0	15.5	01:23:12	Wildebeest	Scheduled	02:07:48	Thermal	Spotted Hyena	02:07:56	0	0	0	0	0	0	4	4
2015-09-25	2	TRUE	FALSE	28	-2.81862	35.0587	728767	9688550	3.2	0	15.5	01:23:12	Wildebeest	Unscheduled	02:12:01	Thermal	Spotted Hyena	02:12:06	0	0	4	0	0	0	0	4
2015-09-25	2	TRUE	FALSE	28	-2.81862	35.0587	728767	9688550	3.2	0	15.5	01:23:12	Wildebeest	Unscheduled	02:13:40	Spotlight	Spotted Hyena	02:13:43	0	0	3	0	0	0	0	3
2015-09-25	2	TRUE	FALSE	28	-2.81862	35.0587	728767	9688550	3.2	0	15.5	01:23:12	Wildebeest	Unscheduled	02:14:10	Spotlight	Likely Hyena	02:14:12	0	0	0	0	0	0	1	1
2015-09-25	2	TRUE	FALSE	28	-2.81862	35.0587	728767	9688550	3.2	0	15.5	01:23:12	Wildebeest	Unscheduled	02:15:41	Thermal	Spotted Hyena	02:15:44	0	0	5	0	0	0	0	5
2015-09-25	2	TRUE	FALSE	28	-2.81862	35.0587	728767	9688550	3.2	0	15.5	01:23:12	Wildebeest	Unscheduled	02:18:07	Spotlight	Spotted Hyena	02:18:09	0	0	3	0	0	0	0	3
2015-09-25	2	TRUE	FALSE	28	-2.81862	35.0587	728767	9688550	3.2	0	15.5	01:23:12	Wildebeest	Scheduled	02:22:33	Spotlight	Spotted Hyena	02:22:36	0	0	4	0	0	0	0	4
2015-09-25	2	TRUE	FALSE	28	-2.81862	35.0587	728767	9688550	3.2	0	15.5	01:23:12	Wildebeest	Scheduled	02:22:46	Spotlight	Likely Hyena	02:22:49	0	0	0	0	0	0	1	1
2015-09-25	2	TRUE	FALSE	28	-2.81862	35.0587	728767	9688550	3.2	0	15.5	01:23:12	Wildebeest	Scheduled	02:24:18	Thermal	Likely Hyena	02:24:23	0	0	0	0	0	0	1	1
2015-09-25	2	TRUE	FALSE	28	-2.81862	35.0587	728767	9688550	3.2	0	15.5	01:23:12	Wildebeest	Scheduled	02:24:33	Thermal	Spotted Hyena	02:24:36	0	0	5	0	0	0	0	5
2015-09-25	2	TRUE	FALSE	28	-2.81862	35.0587	728767	9688550	3.2	0	15.5	01:23:12	Wildebeest	Unscheduled	02:28:22	Spotlight	Spotted Hyena	02:28:25	0	0	4	0	0	0	0	4
2015-09-25	2	TRUE	FALSE	28	-2.81862	35.0587	728767	9688550	3.2	0	15.5	01:23:12	Wildebeest	Unscheduled	02:32:05	Thermal	Spotted Hyena	02:32:08	0	0	4	0	0	0	0	4
2015-09-25	2	TRUE	FALSE	28	-2.81862	35.0587	728767	9688550	3.2	0	15.5	01:23:12	Wildebeest	Unscheduled	02:34:49	Spotlight	Spotted Hyena	02:34:52	0	0	4	0	0	0	0	4
2015-09-25	2	TRUE	FALSE	28	-2.81862	35.0587	728767	9688550	3.2	0	15.5	01:23:12	Wildebeest	Scheduled	02:38:25	Thermal	Spotted Hyena	02:38:27	0	0	6	0	0	0	0	6
2015-09-25	2	TRUE	FALSE	28	-2.81862	35.0587	728767	9688550	3.2	0	15.5	01:23:12	Wildebeest	Scheduled	02:39:18	Spotlight	Spotted Hyena	02:39:21	0	0	3	0	0	0	0	3
2015-09-25	2	TRUE	FALSE	28	-2.81862	35.0587	728767	9688550	3.2	0	15.5	01:23:12	Wildebeest	End Call-up	03:24:40	NA	NA	NA	NA	NA	NA	NA	NA	NA	NA	NA
2015-09-26	2	FALSE	TRUE	29	-2.79406	34.9184	713172	9691300	16.5	95	21.8	23:42:22	Wildebeest	Scheduled	23:43:04	Spotlight	No Approaches	23:43:47	0	0	0	0	0	0	0	0
2015-09-26	2	FALSE	TRUE	29	-2.79406	34.9184	713172	9691300	16.5	95	21.8	23:42:22	Wildebeest	Scheduled	23:43:50	Thermal	No Approaches	23:44:27	0	0	0	0	0	0	0	0
2015-09-26	2	FALSE	TRUE	29	-2.79406	34.9184	713172	9691300	16.5	95	21.8	23:42:22	Wildebeest	Unscheduled	23:47:52	Thermal	No Approaches	23:48:24	0	0	0	0	0	0	0	0
2015-09-26	2	FALSE	TRUE	29	-2.79406	34.9184	713172	9691300	16.5	95	21.8	23:42:22	Wildebeest	Unscheduled	23:48:48	Spotlight	Spotted Hyena	23:49:42	0	0	0	0	0	0	0	1
2015-09-26	2	FALSE	TRUE	29	-2.79406	34.9184	713172	9691300	16.5	95	21.8	23:42:22	Wildebeest	Scheduled	23:49:56	Thermal	Spotted Hyena	23:53:20	0	0	0	0	0	0	0	2
2015-09-26	2	FALSE	TRUE	29	-2.79406	34.9184	713172	9691300	16.5	95	21.8	23:42:22	Wildebeest	Scheduled	23:53:26	Spotlight	Spotted Hyena	23:54:33	0	0	0	0	0	0	0	2
2015-09-27	2	FALSE	TRUE	29	-2.79406	34.9184	713172	9691300	16.5	95	21.8	23:42:22	Wildebeest	Unscheduled	00:02:15	Spotlight	Spotted Hyena	00:03:47	0	0	0	0	0	0	0	1
2015-09-27	2	FALSE	TRUE	29	-2.79406	34.9184	713172	9691300	16.5	95	21.8	23:42:22	Wildebeest	Scheduled	00:05:53	Spotlight	No Approaches	00:08:53	0	0	0	0	0	0	0	0
2015-09-27	2	FALSE	TRUE	29	-2.79406	34.9184	713172	9691300	16.5	95	21.8	23:42:22	Wildebeest	Scheduled	00:09:01	Thermal	No Approaches	00:09:42	0	0	0	0	0	0	0	0
2015-09-27	2	FALSE	TRUE	29	-2.79406	34.9184	713172	9691300	16.5	95	21.8	23:42:22	Wildebeest	Unscheduled	00:15:29	Spotlight	Spotted Hyena	00:16:52	0	0	0	0	0	0	0	1
2015-09-27	2	FALSE	TRUE	29	-2.79406	34.9184	713172	9691300	16.5	95	21.8	23:42:22	Wildebeest	Unscheduled	00:20:03	Thermal	Spotted Hyena	00:20:54	0	0	0	0	0	0	0	1
2015-09-27	2	FALSE	TRUE	29	-2.79406	34.9184	713172	9691300	16.5	95	21.8	23:42:22	Wildebeest	Scheduled	00:21:16	Thermal	Likely Hyena	00:23:17	0	0	0	0	0	0	0	1
2015-09-27	2	FALSE	TRUE	29	-2.79406	34.9184	713172	9691300	16.5	95	21.8	23:42:22	Wildebeest	Scheduled	00:23:24	Spotlight	Spotted Hyena	00:24:48	0	0	0	0	0	0	0	1
2015-09-27	2	FALSE	TRUE	29	-2.79406	34.9184	713172	9691300	16.5	95	21.8	23:42:22	Wildebeest	Unscheduled	00:31:13	Spotlight	Spotted Hyena	00:32:44	0	0	0	0	0	0	0	2
2015-09-27	2	FALSE	TRUE	29	-2.79406	34.9184	713172	9691300	16.5	95	21.8	23:42:22	Wildebeest	Unscheduled	00:34:07	Thermal	Spotted Hyena	00:34:58	0	0	0	0	0	0	0	2
2015-09-27	2	FALSE	TRUE	29	-2.79406	34.9184	713172	9691300	16.5	95	21.8	23:42:22	Wildebeest	Scheduled	00:37:37	Spotlight	No Approaches	00:39:17	0	0	0	0	0	0	0	0
2015-09-27	2	FALSE	TRUE	29	-2.79406	34.9184	713172	9691300	16.5	95	21.8	23:42:22	Wildebeest	Scheduled	00:39:19	Thermal	No Approaches	00:40:21	0	0	0	0	0	0	0	0
2015-09-27	2	FALSE	TRUE	29	-2.79406	34.9184	713172	9691300	16.5	95	21.8	23:42:22	Wildebeest	Unscheduled	00:46:19	Thermal	Spotted Hyena	00:46:59	0	0	0	0	0	0	0	1
2015-09-27	2	FALSE	TRUE	29	-2.79406	34.9184	713172	9691300	16.5	95	21.8	23:42:22	Wildebeest	Unscheduled	00:49:22	Spotlight	Spotted Hyena	00:50:48	0	0	0	0	0	0	0	1
2015-09-27	2	FALSE	TRUE	29	-2.79406	34.9184	713172	9691300	16.5	95	21.8	23:42:22	Wildebeest	Scheduled	00:51:04	Thermal	Likely Hyena	00:53:19	0	0	0	0	0	0	0	1
2015-09-27	2	FALSE	TRUE	29	-2.79406	34.9184	713172	9691300	16.5	95	21.8	23:42:22	Wildebeest	Scheduled	00:53:43	Spotlight	No Approaches	00:55:03	0	0	0	0	0	0	0	0
2015-09-27	2	FALSE	TRUE	29	-2.79406	34.9184	713172	9691300	16.5	95	21.8	23:42:22	Wildebeest	End Call-up	00:55:04	NA	NA	NA	NA	NA	NA	NA	NA	NA	NA	NA
2015-09-27	2	FALSE	TRUE	29	-2.79406	34.9184	713172	9691300	16.5	95	21.8	23:42:22	Wildebeest	Unscheduled	23:59:01	Thermal	Likely Hyena	00:00:41	0	0	0	0	0	0	0	1
2015-09-23	2	TRUE	FALSE	30	-2.42713	34.921	713522	9731880	0	60	20.1	00:29:54	Wildebeest	Scheduled	00:29:55	Thermal	No Approaches	00:30:05	0	0	0	0	0	0	0	0
2015-09-23	2	TRUE	FALSE	30	-2.42713	34.921	713522	9731880	0	60	20.1	00:29:54	Wildebeest	Scheduled	00:30:56	Spotlight	No Approaches	00:30:59	0	0	0	0	0	0	0	0
2015-09-23	2	TRUE	FALSE	30	-2.42713	34.921	713522	9731880	0	60	20.1	00:29:54	Wildebeest	Unscheduled	00:35:01	Spotlight	Spotted Hyena	00:35:03	0	0	1	0	0	0	0	1
2015-09-23	2	TRUE	FALSE	30	-2.42713	34.921	713522	9731880	0	60	20.1	00:29:54	Wildebeest	Unscheduled	00:36:30	Thermal	Spotted Hyena	00:36:33	0	0	0	0	0	0	1	1
2015-09-23	2	TRUE	FALSE	30	-2.42713	34.921	713522	9731880	0	60	20.1	00:29:54	Wildebeest	Unscheduled	00:38:12	Spotlight	Spotted Hyena	00:38:17	0	0	3	0	0	0	0	3
2015-09-23	2	TRUE	FALSE	30	-2.42713	34.921	713522	9731880	0	60	20.1	00:29:54	Wildebeest	Unscheduled	00:40:11	Thermal	Spotted Hyena	00:40:15	0	0	3	0	0	0	0	3
2015-09-23	2	TRUE	FALSE	30	-2.42713	34.921	713522	9731880	0	60	20.1	00:29:54	Wildebeest	Scheduled	00:41:58	Spotlight	Spotted Hyena	00:42:01	0	0	3	0	0	0	0	3
2015-09-23	2	TRUE	FALSE	30	-2.42713	34.921	713522	9731880	0	60	20.1	00:29:54	Wildebeest	Scheduled	00:43:08	Thermal	Spotted Hyena	00:43:11	0	0	3	0	0	0	0	3
2015-09-23	2	TRUE	FALSE	30	-2.42713	34.921	713522	9731880	0	60	20.1	00:29:54	Wildebeest	Unscheduled	00:53:24	Spotlight	Spotted Hyena	00:53:26	0	0	7	0	0	0	0	7
2015-09-23	2	TRUE	FALSE	30	-2.42713	34.921	713522	9731880	0	60	20.1	00:29:54	Wildebeest	Unscheduled	00:53:37	Spotlight	Likely Hyena	00:53:40	0	0	0	0	0	0	1	1
2015-09-23	2	TRUE	FALSE	30	-2.42713	34.921	713522	9731880	0	60	20.1	00:29:54	Wildebeest	Unscheduled	00:55:19	Thermal	Spotted Hyena	00:55:22	0	0	7	0	0	1	0	8
2015-09-23	2	TRUE	FALSE	30	-2.42713	34.921	713522	9731880	0	60	20.1	00:29:54	Wildebeest	Scheduled	00:56:53	Thermal	Spotted Hyena	00:56:56	0	0	10	0	0	1	0	11
2015-09-23	2	TRUE	FALSE	30	-2.42713	34.921	713522	9731880	0	60	20.1	00:29:54	Wildebeest	Scheduled	00:57:58	Spotlight	Spotted Hyena	00:58:01	0	0	8	0	0	1	0	9
2015-09-23	2	TRUE	FALSE	30	-2.42713	34.921	713522	9731880	0	60	20.1	00:29:54	Wildebeest	Unscheduled	01:03:34	Spotlight	Spotted Hyena	01:03:39	1	1	0	0	0	1	0	3
2015-09-23	2	TRUE	FALSE	30	-2.42713	34.921	713522	9731880	0	60	20.1	00:29:54	Wildebeest	Unscheduled	01:04:01	Spotlight	Likely Hyena	01:04:12	0	0	0	0	0	0	1	1
2015-09-23	2	TRUE	FALSE	30	-2.42713	34.921	713522	9731880	0	60	20.1	00:29:54	Wildebeest	Unscheduled	01:05:24	Thermal	Spotted Hyena	01:05:27	0	0	5	0	0	0	0	5
2015-09-23	2	TRUE	FALSE	30	-2.42713	34.921	713522	9731880	0	60	20.1	00:29:54	Wildebeest	Unscheduled	01:07:45	Spotlight	Spotted Hyena	01:07:50	0	0	1	0	0	0	0	1
2015-09-23	2	TRUE	FALSE	30	-2.42713	34.921	713522	9731880	0	60	20.1	00:29:54	Wildebeest	Unscheduled	01:10:15	Spotlight	Spotted Hyena	01:10:18	0	0	1	0	0	0	0	1
2015-09-23	2	TRUE	FALSE	30	-2.42713	34.921	713522	9731880	0	60	20.1	00:29:54	Wildebeest	Unscheduled	01:10:29	Spotlight	Likely Hyena	01:10:34	0	0	0	0	0	0	2	2
2015-09-23	2	TRUE	FALSE	30	-2.42713	34.921	713522	9731880	0	60	20.1	00:29:54	Wildebeest	Scheduled	01:12:29	Spotlight	Likely Hyena	01:12:32	0	0	0	0	0	0	1	1
2015-09-23	2	TRUE	FALSE	30	-2.42713	34.921	713522	9731880	0	60	20.1	00:29:54	Wildebeest	Scheduled	01:13:32	Thermal	Spotted Hyena	01:13:36	0	0	1	0	0	0	0	1
2015-09-23	2	TRUE	FALSE	30	-2.42713	34.921	713522	9731880	0	60	20.1	00:29:54	Wildebeest	Unscheduled	01:18:30	Spotlight	Spotted Hyena	01:18:35	0	0	2	0	0	0	0	2
2015-09-23	2	TRUE	FALSE	30	-2.42713	34.921	713522	9731880	0	60	20.1	00:29:54	Wildebeest	Unscheduled	01:19:56	Thermal	Spotted Hyena	01:20:01	0	0	2	0	0	0	0	2
2015-09-23	2	TRUE	FALSE	30	-2.42713	34.921	713522	9731880	0	60	20.1	00:29:54	Wildebeest	Unscheduled	01:22:40	Spotlight	Spotted Hyena	01:22:42	0	0	1	0	0	0	0	1
[truncated: 5,901 more rows]
