# Supplementary material for: Estimating Lion Abundance using N-mixture Models for Social Species
Source: Sci Rep. 2016 Oct 27;6:35920. doi: 10.1038/srep35920 (PMC5082374; doi:10.1038/srep35920)
Supplement: Supplementary Table S2 [file srep35920-s3.xls]

## Sheet: Sheet1
Buffer_ID	UTM_X	UTM_Y	Road_Length	River_Length	Kopje_Count	Bare_Ground	Closed_Grassland	Dense_Grassland	Forest_Woodland	Open_Sparse_Grassland	Shrubbed_Grassland	Shrubland	Water
0	722838	9725440	5.0852	30.164	0	0	3.16104	13.7832	3.08005	0.63066	4.97519	2.64288	0
1	733822	9703500	6.25832	4.3602	1	0.020873	15.3202	6.28718	0.00468	2.2749	4.34618	0.019031	0
2	699209	9706120	12.5576	15.7134	0	0.04613	13.9571	4.29937	0.883319	1.26387	6.65981	0.734506	0.428953
3	727860	9707690	6.45242	10.9966	0	0.017322	3.71701	17.7798	0.825669	1.09197	4.45285	0.388503	0
4	705824	9723710	31.3949	17.2666	0	0	10.8106	4.21498	0.100377	0.606182	12.1868	0.354214	0
5	719741	9697370	5.61859	4.0145	0	0	7.83765	13.2775	0.018146	4.42529	1.42183	1.29363	0
6	700442	9720340	24.0351	13.703	0	0	13.7394	7.56553	0.326344	0.411221	6.0973	0.133482	0
7	734735	9697300	20.5219	0	12	0	15.3261	1.21562	0	1.36071	10.37	0.000616	0
8	713701	9725340	25.2344	23.4945	4	0	2.40353	3.9002	0.925241	0.151738	20.1292	0.763126	0
9	704975	9711370	1.49239	26.5008	0	0	18.2804	3.1363	0.467235	3.21124	3.13278	0.045111	0
10	713768	9700540	14.1725	10.925	3	0	8.97985	14.7047	0.373869	1.8106	1.95456	0.449493	0
11	713258	9718900	29.2262	21.0204	6	0	3.75075	2.97221	0.086652	0.136084	20.2284	1.09899	0
12	719835	9688090	6.05301	3.4805	0	0	21.6793	2.00303	0.179546	1.34592	2.21079	0.854444	0
13	694721	9717360	15.317	14.113	0	0	11.7656	1.02817	5.6395	3.95628	3.4593	2.42425	0
14	722887	9713200	21.1031	10.9253	3	0.217615	0.611178	21.5504	0.712353	1.08177	3.74703	0.352747	0
15	720122	9720060	13.9065	13.237	1	0.0009	1.84275	14.3089	0.097912	0.066055	10.4716	1.48498	0
16	698179	9726170	18.6987	17.5217	1	0	12.5965	2.11355	1.85352	0.696446	10.8464	0.166716	0
17	715562	9712490	11.4197	11.6492	0	0	2.79521	15.7839	1.23308	2.63112	5.00028	0.82954	0
18	726663	9720820	6.11377	20.0256	0	0.008456	1.77607	14.4167	6.3996	1.57082	2.23712	1.86428	0
19	731629	9716890	10.4901	17.6398	1	0.0018	0.427578	10.5798	3.08355	8.14486	5.16622	0.869322	0
20	733558	9710530	3.02111	1.4206	0	0.0009	5.76257	19.4654	0	1.3852	1.61181	0.047161	0
21	723764	9702720	10.8671	0	0	0.000576	10.2766	14.708	0	2.39931	0.88771	0.000887	0
22	705085	9702880	0	16.1207	0	0	18.7813	5.7305	0.126843	2.53901	1.08684	0.008592	0
23	742176	9708020	2.86919	8.9527	7	0.234618	19.8085	2.0537	0.027062	1.25347	4.50525	0.39051	0
24	706892	9696090	3.47612	14.4784	0	0.011281	18.4584	2.64835	0.203901	2.35933	4.28625	0.305542	0
25	727760	9695360	6.05537	1.9993	0	0.0009	22.8623	0.431242	0	3.95744	1.02116	0	0
26	710508	9706560	16.3473	10.5402	4	0	8.54699	10.0889	0.055334	7.38915	2.12889	0.063792	0
27	740666	9701700	0	0	0	0	16.6481	6.57589	0	4.69424	0.354835	0	0
28	728767	9688550	3.15929	0	0	0.001516	14.9906	3.54652	0	6.30854	3.42587	0	0
29	713172	9691300	0	8.8424	0	0	17.3237	1.59987	0.007453	3.94156	5.21054	0.189987	0
30	713522	9731880	8.45522	39.9381	2	0	0.396827	0.511534	7.04884	0.62853	17.5077	2.17964	0
31	738947	9713830	6.31627	15.3302	2	0.456972	6.44303	16.7145	0.188368	1.21633	2.87793	0.375943	0
32	724972	9683550	9.60296	2.7416	1	0	18.3237	1.7714	0	2.34046	5.83755	0	0
33	707111	9730120	32.5214	29.1623	4	0	4.24456	2.3728	6.41227	0.783206	12.7072	1.75306	0
34	692351	9723730	9.27458	18.8058	0	0	6.13713	2.77651	4.49304	1.38846	12.5809	0.897058	0
35	718158	9706450	7.42506	2.7316	2	0	0.110375	19.955	0.049364	6.25776	1.88926	0.011323	0
36	735748	9690980	10.7525	4.1376	3	0	3.10601	0.008	0	0.045288	25.1138	0	0
37	698552	9712330	16.4761	7.0006	0	0	19.6647	1.98733	0.54451	0.735819	4.75154	0.589219	0
38	706087	9717560	10.1544	13.6797	0	0	16.7809	5.44487	0.159463	0.526446	4.88538	0.475715	0
