# Supplementary material for: Estimating Lion Abundance using N-mixture Models for Social Species
Source: Sci Rep. 2016 Oct 27;6:35920. doi: 10.1038/srep35920 (PMC5082374; doi:10.1038/srep35920)
Supplement: Supplementary Table S3 [file srep35920-s4.xls]

## Sheet: Sheet1
Date	Session_ID	Cell_ID	Iman	Jerry_Belant	RouteID	CarnivoreID	Length_mm	Width_mm	Track_Activity	Lat_Track	Long_Track	UTM_X	UTM_Y
2015-09-17	1	4	TRUE	FALSE	1	Spotted Hyena	NA	NA	Forward	-2.49038	34.9443	716112	9724880
2015-09-17	1	4	TRUE	FALSE	1	Spotted Hyena	NA	NA	Forward	-2.48833	34.9432	715981	9725110
2015-09-17	1	39	TRUE	FALSE	1	Spotted Hyena	NA	NA	Backward	-2.48274	34.9402	715654	9725730
2015-09-17	1	39	TRUE	FALSE	1	Spotted Hyena	NA	NA	Forward	-2.47839	34.9389	715510	9726210
2015-09-17	1	29	TRUE	FALSE	1	Spotted Hyena	NA	NA	Forward	-2.47702	34.9123	712552	9726360
2015-09-17	1	29	TRUE	FALSE	1	Spotted Hyena	NA	NA	Forward	-2.47361	34.9061	711867	9726740
2015-09-17	1	29	TRUE	FALSE	1	Spotted Hyena	NA	NA	Crossing	-2.47347	34.9053	711770	9726760
2015-09-17	1	29	TRUE	FALSE	1	Spotted Hyena	NA	NA	Crossing	-2.47348	34.9056	711805	9726760
2015-09-17	1	29	TRUE	FALSE	1	Spotted Hyena	NA	NA	Crossing	-2.47348	34.9056	711805	9726760
2015-09-17	1	29	TRUE	FALSE	1	Spotted Hyena	NA	NA	Crossing	-2.473	34.9026	711468	9726810
2015-09-17	1	29	TRUE	FALSE	1	Spotted Hyena	NA	NA	Crossing	-2.47282	34.9012	711313	9726830
2015-09-17	1	29	TRUE	FALSE	1	Leopard	91	93	Forward	-2.47275	34.9019	711394	9726840
2015-09-17	1	29	TRUE	FALSE	1	Spotted Hyena	NA	NA	Forward	-2.47048	34.8961	710749	9727090
2015-09-17	1	37	TRUE	FALSE	1	Spotted Hyena	NA	NA	Backward	-2.47015	34.8333	703762	9727140
2015-09-17	1	37	TRUE	FALSE	1	Spotted Hyena	NA	NA	Crossing	-2.47015	34.8333	703762	9727140
2015-09-17	1	29	TRUE	FALSE	1	Leopard	92	81	Forward	-2.46947	34.8946	710579	9727200
2015-09-17	1	29	TRUE	FALSE	1	Spotted Hyena	NA	NA	Forward	-2.46946	34.8946	710579	9727200
2015-09-17	1	37	TRUE	FALSE	1	Spotted Hyena	NA	NA	Crossing	-2.46934	34.8345	703900	9727220
2015-09-17	1	37	TRUE	FALSE	1	Spotted Hyena	NA	NA	Forward	-2.46924	34.8221	702521	9727240
2015-09-17	1	37	TRUE	FALSE	1	Spotted Hyena	NA	NA	Backward	-2.46899	34.8619	706951	9727260
2015-09-17	1	37	TRUE	FALSE	1	Spotted Hyena	NA	NA	Crossing	-2.4688	34.8593	706651	9727280
2015-09-17	1	37	TRUE	FALSE	1	Spotted Hyena	NA	NA	Forward	-2.46818	34.8548	706153	9727350
2015-09-17	1	37	TRUE	FALSE	1	Spotted Hyena	NA	NA	Forward	-2.46801	34.8533	705995	9727370
2015-09-17	1	37	TRUE	FALSE	1	Spotted Hyena	NA	NA	Backward	-2.46749	34.849	705509	9727430
2015-09-17	1	37	TRUE	FALSE	1	Spotted Hyena	NA	NA	Crossing	-2.46751	34.8491	705517	9727430
2015-09-17	1	37	TRUE	FALSE	1	Spotted Hyena	NA	NA	Crossing	-2.46704	34.8462	705204	9727480
2015-09-17	1	37	TRUE	FALSE	1	Spotted Hyena	NA	NA	Crossing	-2.46636	34.8433	704876	9727550
2015-09-17	1	29	TRUE	FALSE	1	Spotted Hyena	NA	NA	Forward	-2.46629	34.8926	710365	9727550
2015-09-17	1	37	TRUE	FALSE	1	Spotted Hyena	NA	NA	Backward	-2.46632	34.8431	704850	9727560
2015-09-17	1	37	TRUE	FALSE	1	Spotted Hyena	NA	NA	Crossing	-2.46634	34.8433	704872	9727560
2015-09-17	1	37	TRUE	FALSE	1	Spotted Hyena	NA	NA	Backward	-2.46607	34.841	704625	9727590
2015-09-17	1	29	TRUE	FALSE	1	Spotted Hyena	NA	NA	Crossing	-2.46553	34.892	710300	9727640
2015-09-17	1	29	TRUE	FALSE	1	Spotted Hyena	NA	NA	Forward	-2.46483	34.8915	710242	9727720
2015-09-17	1	29	TRUE	FALSE	1	Spotted Hyena	NA	NA	Forward	-2.46383	34.8896	710024	9727830
2015-09-17	1	29	TRUE	FALSE	1	Spotted Hyena	NA	NA	Crossing	-2.46114	34.8846	709476	9728120
2015-09-17	1	29	TRUE	FALSE	1	Spotted Hyena	NA	NA	Backward	-2.46083	34.8839	709394	9728160
2015-09-17	1	37	TRUE	FALSE	1	Spotted Hyena	NA	NA	Crossing	-2.45873	34.8799	708944	9728390
2015-09-17	1	37	TRUE	FALSE	1	Spotted Hyena	NA	NA	Crossing	-2.45815	34.8782	708766	9728460
2015-09-17	1	37	TRUE	FALSE	1	Spotted Hyena	NA	NA	Backward	-2.45733	34.8773	708662	9728550
2015-09-17	1	39	TRUE	FALSE	1	Spotted Hyena	NA	NA	Backward	-2.45418	34.9388	715505	9728880
2015-09-17	1	37	TRUE	FALSE	1	Spotted Hyena	NA	NA	Backward	-2.45014	34.8686	707698	9729340
2015-09-17	1	37	TRUE	FALSE	1	Spotted Hyena	NA	NA	Crossing	-2.44601	34.8657	707376	9729800
2015-09-17	1	37	TRUE	FALSE	1	Spotted Hyena	NA	NA	Crossing	-2.44455	34.8646	707254	9729960
2015-09-17	1	37	TRUE	FALSE	1	Spotted Hyena	NA	NA	Crossing	-2.43976	34.8614	706896	9730490
2015-09-17	1	37	TRUE	FALSE	1	Spotted Hyena	NA	NA	Forward	-2.43724	34.8599	706730	9730770
2015-09-17	1	37	TRUE	FALSE	1	Spotted Hyena	NA	NA	Crossing	-2.43364	34.8615	706903	9731170
2015-09-17	1	37	TRUE	FALSE	1	Spotted Hyena	NA	NA	Crossing	-2.4336	34.8616	706923	9731170
2015-09-17	1	29	FALSE	TRUE	2	Spotted Hyena	NA	NA	Crossing	-2.51024	34.8896	710020	9722690
2015-09-17	1	29	FALSE	TRUE	2	Spotted Hyena	NA	NA	Forward	-2.50946	34.8895	710010	9722780
2015-09-17	1	29	FALSE	TRUE	2	Spotted Hyena	NA	NA	Backward	-2.50939	34.8894	710001	9722790
2015-09-17	1	29	FALSE	TRUE	2	Spotted Hyena	NA	NA	Backward	-2.50933	34.8916	710247	9722790
2015-09-17	1	29	FALSE	TRUE	2	Spotted Hyena	NA	NA	Forward	-2.50724	34.8956	710683	9723020
2015-09-17	1	29	FALSE	TRUE	2	Spotted Hyena	NA	NA	Backward	-2.50687	34.8868	709706	9723070
2015-09-17	1	29	FALSE	TRUE	2	Spotted Hyena	NA	NA	Forward	-2.50688	34.8868	709706	9723070
2015-09-17	1	29	FALSE	TRUE	2	Spotted Hyena	NA	NA	Crossing	-2.50665	34.8865	709679	9723090
2015-09-17	1	29	FALSE	TRUE	2	Spotted Hyena	NA	NA	Forward	-2.50541	34.8845	709458	9723230
2015-09-17	1	29	FALSE	TRUE	2	Spotted Hyena	NA	NA	Backward	-2.50522	34.8842	709423	9723250
2015-09-17	1	29	FALSE	TRUE	2	Spotted Hyena	NA	NA	Forward	-2.5048	34.8837	709366	9723300
2015-09-17	1	29	FALSE	TRUE	2	Spotted Hyena	NA	NA	Forward	-2.50339	34.883	709286	9723450
2015-09-17	1	29	FALSE	TRUE	2	Spotted Hyena	NA	NA	Forward	-2.50199	34.9119	712502	9723600
2015-09-17	1	29	FALSE	TRUE	2	Spotted Hyena	NA	NA	Crossing	-2.50004	34.9131	712636	9723820
2015-09-17	1	29	FALSE	TRUE	2	Spotted Hyena	NA	NA	Forward	-2.49881	34.9143	712769	9723950
2015-09-17	1	29	FALSE	TRUE	2	Spotted Hyena	NA	NA	Forward	-2.49827	34.8878	709822	9724020
2015-09-17	1	29	FALSE	TRUE	2	Spotted Hyena	NA	NA	Backward	-2.49675	34.8885	709897	9724190
2015-09-17	1	29	FALSE	TRUE	2	Spotted Hyena	NA	NA	Forward	-2.49627	34.8886	709908	9724240
2015-09-17	1	4	FALSE	TRUE	2	Spotted Hyena	NA	NA	Forward	-2.49493	34.9395	715571	9724380
2015-09-17	1	29	FALSE	TRUE	2	Spotted Hyena	NA	NA	Forward	-2.49444	34.9203	713442	9724440
2015-09-17	1	29	FALSE	TRUE	2	Spotted Hyena	NA	NA	Forward	-2.49443	34.9203	713443	9724440
2015-09-17	1	29	FALSE	TRUE	2	Spotted Hyena	NA	NA	Forward	-2.4937	34.9218	713610	9724520
2015-09-17	1	4	FALSE	TRUE	2	Spotted Hyena	NA	NA	Backward	-2.49236	34.9482	716545	9724660
2015-09-17	1	29	FALSE	TRUE	2	Spotted Hyena	NA	NA	Crossing	-2.49212	34.8884	709893	9724700
2015-09-17	1	29	FALSE	TRUE	2	Spotted Hyena	NA	NA	Crossing	-2.49205	34.93	714517	9724700
2015-09-17	1	29	FALSE	TRUE	2	Spotted Hyena	NA	NA	Backward	-2.49199	34.8884	709886	9724710
2015-09-17	1	29	FALSE	TRUE	2	Spotted Hyena	NA	NA	Backward	-2.49188	34.9296	714471	9724720
2015-09-17	1	29	FALSE	TRUE	2	Spotted Hyena	NA	NA	Forward	-2.49189	34.9296	714472	9724720
2015-09-17	1	29	FALSE	TRUE	2	Spotted Hyena	NA	NA	Backward	-2.49168	34.9283	714327	9724740
2015-09-17	1	29	FALSE	TRUE	2	Spotted Hyena	NA	NA	Backward	-2.49146	34.9273	714211	9724760
2015-09-17	1	29	FALSE	TRUE	2	Lion	65	73	Backward	-2.49131	34.9268	714161	9724780
2015-09-17	1	29	FALSE	TRUE	2	Lion	124	121	Backward	-2.49129	34.9269	714172	9724780
2015-09-17	1	29	FALSE	TRUE	2	Spotted Hyena	NA	NA	Forward	-2.49131	34.9269	714176	9724780
2015-09-17	1	29	FALSE	TRUE	2	Lion	118	110	Backward	-2.49124	34.9269	714168	9724790
2015-09-17	1	4	FALSE	TRUE	2	Spotted Hyena	NA	NA	Crossing	-2.49079	34.9499	716736	9724830
2015-09-17	1	29	FALSE	TRUE	2	Spotted Hyena	NA	NA	Forward	-2.48965	34.8879	709836	9724970
2015-09-17	1	29	FALSE	TRUE	2	Spotted Hyena	NA	NA	Forward	-2.48952	34.8879	709833	9724980
2015-09-17	1	29	FALSE	TRUE	2	Spotted Hyena	NA	NA	Backward	-2.48916	34.8878	709827	9725020
2015-09-17	1	33	FALSE	TRUE	2	Spotted Hyena	NA	NA	Crossing	-2.48824	34.8424	704778	9725130
2015-09-17	1	33	FALSE	TRUE	2	Spotted Hyena	NA	NA	Crossing	-2.48819	34.8428	704817	9725140
2015-09-17	1	33	FALSE	TRUE	2	Spotted Hyena	NA	NA	Crossing	-2.48819	34.8428	704817	9725140
2015-09-17	1	33	FALSE	TRUE	2	Spotted Hyena	NA	NA	Crossing	-2.48819	34.8428	704817	9725140
2015-09-17	1	33	FALSE	TRUE	2	Spotted Hyena	NA	NA	Forward	-2.48818	34.8428	704823	9725140
2015-09-17	1	33	FALSE	TRUE	2	Lion	128	100	Forward	-2.48802	34.8408	704594	9725160
2015-09-17	1	33	FALSE	TRUE	2	Spotted Hyena	NA	NA	Backward	-2.48802	34.8409	704603	9725160
2015-09-17	1	33	FALSE	TRUE	2	Spotted Hyena	NA	NA	Crossing	-2.4879	34.8337	703804	9725170
2015-09-17	1	33	FALSE	TRUE	2	Lion	116	109	Crossing	-2.4879	34.8401	704513	9725170
2015-09-17	1	33	FALSE	TRUE	2	Spotted Hyena	NA	NA	Crossing	-2.48794	34.8402	704527	9725170
2015-09-17	1	29	FALSE	TRUE	2	Spotted Hyena	NA	NA	Forward	-2.48783	34.8873	709763	9725170
2015-09-17	1	33	FALSE	TRUE	2	Spotted Hyena	NA	NA	Backward	-2.48787	34.8329	703720	9725180
2015-09-17	1	33	FALSE	TRUE	2	Spotted Hyena	NA	NA	Crossing	-2.48782	34.8451	705073	9725180
2015-09-17	1	37	FALSE	TRUE	2	Spotted Hyena	NA	NA	Forward	-2.48771	34.8323	703654	9725190
2015-09-17	1	33	FALSE	TRUE	2	Spotted Hyena	NA	NA	Forward	-2.48775	34.8373	704210	9725190
2015-09-17	1	33	FALSE	TRUE	2	Spotted Hyena	NA	NA	Crossing	-2.48775	34.8373	704209	9725190
2015-09-17	1	33	FALSE	TRUE	2	Spotted Hyena	NA	NA	Forward	-2.48776	34.8374	704218	9725190
2015-09-17	1	37	FALSE	TRUE	2	Lion	127	98	Forward	-2.48768	34.8454	705107	9725190
2015-09-17	1	37	FALSE	TRUE	2	Lion	118	112	Crossing	-2.4868	34.8305	703450	9725290
2015-09-17	1	32	FALSE	TRUE	2	Spotted Hyena	NA	NA	Backward	-2.48635	34.8277	703143	9725350
2015-09-17	1	37	FALSE	TRUE	2	Spotted Hyena	NA	NA	Backward	-2.48617	34.8473	705318	9725360
2015-09-17	1	32	FALSE	TRUE	2	Spotted Hyena	NA	NA	Forward	-2.48603	34.8261	702965	9725380
2015-09-17	1	37	FALSE	TRUE	2	Spotted Hyena	NA	NA	Forward	-2.48598	34.8474	705328	9725380
2015-09-17	1	37	FALSE	TRUE	2	Spotted Hyena	NA	NA	Forward	-2.48597	34.8474	705329	9725380
2015-09-17	1	32	FALSE	TRUE	2	Spotted Hyena	NA	NA	Backward	-2.48594	34.8256	702909	9725390
2015-09-17	1	39	FALSE	TRUE	2	Spotted Hyena	NA	NA	Backward	-2.48502	34.962	718076	9725470
2015-09-17	1	29	FALSE	TRUE	2	Spotted Hyena	NA	NA	Crossing	-2.4835	34.8778	708714	9725650
2015-09-17	1	26	FALSE	TRUE	2	Spotted Hyena	NA	NA	Backward	-2.48336	34.984	720527	9725650
2015-09-17	1	37	FALSE	TRUE	2	Spotted Hyena	NA	NA	Backward	-2.48314	34.8504	705666	9725700
2015-09-17	1	29	FALSE	TRUE	2	Spotted Hyena	NA	NA	Forward	-2.48289	34.8809	709057	9725720
2015-09-17	1	26	FALSE	TRUE	2	Spotted Hyena	NA	NA	Backward	-2.48271	34.9907	721274	9725720
2015-09-17	1	29	FALSE	TRUE	2	Spotted Hyena	NA	NA	Forward	-2.4827	34.8813	709097	9725740
2015-09-17	1	26	FALSE	TRUE	2	Spotted Hyena	NA	NA	Forward	-2.48257	34.9845	720579	9725740
2015-09-17	1	26	FALSE	TRUE	2	Spotted Hyena	NA	NA	Forward	-2.48251	34.9791	719981	9725750
2015-09-17	1	26	FALSE	TRUE	2	Spotted Hyena	NA	NA	Crossing	-2.48219	34.9751	719538	9725780
2015-09-17	1	26	FALSE	TRUE	2	Spotted Hyena	NA	NA	Backward	-2.48217	34.9899	721184	9725780
2015-09-17	1	29	FALSE	TRUE	2	Spotted Hyena	NA	NA	Forward	-2.48229	34.8746	708358	9725790
2015-09-17	1	39	FALSE	TRUE	2	Spotted Hyena	NA	NA	Backward	-2.48205	34.9727	719271	9725800
2015-09-17	1	39	FALSE	TRUE	2	Spotted Hyena	NA	NA	Backward	-2.48206	34.9727	719272	9725800
2015-09-17	1	26	FALSE	TRUE	2	Spotted Hyena	NA	NA	Backward	-2.48198	34.9846	720593	9725800
2015-09-17	1	29	FALSE	TRUE	2	Spotted Hyena	NA	NA	Backward	-2.48201	34.8723	708104	9725820
2015-09-17	1	29	FALSE	TRUE	2	Spotted Hyena	NA	NA	Backward	-2.48202	34.8723	708106	9725820
2015-09-17	1	29	FALSE	TRUE	2	Spotted Hyena	NA	NA	Crossing	-2.48175	34.8718	708049	9725850
2015-09-17	1	37	FALSE	TRUE	2	Spotted Hyena	NA	NA	Crossing	-2.48145	34.8575	706451	9725880
2015-09-17	1	26	FALSE	TRUE	2	Spotted Hyena	NA	NA	Backward	-2.48123	34.9875	720909	9725890
2015-09-17	1	29	FALSE	TRUE	2	Spotted Hyena	NA	NA	Forward	-2.4813	34.8707	707925	9725900
2015-09-17	1	37	FALSE	TRUE	2	Spotted Hyena	NA	NA	Forward	-2.48063	34.8657	707368	9725970
2015-09-17	1	37	FALSE	TRUE	2	Spotted Hyena	NA	NA	Forward	-2.47983	34.8602	706754	9726060
2015-09-17	1	37	FALSE	TRUE	2	Spotted Hyena	NA	NA	Backward	-2.47978	34.8604	706773	9726070
2015-09-16	1	24	TRUE	FALSE	3	Spotted Hyena	NA	NA	Backward	-2.5714	35.0995	733354	9715890
2015-09-16	1	28	TRUE	FALSE	3	Spotted Hyena	NA	NA	Backward	-2.55937	35.0794	731121	9717230
2015-09-16	1	28	TRUE	FALSE	3	Spotted Hyena	NA	NA	Forward	-2.55524	35.0753	730665	9717680
2015-09-16	1	28	TRUE	FALSE	3	Spotted Hyena	NA	NA	Forward	-2.55513	35.0752	730658	9717700
2015-09-16	1	28	TRUE	FALSE	3	Spotted Hyena	NA	NA	Backward	-2.55092	35.0693	730002	9718160
2015-09-16	1	0	TRUE	FALSE	3	Lion	117	85	Backward	-2.5476	35.0641	729427	9718530
2015-09-16	1	0	TRUE	FALSE	3	Lion	104	79	Backward	-2.54754	35.0641	729422	9718540
2015-09-16	1	0	TRUE	FALSE	3	Lion	121	93	Backward	-2.54744	35.064	729409	9718550
2015-09-16	1	0	TRUE	FALSE	3	Spotted Hyena	NA	NA	Backward	-2.54536	35.0611	729088	9718780
2015-09-16	1	0	TRUE	FALSE	3	Spotted Hyena	NA	NA	Backward	-2.54536	35.0611	729089	9718780
2015-09-16	1	0	TRUE	FALSE	3	Spotted Hyena	NA	NA	Backward	-2.54427	35.0593	728894	9718900
2015-09-16	1	4	TRUE	FALSE	3	Spotted Hyena	NA	NA	Forward	-2.53697	34.9739	719391	9719720
2015-09-16	1	0	TRUE	FALSE	3	Spotted Hyena	NA	NA	Backward	-2.53495	35.049	727746	9719930
2015-09-16	1	0	TRUE	FALSE	3	Spotted Hyena	NA	NA	Backward	-2.53497	35.049	727747	9719930
2015-09-16	1	0	TRUE	FALSE	3	Lion	104	78	Forward	-2.53496	35.049	727747	9719930
2015-09-16	1	0	TRUE	FALSE	3	Spotted Hyena	NA	NA	Forward	-2.53497	35.049	727747	9719930
2015-09-16	1	0	TRUE	FALSE	3	Lion	122	95	Forward	-2.53497	35.049	727749	9719930
2015-09-16	1	0	TRUE	FALSE	3	Spotted Hyena	NA	NA	Backward	-2.53461	35.0487	727714	9719970
2015-09-16	1	0	TRUE	FALSE	3	Lion	103	103	Forward	-2.53449	35.0486	727704	9719980
2015-09-16	1	27	TRUE	FALSE	3	Spotted Hyena	NA	NA	Forward	-2.5341	34.9822	720317	9720040
2015-09-16	1	27	TRUE	FALSE	3	Spotted Hyena	NA	NA	Backward	-2.5341	34.9823	720331	9720040
2015-09-16	1	27	TRUE	FALSE	3	Spotted Hyena	NA	NA	Forward	-2.53397	34.9812	720210	9720050
2015-09-16	1	27	TRUE	FALSE	3	Lion	109	97	Crossing	-2.53265	34.9859	720725	9720200
2015-09-16	1	27	TRUE	FALSE	3	Lion	105	90	Crossing	-2.53265	34.9859	720726	9720200
2015-09-16	1	27	TRUE	FALSE	3	Lion	111	88	Crossing	-2.53265	34.9859	720727	9720200
2015-09-16	1	27	TRUE	FALSE	3	Spotted Hyena	NA	NA	Backward	-2.5326	34.9859	720732	9720200
2015-09-16	1	27	TRUE	FALSE	3	Lion	125	118	Crossing	-2.53257	34.986	720735	9720210
2015-09-16	1	27	TRUE	FALSE	3	Lion	120	100	Crossing	-2.53254	34.986	720738	9720210
2015-09-16	1	27	TRUE	FALSE	3	Spotted Hyena	NA	NA	Backward	-2.53252	34.986	720741	9720210
2015-09-16	1	4	TRUE	FALSE	3	Spotted Hyena	NA	NA	Backward	-2.53146	34.9546	717253	9720340
2015-09-16	1	27	TRUE	FALSE	3	Spotted Hyena	NA	NA	Backward	-2.53127	34.9877	720930	9720350
2015-09-16	1	27	TRUE	FALSE	3	Spotted Hyena	NA	NA	Crossing	-2.53008	34.9891	721088	9720480
2015-09-16	1	4	TRUE	FALSE	3	Spotted Hyena	NA	NA	Forward	-2.53009	34.9518	716940	9720490
2015-09-16	1	4	TRUE	FALSE	3	Spotted Hyena	NA	NA	Forward	-2.52991	34.9514	716897	9720510
2015-09-16	1	4	TRUE	FALSE	3	Spotted Hyena	NA	NA	Backward	-2.52797	34.9467	716366	9720720
2015-09-16	1	4	TRUE	FALSE	3	Spotted Hyena	NA	NA	Backward	-2.52797	34.9467	716366	9720720
2015-09-16	1	4	TRUE	FALSE	3	Spotted Hyena	NA	NA	Backward	-2.52797	34.9467	716366	9720720
2015-09-16	1	0	TRUE	FALSE	3	Spotted Hyena	NA	NA	Backward	-2.52731	35.0397	726710	9720780
2015-09-16	1	4	TRUE	FALSE	3	Spotted Hyena	NA	NA	Forward	-2.52613	34.9449	716173	9720930
2015-09-16	1	0	TRUE	FALSE	3	Spotted Hyena	NA	NA	Crossing	-2.52523	35.0353	726223	9721010
2015-09-16	1	0	TRUE	FALSE	3	Spotted Hyena	NA	NA	Crossing	-2.52523	35.0353	726223	9721010
2015-09-16	1	4	TRUE	FALSE	3	Spotted Hyena	NA	NA	Forward	-2.52475	34.9402	715651	9721080
2015-09-16	1	4	TRUE	FALSE	3	Spotted Hyena	NA	NA	Forward	-2.52475	34.9402	715651	9721080
2015-09-16	1	0	TRUE	FALSE	3	Spotted Hyena	NA	NA	Backward	-2.52299	35.0266	725261	9721260
2015-09-16	1	30	TRUE	FALSE	3	Spotted Hyena	NA	NA	Backward	-2.52148	34.9169	713055	9721450
2015-09-16	1	27	TRUE	FALSE	3	Spotted Hyena	NA	NA	Crossing	-2.52077	35.0174	724236	9721510
2015-09-16	1	27	TRUE	FALSE	3	Spotted Hyena	NA	NA	Crossing	-2.52065	35.0156	724034	9721520
2015-09-16	1	27	TRUE	FALSE	3	Spotted Hyena	NA	NA	Crossing	-2.51957	35.0073	723112	9721640
2015-09-16	1	30	TRUE	FALSE	3	Lion	123	92	Backward	-2.51936	34.9099	712282	9721680
2015-09-16	1	30	TRUE	FALSE	3	Spotted Hyena	NA	NA	Forward	-2.51935	34.91	712284	9721680
2015-09-16	1	29	TRUE	FALSE	3	Spotted Hyena	NA	NA	Backward	-2.51413	34.8961	710748	9722260
2015-09-16	1	29	TRUE	FALSE	3	Spotted Hyena	NA	NA	Backward	-2.51046	34.8898	710044	9722670
2015-09-16	1	29	TRUE	FALSE	3	Spotted Hyena	NA	NA	Forward	-2.51018	34.8895	710013	9722700
2015-09-16	1	1	FALSE	TRUE	4	Spotted Hyena	NA	NA	Backward	-2.626	35.1607	740153	9709840
2015-09-16	1	1	FALSE	TRUE	4	Spotted Hyena	NA	NA	Forward	-2.62116	35.1579	739847	9710380
2015-09-16	1	1	FALSE	TRUE	4	Leopard	84	97	Forward	-2.61603	35.1593	739999	9710940
2015-09-16	1	1	FALSE	TRUE	4	Spotted Hyena	NA	NA	Forward	-2.61604	35.1593	739999	9710940
2015-09-16	1	1	FALSE	TRUE	4	Lion	96	103	Forward	-2.61275	35.1599	740064	9711310
2015-09-16	1	25	FALSE	TRUE	4	Lion	80	74	Forward	-2.60224	35.1576	739812	9712470
2015-09-16	1	25	FALSE	TRUE	4	Lion	135	111	Forward	-2.60224	35.1576	739812	9712470
2015-09-16	1	25	FALSE	TRUE	4	Lion	97	79	Forward	-2.60224	35.1576	739812	9712470
2015-09-16	1	25	FALSE	TRUE	4	Lion	110	100	Forward	-2.60226	35.1576	739813	9712470
2015-09-16	1	25	FALSE	TRUE	4	Lion	106	77	Forward	-2.60227	35.1576	739813	9712470
2015-09-16	1	25	FALSE	TRUE	4	Lion	80	92	Forward	-2.60158	35.1574	739796	9712540
2015-09-16	1	25	FALSE	TRUE	4	Lion	126	95	Forward	-2.60154	35.1574	739796	9712550
2015-09-16	1	25	FALSE	TRUE	4	Lion	126	127	Forward	-2.60039	35.1576	739810	9712680
2015-09-16	1	25	FALSE	TRUE	4	Spotted Hyena	NA	NA	Forward	-2.59467	35.1549	739520	9713310
2015-09-16	1	25	FALSE	TRUE	4	Spotted Hyena	NA	NA	Backward	-2.59468	35.1549	739520	9713310
2015-09-16	1	25	FALSE	TRUE	4	Spotted Hyena	NA	NA	Crossing	-2.59275	35.1537	739380	9713520
2015-09-16	1	25	FALSE	TRUE	4	Spotted Hyena	NA	NA	Forward	-2.58756	35.1464	738572	9714100
2015-09-16	1	28	FALSE	TRUE	4	Spotted Hyena	NA	NA	Crossing	-2.58613	35.0468	727496	9714270
2015-09-16	1	28	FALSE	TRUE	4	Spotted Hyena	NA	NA	Forward	-2.58607	35.0471	727528	9714280
2015-09-16	1	28	FALSE	TRUE	4	Spotted Hyena	NA	NA	Backward	-2.58586	35.0405	726794	9714300
2015-09-16	1	28	FALSE	TRUE	4	Spotted Hyena	NA	NA	Backward	-2.5852	35.0558	728490	9714370
2015-09-16	1	28	FALSE	TRUE	4	Spotted Hyena	NA	NA	Forward	-2.5852	35.0558	728491	9714370
2015-09-16	1	28	FALSE	TRUE	4	Spotted Hyena	NA	NA	Crossing	-2.58521	35.0558	728493	9714370
2015-09-16	1	28	FALSE	TRUE	4	Spotted Hyena	NA	NA	Backward	-2.585	35.0375	726458	9714400
2015-09-16	1	28	FALSE	TRUE	4	Spotted Hyena	NA	NA	Backward	-2.58501	35.0375	726459	9714400
2015-09-16	1	28	FALSE	TRUE	4	Spotted Hyena	NA	NA	Backward	-2.58444	35.0605	729013	9714460
2015-09-16	1	28	FALSE	TRUE	4	Spotted Hyena	NA	NA	Crossing	-2.58436	35.0619	729178	9714470
2015-09-16	1	28	FALSE	TRUE	4	Spotted Hyena	NA	NA	Forward	-2.58436	35.0619	729178	9714470
2015-09-16	1	28	FALSE	TRUE	4	Spotted Hyena	NA	NA	Forward	-2.5839	35.0359	726278	9714520
2015-09-16	1	28	FALSE	TRUE	4	Spotted Hyena	NA	NA	Backward	-2.58273	35.0683	729885	9714650
2015-09-16	1	25	FALSE	TRUE	4	Spotted Hyena	NA	NA	Forward	-2.58229	35.143	738194	9714680
2015-09-16	1	28	FALSE	TRUE	4	Spotted Hyena	NA	NA	Crossing	-2.58206	35.0712	730207	9714720
2015-09-16	1	28	FALSE	TRUE	4	Spotted Hyena	NA	NA	Forward	-2.58195	35.0297	725597	9714740
2015-09-16	1	28	FALSE	TRUE	4	Spotted Hyena	NA	NA	Backward	-2.58179	35.0285	725464	9714760
2015-09-16	1	28	FALSE	TRUE	4	Spotted Hyena	NA	NA	Backward	-2.58129	35.0255	725125	9714810
2015-09-16	1	28	FALSE	TRUE	4	Spotted Hyena	NA	NA	Forward	-2.58129	35.0255	725125	9714810
2015-09-16	1	28	FALSE	TRUE	4	Spotted Hyena	NA	NA	Backward	-2.58068	35.0768	730830	9714870
2015-09-16	1	21	FALSE	TRUE	4	Spotted Hyena	NA	NA	Backward	-2.57974	35.0233	724880	9714980
2015-09-16	1	27	FALSE	TRUE	4	Spotted Hyena	NA	NA	Forward	-2.57864	35.0223	724767	9715110
2015-09-16	1	25	FALSE	TRUE	4	Spotted Hyena	NA	NA	Forward	-2.57681	35.1384	737686	9715290
2015-09-16	1	27	FALSE	TRUE	4	Spotted Hyena	NA	NA	Backward	-2.57491	35.0185	724351	9715520
2015-09-16	1	25	FALSE	TRUE	4	Spotted Hyena	NA	NA	Backward	-2.57446	35.1368	737504	9715550
2015-09-16	1	25	FALSE	TRUE	4	Spotted Hyena	NA	NA	Crossing	-2.57444	35.1368	737505	9715550
2015-09-16	1	27	FALSE	TRUE	4	Lion	95	80	Crossing	-2.57444	35.0074	723113	9715570
2015-09-16	1	27	FALSE	TRUE	4	Lion	108	95	Forward	-2.57447	35.0074	723116	9715570
2015-09-16	1	27	FALSE	TRUE	4	Lion	100	106	Forward	-2.57438	35.0073	723096	9715580
2015-09-16	1	27	FALSE	TRUE	4	Lion	123	108	Crossing	-2.57438	35.0073	723096	9715580
2015-09-16	1	27	FALSE	TRUE	4	Lion	128	117	Backward	-2.57394	35.0092	723314	9715630
2015-09-16	1	27	FALSE	TRUE	4	Lion	105	112	Forward	-2.57393	35.0092	723315	9715630
2015-09-16	1	27	FALSE	TRUE	4	Lion	109	84	Forward	-2.57396	35.0093	723322	9715630
2015-09-16	1	27	FALSE	TRUE	4	Lion	114	96	Forward	-2.57391	35.0094	723331	9715630
2015-09-16	1	27	FALSE	TRUE	4	Lion	118	113	Forward	-2.57373	35.0103	723438	9715650
2015-09-16	1	27	FALSE	TRUE	4	Lion	97	101	Forward	-2.57373	35.0103	723439	9715650
2015-09-16	1	27	FALSE	TRUE	4	Lion	135	121	Backward	-2.57231	35.0141	723859	9715810
2015-09-16	1	27	FALSE	TRUE	4	Lion	140	99	Crossing	-2.57232	35.0141	723863	9715810
2015-09-16	1	27	FALSE	TRUE	4	Lion	103	101	Backward	-2.57229	35.0142	723866	9715810
2015-09-16	1	24	FALSE	TRUE	4	Spotted Hyena	NA	NA	Forward	-2.57202	35.1011	733536	9715820
2015-09-16	1	24	FALSE	TRUE	4	Spotted Hyena	NA	NA	Backward	-2.57202	35.1011	733536	9715820
2015-09-16	1	24	FALSE	TRUE	4	Spotted Hyena	NA	NA	Backward	-2.57125	35.1048	733950	9715910
2015-09-16	1	24	FALSE	TRUE	4	Spotted Hyena	NA	NA	Backward	-2.57083	35.1059	734068	9715950
2015-09-16	1	24	FALSE	TRUE	4	Spotted Hyena	NA	NA	Forward	-2.57067	35.1338	737169	9715970
2015-09-16	1	24	FALSE	TRUE	4	Spotted Hyena	NA	NA	Backward	-2.56988	35.109	734410	9716060
2015-09-16	1	24	FALSE	TRUE	4	Spotted Hyena	NA	NA	Forward	-2.56971	35.1102	734546	9716080
2015-09-16	1	24	FALSE	TRUE	4	Spotted Hyena	NA	NA	Backward	-2.56772	35.1143	735003	9716300
2015-09-16	1	24	FALSE	TRUE	4	Spotted Hyena	NA	NA	Forward	-2.56573	35.129	736644	9716510
2015-09-16	1	24	FALSE	TRUE	4	Leopard	98	76	Backward	-2.56337	35.1244	736125	9716780
2015-09-19	1	31	TRUE	FALSE	5	Lion	117	98	Forward	-2.60895	34.945	716162	9711770
2015-09-19	1	31	TRUE	FALSE	5	Spotted Hyena	NA	NA	Forward	-2.60875	34.9448	716147	9711790
2015-09-19	1	31	TRUE	FALSE	5	Lion	140	101	Backward	-2.60531	34.9416	715790	9712170
2015-09-19	1	31	TRUE	FALSE	5	Spotted Hyena	NA	NA	Backward	-2.60401	34.9407	715691	9712310
2015-09-19	1	31	TRUE	FALSE	5	Spotted Hyena	NA	NA	Forward	-2.60322	34.9402	715638	9712400
2015-09-19	1	31	TRUE	FALSE	5	Spotted Hyena	NA	NA	Backward	-2.6008	34.9476	716453	9712670
2015-09-19	1	31	TRUE	FALSE	5	Lion	139	115	Backward	-2.59686	34.9466	716344	9713100
2015-09-19	1	31	TRUE	FALSE	5	Spotted Hyena	NA	NA	Forward	-2.5969	34.9466	716345	9713100
2015-09-19	1	31	TRUE	FALSE	5	Spotted Hyena	NA	NA	Backward	-2.59047	34.9287	714357	9713810
2015-09-19	1	31	TRUE	FALSE	5	Lion	130	109	Forward	-2.5895	34.9277	714244	9713920
2015-09-19	1	31	TRUE	FALSE	5	Spotted Hyena	NA	NA	Forward	-2.5877	34.9432	715971	9714120
2015-09-19	1	31	TRUE	FALSE	5	Lion	151	125	Forward	-2.5877	34.9432	715973	9714120
2015-09-19	1	31	TRUE	FALSE	5	Spotted Hyena	NA	NA	Forward	-2.58077	34.9404	715662	9714880
2015-09-19	1	31	TRUE	FALSE	5	Lion	127	123	Backward	-2.57537	34.9361	715181	9715480
2015-09-19	1	31	TRUE	FALSE	5	Spotted Hyena	NA	NA	Backward	-2.57542	34.9362	715189	9715480
2015-09-19	1	31	TRUE	FALSE	5	Spotted Hyena	NA	NA	Backward	-2.56828	34.9298	714483	9716270
2015-09-19	1	31	TRUE	FALSE	5	Spotted Hyena	NA	NA	Forward	-2.56812	34.9298	714480	9716290
2015-09-19	1	30	TRUE	FALSE	5	Spotted Hyena	NA	NA	Backward	-2.55572	34.924	713837	9717660
2015-09-19	1	30	TRUE	FALSE	5	Lion	126	119	Forward	-2.55487	34.9234	713778	9717750
2015-09-19	1	30	TRUE	FALSE	5	Lion	131	102	Backward	-2.55479	34.9234	713770	9717760
2015-09-19	1	30	TRUE	FALSE	5	Spotted Hyena	NA	NA	Forward	-2.54342	34.9119	712497	9719020
2015-09-19	1	30	TRUE	FALSE	5	Lion	130	111	Backward	-2.54299	34.909	712173	9719070
2015-09-19	1	30	TRUE	FALSE	5	Lion	122	83	Backward	-2.54298	34.909	712173	9719070
2015-09-19	1	30	TRUE	FALSE	5	Lion	116	90	Backward	-2.54297	34.909	712176	9719070
2015-09-19	1	30	TRUE	FALSE	5	Spotted Hyena	NA	NA	Forward	-2.54298	34.9091	712179	9719070
2015-09-19	1	30	TRUE	FALSE	5	Spotted Hyena	NA	NA	Backward	-2.53955	34.9005	711224	9719450
2015-09-19	1	30	TRUE	FALSE	5	Spotted Hyena	NA	NA	Forward	-2.53912	34.8997	711137	9719500
2015-09-19	1	30	TRUE	FALSE	5	Spotted Hyena	NA	NA	Forward	-2.53061	34.8963	710765	9720440
2015-09-19	1	30	TRUE	FALSE	5	Spotted Hyena	NA	NA	Forward	-2.52952	34.8962	710750	9720560
2015-09-19	1	30	TRUE	FALSE	5	Spotted Hyena	NA	NA	Backward	-2.52814	34.8952	710636	9720710
2015-09-19	1	30	TRUE	FALSE	5	Spotted Hyena	NA	NA	Forward	-2.52641	34.8923	710316	9720900
2015-09-19	1	30	TRUE	FALSE	5	Spotted Hyena	NA	NA	Crossing	-2.52551	34.888	709839	9721000
2015-09-19	1	30	TRUE	FALSE	5	Spotted Hyena	NA	NA	Backward	-2.52391	34.8857	709589	9721180
2015-09-19	1	30	TRUE	FALSE	5	Spotted Hyena	NA	NA	Backward	-2.52391	34.8857	709589	9721180
2015-09-19	1	33	TRUE	FALSE	5	Lion	109	103	Forward	-2.52335	34.8764	708553	9721240
2015-09-19	1	33	TRUE	FALSE	5	Lion	104	88	Backward	-2.52333	34.8764	708552	9721250
2015-09-19	1	33	TRUE	FALSE	5	Lion	112	87	Forward	-2.52334	34.8764	708553	9721250
2015-09-19	1	33	TRUE	FALSE	5	Spotted Hyena	NA	NA	Backward	-2.52334	34.8764	708554	9721250
2015-09-19	1	33	TRUE	FALSE	5	Spotted Hyena	NA	NA	Backward	-2.52117	34.8733	708211	9721490
2015-09-19	1	33	TRUE	FALSE	5	Spotted Hyena	NA	NA	Forward	-2.52002	34.8726	708126	9721610
2015-09-19	1	33	TRUE	FALSE	5	Lion	137	111	Forward	-2.51394	34.8687	707697	9722290
2015-09-19	1	33	TRUE	FALSE	5	Spotted Hyena	NA	NA	Backward	-2.51395	34.8687	707698	9722290
2015-09-19	1	33	TRUE	FALSE	5	Spotted Hyena	NA	NA	Forward	-2.51272	34.8679	707606	9722420
2015-09-19	1	33	TRUE	FALSE	5	Spotted Hyena	NA	NA	Forward	-2.50955	34.8638	707151	9722770
2015-09-19	1	33	TRUE	FALSE	5	Spotted Hyena	NA	NA	Forward	-2.50566	34.8606	706797	9723200
2015-09-19	1	33	TRUE	FALSE	5	Lion	134	104	Forward	-2.50322	34.8547	706145	9723470
2015-09-19	1	33	TRUE	FALSE	5	Spotted Hyena	NA	NA	Forward	-2.50324	34.8548	706150	9723470
2015-09-19	1	33	TRUE	FALSE	5	Lion	119	104	Backward	-2.50146	34.8522	705858	9723670
2015-09-19	1	33	TRUE	FALSE	5	Lion	133	114	Forward	-2.50145	34.8522	705859	9723670
2015-09-19	1	33	TRUE	FALSE	5	Spotted Hyena	NA	NA	Crossing	-2.50085	34.8516	705798	9723740
2015-09-19	1	33	TRUE	FALSE	5	Spotted Hyena	NA	NA	Crossing	-2.49807	34.8486	705467	9724040
2015-09-19	1	33	TRUE	FALSE	5	Spotted Hyena	NA	NA	Backward	-2.49287	34.8417	704700	9724620
2015-09-19	1	33	TRUE	FALSE	5	Spotted Hyena	NA	NA	Backward	-2.49185	34.8402	704530	9724730
2015-09-19	1	33	TRUE	FALSE	5	Spotted Hyena	NA	NA	Backward	-2.49153	34.83	703398	9724770
2015-09-19	1	33	TRUE	FALSE	5	Spotted Hyena	NA	NA	Crossing	-2.49119	34.8387	704362	9724810
2015-09-19	1	33	TRUE	FALSE	5	Spotted Hyena	NA	NA	Forward	-2.49106	34.8307	703476	9724820
2015-09-19	1	33	TRUE	FALSE	5	Spotted Hyena	NA	NA	Backward	-2.49082	34.835	703950	9724850
2015-09-19	1	14	FALSE	TRUE	6	Lion	104	82	Backward	-2.75015	34.8657	707318	9696170
2015-09-19	1	14	FALSE	TRUE	6	Spotted Hyena	NA	NA	Crossing	-2.74558	34.8692	707715	9696670
2015-09-19	1	14	FALSE	TRUE	6	Spotted Hyena	NA	NA	Crossing	-2.74419	34.8706	707865	9696820
2015-09-19	1	11	FALSE	TRUE	6	Spotted Hyena	NA	NA	Forward	-2.7438	34.8711	707928	9696870
2015-09-19	1	11	FALSE	TRUE	6	Spotted Hyena	NA	NA	Crossing	-2.7435	34.8729	708128	9696900
2015-09-19	1	11	FALSE	TRUE	6	Spotted Hyena	NA	NA	Backward	-2.74323	34.8733	708167	9696930
2015-09-19	1	11	FALSE	TRUE	6	Spotted Hyena	NA	NA	Crossing	-2.73848	34.8765	708529	9697450
2015-09-19	1	11	FALSE	TRUE	6	Spotted Hyena	NA	NA	Forward	-2.73719	34.8774	708628	9697600
2015-09-19	1	11	FALSE	TRUE	6	Spotted Hyena	NA	NA	Backward	-2.73596	34.8788	708780	9697730
2015-09-19	1	11	FALSE	TRUE	6	Spotted Hyena	NA	NA	Crossing	-2.7295	34.8832	709277	9698450
2015-09-19	1	20	FALSE	TRUE	6	Spotted Hyena	NA	NA	Backward	-2.72706	34.9501	716709	9698700
2015-09-19	1	20	FALSE	TRUE	6	Spotted Hyena	NA	NA	Backward	-2.72706	34.9501	716710	9698700
2015-09-19	1	20	FALSE	TRUE	6	Spotted Hyena	NA	NA	Forward	-2.72707	34.9501	716715	9698700
2015-09-19	1	20	FALSE	TRUE	6	Spotted Hyena	NA	NA	Crossing	-2.72705	34.9516	716883	9698700
2015-09-19	1	20	FALSE	TRUE	6	Spotted Hyena	NA	NA	Crossing	-2.72679	34.9493	716624	9698730
2015-09-19	1	20	FALSE	TRUE	6	Spotted Hyena	NA	NA	Forward	-2.72658	34.9547	717220	9698760
2015-09-19	1	20	FALSE	TRUE	6	Spotted Hyena	NA	NA	Crossing	-2.72632	34.9478	716459	9698790
2015-09-19	1	20	FALSE	TRUE	6	Spotted Hyena	NA	NA	Crossing	-2.72459	34.9553	717290	9698980
2015-09-19	1	20	FALSE	TRUE	6	Spotted Hyena	NA	NA	Backward	-2.72372	34.9558	717349	9699070
2015-09-19	1	20	FALSE	TRUE	6	Spotted Hyena	NA	NA	Forward	-2.72357	34.9559	717358	9699090
2015-09-19	1	11	FALSE	TRUE	6	Spotted Hyena	NA	NA	Crossing	-2.72242	34.891	710139	9699230
2015-09-19	1	20	FALSE	TRUE	6	Spotted Hyena	NA	NA	Crossing	-2.72232	34.9564	717413	9699230
2015-09-19	1	20	FALSE	TRUE	6	Spotted Hyena	NA	NA	Forward	-2.72222	34.9564	717418	9699240
2015-09-19	1	20	FALSE	TRUE	6	Spotted Hyena	NA	NA	Crossing	-2.72183	34.9566	717439	9699280
2015-09-19	1	20	FALSE	TRUE	6	Spotted Hyena	NA	NA	Crossing	-2.72174	34.9567	717443	9699290
2015-09-19	1	20	FALSE	TRUE	6	Spotted Hyena	NA	NA	Backward	-2.72145	34.9568	717461	9699320
2015-09-19	1	11	FALSE	TRUE	6	Spotted Hyena	NA	NA	Backward	-2.72094	34.8936	710425	9699390
2015-09-19	1	11	FALSE	TRUE	6	Spotted Hyena	NA	NA	Forward	-2.72039	34.8943	710512	9699450
2015-09-19	1	20	FALSE	TRUE	6	Spotted Hyena	NA	NA	Forward	-2.72025	34.9573	717513	9699450
2015-09-19	1	20	FALSE	TRUE	6	Spotted Hyena	NA	NA	Crossing	-2.71934	34.9576	717550	9699560
2015-09-19	1	20	FALSE	TRUE	6	Spotted Hyena	NA	NA	Forward	-2.71705	34.9585	717652	9699810
2015-09-19	1	11	FALSE	TRUE	6	Spotted Hyena	NA	NA	Crossing	-2.71641	34.8987	711001	9699890
2015-09-19	1	11	FALSE	TRUE	6	Spotted Hyena	NA	NA	Crossing	-2.71641	34.8987	711001	9699890
2015-09-19	1	11	FALSE	TRUE	6	Spotted Hyena	NA	NA	Backward	-2.7161	34.8989	711026	9699920
2015-09-19	1	20	FALSE	TRUE	6	Spotted Hyena	NA	NA	Crossing	-2.71388	34.9599	717800	9700160
2015-09-19	1	20	FALSE	TRUE	6	Spotted Hyena	NA	NA	Crossing	-2.71388	34.9599	717800	9700160
2015-09-19	1	11	FALSE	TRUE	6	Spotted Hyena	NA	NA	Backward	-2.71379	34.9105	712306	9700180
2015-09-19	1	11	FALSE	TRUE	6	Spotted Hyena	NA	NA	Forward	-2.71363	34.9119	712471	9700200
2015-09-19	1	11	FALSE	TRUE	6	Lion	123	118	Crossing	-2.713	34.9085	712085	9700270
2015-09-19	1	11	FALSE	TRUE	6	Spotted Hyena	NA	NA	Backward	-2.71295	34.9159	712909	9700270
2015-09-19	1	11	FALSE	TRUE	6	Spotted Hyena	NA	NA	Forward	-2.71294	34.9159	712910	9700270
2015-09-19	1	11	FALSE	TRUE	6	Spotted Hyena	NA	NA	Backward	-2.71292	34.916	712921	9700270
2015-09-19	1	11	FALSE	TRUE	6	Lion	118	120	Crossing	-2.71268	34.9026	711436	9700300
2015-09-19	1	20	FALSE	TRUE	6	Spotted Hyena	NA	NA	Forward	-2.71253	34.9605	717872	9700310
2015-09-19	1	11	FALSE	TRUE	6	Spotted Hyena	NA	NA	Backward	-2.71248	34.919	713260	9700320
2015-09-19	1	11	FALSE	TRUE	6	Spotted Hyena	NA	NA	Backward	-2.71243	34.9076	711987	9700330
2015-09-19	1	11	FALSE	TRUE	6	Spotted Hyena	NA	NA	Backward	-2.7116	34.9063	711840	9700420
2015-09-19	1	11	FALSE	TRUE	6	Spotted Hyena	NA	NA	Backward	-2.71159	34.9063	711840	9700420
2015-09-19	1	20	FALSE	TRUE	6	Spotted Hyena	NA	NA	Forward	-2.71055	34.9612	717955	9700530
2015-09-19	1	11	FALSE	TRUE	6	Spotted Hyena	NA	NA	Forward	-2.70965	34.9045	711645	9700640
2015-09-19	1	20	FALSE	TRUE	6	Spotted Hyena	NA	NA	Backward	-2.70792	34.9275	714206	9700820
2015-09-19	1	20	FALSE	TRUE	6	Spotted Hyena	NA	NA	Backward	-2.70616	34.9625	718095	9701010
2015-09-19	1	20	FALSE	TRUE	6	Spotted Hyena	NA	NA	Forward	-2.70585	34.9626	718105	9701050
2015-09-19	1	20	FALSE	TRUE	6	Spotted Hyena	NA	NA	Backward	-2.7055	34.9306	714548	9701090
2015-09-19	1	20	FALSE	TRUE	6	Spotted Hyena	NA	NA	Backward	-2.70488	34.9317	714674	9701160
2015-09-19	1	20	FALSE	TRUE	6	Spotted Hyena	NA	NA	Forward	-2.70424	34.9629	718143	9701230
2015-09-19	1	20	FALSE	TRUE	6	Spotted Hyena	NA	NA	Forward	-2.7033	34.9339	714914	9701330
2015-09-19	1	20	FALSE	TRUE	6	Spotted Hyena	NA	NA	Backward	-2.70294	34.9346	714992	9701370
2015-09-19	1	20	FALSE	TRUE	6	Spotted Hyena	NA	NA	Backward	-2.70196	34.9634	718202	9701480
2015-09-19	1	20	FALSE	TRUE	6	Spotted Hyena	NA	NA	Forward	-2.70174	34.9635	718206	9701500
2015-09-19	1	20	FALSE	TRUE	6	Spotted Hyena	NA	NA	Forward	-2.70129	34.9636	718214	9701550
2015-09-19	1	20	FALSE	TRUE	6	Spotted Hyena	NA	NA	Backward	-2.70062	34.9637	718226	9701630
2015-09-19	1	20	FALSE	TRUE	6	Spotted Hyena	NA	NA	Backward	-2.7001	34.9637	718235	9701680
2015-09-19	1	20	FALSE	TRUE	6	Spotted Hyena	NA	NA	Crossing	-2.69762	34.964	718259	9701960
2015-09-19	1	20	FALSE	TRUE	6	Spotted Hyena	NA	NA	Crossing	-2.69294	34.9655	718436	9702470
2015-09-19	1	20	FALSE	TRUE	6	Spotted Hyena	NA	NA	Forward	-2.68782	34.9674	718643	9703040
2015-09-19	1	20	FALSE	TRUE	6	Lion	122	118	Forward	-2.6832	34.9685	718768	9703550
2015-09-19	1	20	FALSE	TRUE	6	Lion	120	106	Forward	-2.68256	34.9686	718778	9703620
2015-09-19	1	20	FALSE	TRUE	6	Lion	114	98	Forward	-2.67698	34.9692	718844	9704240
2015-09-19	1	20	FALSE	TRUE	6	Spotted Hyena	NA	NA	Forward	-2.67542	34.9688	718802	9704410
2015-09-19	1	20	FALSE	TRUE	6	Spotted Hyena	NA	NA	Forward	-2.67476	34.9685	718765	9704480
2015-09-19	1	2	FALSE	TRUE	6	Spotted Hyena	NA	NA	Forward	-2.66761	34.9658	718472	9705280
2015-09-19	1	2	FALSE	TRUE	6	Spotted Hyena	NA	NA	Forward	-2.66525	34.9648	718360	9705540
2015-09-19	1	2	FALSE	TRUE	6	Spotted Hyena	NA	NA	Forward	-2.65151	34.9632	718185	9707060
2015-09-19	1	2	FALSE	TRUE	6	Lion	123	103	Forward	-2.64566	34.96	717830	9707700
2015-09-19	1	2	FALSE	TRUE	6	Lion	109	99	Forward	-2.64566	34.96	717831	9707700
2015-09-19	1	2	FALSE	TRUE	6	Spotted Hyena	NA	NA	Backward	-2.64566	34.96	717832	9707700
2015-09-19	1	2	FALSE	TRUE	6	Lion	120	105	Forward	-2.63366	34.9527	717022	9709030
2015-09-19	1	2	FALSE	TRUE	6	Spotted Hyena	NA	NA	Backward	-2.61824	34.9494	716658	9710740
2015-09-19	1	2	FALSE	TRUE	6	Spotted Hyena	NA	NA	Forward	-2.61711	34.949	716609	9710860
2015-09-19	1	2	FALSE	TRUE	6	Spotted Hyena	NA	NA	Backward	-2.61311	34.9475	716441	9711310
2015-09-18	1	10	TRUE	FALSE	7	Spotted Hyena	NA	NA	Forward	-2.81875	35.0183	724284	9688550
2015-09-18	1	10	TRUE	FALSE	7	Spotted Hyena	NA	NA	Backward	-2.81111	35.0287	725438	9689390
2015-09-18	1	40	TRUE	FALSE	7	Spotted Hyena	NA	NA	Forward	-2.79124	35.0586	728766	9691590
2015-09-18	1	40	TRUE	FALSE	7	Spotted Hyena	NA	NA	Backward	-2.77799	35.0794	731084	9693050
2015-09-18	1	40	TRUE	FALSE	7	Spotted Hyena	NA	NA	Forward	-2.77754	35.0795	731096	9693100
2015-09-18	1	40	TRUE	FALSE	7	Spotted Hyena	NA	NA	Forward	-2.76893	35.0899	732255	9694050
2015-09-18	1	41	TRUE	FALSE	7	Spotted Hyena	NA	NA	Forward	-2.76052	35.0926	732558	9694980
2015-09-18	1	41	TRUE	FALSE	7	Spotted Hyena	NA	NA	Backward	-2.755	35.0943	732741	9695590
2015-09-18	1	41	TRUE	FALSE	7	Spotted Hyena	NA	NA	Crossing	-2.7509	35.0952	732851	9696040
2015-09-18	1	41	TRUE	FALSE	7	Spotted Hyena	NA	NA	Backward	-2.74161	35.0939	732707	9697070
2015-09-18	1	44	TRUE	FALSE	7	Spotted Hyena	NA	NA	Backward	-2.72632	35.0764	730761	9698760
2015-09-18	1	44	TRUE	FALSE	7	Spotted Hyena	NA	NA	Backward	-2.71985	35.0724	730318	9699480
2015-09-18	1	44	FALSE	TRUE	8	Spotted Hyena	NA	NA	Backward	-2.69446	35.0795	731105	9702280
2015-09-18	1	44	FALSE	TRUE	8	Spotted Hyena	NA	NA	Backward	-2.69279	35.0787	731027	9702470
2015-09-18	1	5	FALSE	TRUE	8	Spotted Hyena	NA	NA	Forward	-2.66675	35.0681	729843	9705350
2015-09-18	1	5	FALSE	TRUE	8	Spotted Hyena	NA	NA	Crossing	-2.64907	35.0549	728384	9707310
2015-09-18	1	5	FALSE	TRUE	8	Spotted Hyena	NA	NA	Forward	-2.64498	35.043	727056	9707760
2015-09-18	1	5	FALSE	TRUE	8	Spotted Hyena	NA	NA	Crossing	-2.64477	35.0394	726659	9707790
2015-09-18	1	5	FALSE	TRUE	8	Spotted Hyena	NA	NA	Crossing	-2.64422	35.0372	726412	9707850
2015-09-18	1	5	FALSE	TRUE	8	Spotted Hyena	NA	NA	Backward	-2.64249	35.0351	726177	9708040
2015-09-18	1	5	FALSE	TRUE	8	Spotted Hyena	NA	NA	Forward	-2.64212	35.0345	726116	9708080
2015-09-18	1	5	FALSE	TRUE	8	Spotted Hyena	NA	NA	Backward	-2.64101	35.0336	726010	9708210
2015-09-18	1	5	FALSE	TRUE	8	Spotted Hyena	NA	NA	Forward	-2.6399	35.0326	725902	9708330
2015-09-18	1	21	FALSE	TRUE	8	Spotted Hyena	NA	NA	Backward	-2.60775	35.012	723615	9711890
2015-09-18	1	21	FALSE	TRUE	8	Spotted Hyena	NA	NA	Forward	-2.60748	35.0118	723599	9711920
2015-09-18	1	21	FALSE	TRUE	8	Spotted Hyena	NA	NA	Forward	-2.60373	35.0101	723403	9712330
2015-09-18	1	21	FALSE	TRUE	8	Spotted Hyena	NA	NA	Forward	-2.60373	35.0101	723404	9712330
2015-09-18	1	21	FALSE	TRUE	8	Spotted Hyena	NA	NA	Backward	-2.59663	35.0061	722962	9713120
2015-09-18	1	21	FALSE	TRUE	8	Spotted Hyena	NA	NA	Forward	-2.59264	35.0019	722497	9713560
2015-09-18	1	21	FALSE	TRUE	8	Spotted Hyena	NA	NA	Forward	-2.59264	35.0019	722497	9713560
2015-09-18	1	21	FALSE	TRUE	8	Spotted Hyena	NA	NA	Forward	-2.58982	35	722287	9713870
2015-09-18	1	21	FALSE	TRUE	8	Spotted Hyena	NA	NA	Forward	-2.58494	34.9969	721948	9714410
2015-09-18	1	21	FALSE	TRUE	8	Spotted Hyena	NA	NA	Forward	-2.58075	34.9916	721350	9714880
2015-09-18	1	21	FALSE	TRUE	8	Spotted Hyena	NA	NA	Forward	-2.57966	34.9907	721253	9715000
2015-09-18	1	27	FALSE	TRUE	8	Spotted Hyena	NA	NA	Forward	-2.57672	34.9892	721088	9715320
2015-09-18	1	27	FALSE	TRUE	8	Spotted Hyena	NA	NA	Backward	-2.57619	34.9888	721044	9715380
2015-09-18	1	31	FALSE	TRUE	8	Spotted Hyena	NA	NA	Forward	-2.56859	34.9791	719965	9716230
2015-09-18	1	31	FALSE	TRUE	8	Spotted Hyena	NA	NA	Backward	-2.56653	34.9773	719767	9716450
2015-09-18	1	31	FALSE	TRUE	8	Lion	117	107	Backward	-2.56555	34.9742	719425	9716560
2015-09-18	1	31	FALSE	TRUE	8	Spotted Hyena	NA	NA	Forward	-2.56513	34.9727	719254	9716610
2015-09-18	1	31	FALSE	TRUE	8	Lion	139	129	Forward	-2.56501	34.9722	719194	9716620
2015-09-18	1	31	FALSE	TRUE	8	Spotted Hyena	NA	NA	Forward	-2.5647	34.9704	719002	9716660
2015-09-18	1	31	FALSE	TRUE	8	Spotted Hyena	NA	NA	Backward	-2.56436	34.9689	718837	9716690
2015-09-18	1	31	FALSE	TRUE	8	Lion	126	100	Backward	-2.56385	34.9675	718671	9716750
2015-09-18	1	31	FALSE	TRUE	8	Lion	123	120	Backward	-2.56338	34.9663	718543	9716800
2015-09-18	1	31	FALSE	TRUE	8	Lion	126	99	Backward	-2.56266	34.9629	718169	9716880
2015-09-18	1	31	FALSE	TRUE	8	Lion	111	106	Backward	-2.56261	34.9624	718112	9716890
2015-09-18	1	31	FALSE	TRUE	8	Spotted Hyena	NA	NA	Forward	-2.56261	34.9624	718112	9716890
2015-09-18	1	31	FALSE	TRUE	8	Spotted Hyena	NA	NA	Crossing	-2.56261	34.9624	718112	9716890
2015-09-18	1	31	FALSE	TRUE	8	Lion	106	103	Backward	-2.56235	34.9613	717987	9716920
2015-09-18	1	31	FALSE	TRUE	8	Spotted Hyena	NA	NA	Crossing	-2.56122	34.9566	717468	9717040
2015-09-18	1	31	FALSE	TRUE	8	Lion	115	97	Crossing	-2.56079	34.9559	717387	9717090
2015-09-18	1	31	FALSE	TRUE	8	Spotted Hyena	NA	NA	Crossing	-2.56083	34.956	717394	9717090
2015-09-18	1	31	FALSE	TRUE	8	Lion	127	96	Crossing	-2.55986	34.9548	717269	9717190
2015-09-18	1	31	FALSE	TRUE	8	Spotted Hyena	NA	NA	Crossing	-2.55994	34.955	717282	9717190
2015-09-18	1	31	FALSE	TRUE	8	Lion	104	116	Crossing	-2.55982	34.9548	717268	9717200
2015-09-18	1	31	FALSE	TRUE	8	Lion	118	108	Crossing	-2.55968	34.9546	717247	9717210
2015-09-18	1	31	FALSE	TRUE	8	Lion	73	65	Crossing	-2.55967	34.9546	717248	9717220
2015-09-18	1	31	FALSE	TRUE	8	Lion	125	95	Forward	-2.55913	34.9541	717190	9717270
2015-09-18	1	31	FALSE	TRUE	8	Spotted Hyena	NA	NA	Crossing	-2.55871	34.9536	717131	9717320
2015-09-18	1	31	FALSE	TRUE	8	Spotted Hyena	NA	NA	Forward	-2.55661	34.9474	716442	9717550
2015-09-18	1	31	FALSE	TRUE	8	Spotted Hyena	NA	NA	Forward	-2.55586	34.9391	715514	9717640
2015-09-18	1	31	FALSE	TRUE	8	Spotted Hyena	NA	NA	Crossing	-2.55536	34.9407	715694	9717690
2015-09-18	1	31	FALSE	TRUE	8	Spotted Hyena	NA	NA	Forward	-2.55515	34.9441	716074	9717720
2015-09-18	1	31	FALSE	TRUE	8	Spotted Hyena	NA	NA	Backward	-2.55509	34.9322	714756	9717730
2015-09-18	1	31	FALSE	TRUE	8	Spotted Hyena	NA	NA	Crossing	-2.55508	34.9439	716058	9717730
2015-09-18	1	31	FALSE	TRUE	8	Spotted Hyena	NA	NA	Forward	-2.55496	34.9438	716040	9717740
2015-09-18	1	30	FALSE	TRUE	8	Lion	114	97	Forward	-2.55464	34.9275	714233	9717780
2015-09-18	1	30	FALSE	TRUE	8	Spotted Hyena	NA	NA	Crossing	-2.55449	34.9283	714313	9717790
2015-09-18	1	30	FALSE	TRUE	8	Spotted Hyena	NA	NA	Crossing	-2.5544	34.929	714391	9717800
2015-09-18	1	31	FALSE	TRUE	8	Spotted Hyena	NA	NA	Forward	-2.55428	34.9432	715978	9717810
2015-09-15	1	15	FALSE	TRUE	9	Spotted Hyena	NA	NA	Crossing	-2.62887	34.7812	697941	9709590
2015-09-15	1	15	FALSE	TRUE	9	Spotted Hyena	NA	NA	Backward	-2.62887	34.7816	697994	9709590
2015-09-15	1	15	FALSE	TRUE	9	Spotted Hyena	NA	NA	Crossing	-2.62841	34.7809	697911	9709640
2015-09-15	1	15	FALSE	TRUE	9	Spotted Hyena	NA	NA	Forward	-2.62711	34.7809	697914	9709790
2015-09-15	1	15	FALSE	TRUE	9	Spotted Hyena	NA	NA	Crossing	-2.62576	34.7812	697949	9709930
2015-09-15	1	15	FALSE	TRUE	9	Spotted Hyena	NA	NA	Forward	-2.62486	34.7811	697938	9710030
2015-09-15	1	15	FALSE	TRUE	9	Spotted Hyena	NA	NA	Forward	-2.62312	34.7811	697932	9710230
2015-09-15	1	15	FALSE	TRUE	9	Spotted Hyena	NA	NA	Crossing	-2.62281	34.781	697926	9710260
2015-09-15	1	15	FALSE	TRUE	9	Spotted Hyena	NA	NA	Backward	-2.62023	34.7812	697944	9710550
2015-09-15	1	15	FALSE	TRUE	9	Spotted Hyena	NA	NA	Forward	-2.61915	34.7812	697951	9710670
2015-09-15	1	15	FALSE	TRUE	9	Spotted Hyena	NA	NA	Backward	-2.61915	34.7812	697951	9710670
2015-09-15	1	15	FALSE	TRUE	9	Spotted Hyena	NA	NA	Forward	-2.61799	34.7814	697970	9710790
2015-09-15	1	15	FALSE	TRUE	9	Spotted Hyena	NA	NA	Backward	-2.61696	34.7816	697992	9710910
2015-09-15	1	15	FALSE	TRUE	9	Spotted Hyena	NA	NA	Crossing	-2.61623	34.7788	697685	9710990
2015-09-15	1	15	FALSE	TRUE	9	Spotted Hyena	NA	NA	Forward	-2.61604	34.7818	698014	9711010
2015-09-15	1	15	FALSE	TRUE	9	Spotted Hyena	NA	NA	Forward	-2.61583	34.7784	697639	9711030
2015-09-15	1	15	FALSE	TRUE	9	Spotted Hyena	NA	NA	Forward	-2.61587	34.7785	697647	9711030
2015-09-15	1	15	FALSE	TRUE	9	Spotted Hyena	NA	NA	Forward	-2.61448	34.7751	697270	9711180
2015-09-15	1	15	FALSE	TRUE	9	Spotted Hyena	NA	NA	Forward	-2.61363	34.7743	697178	9711280
2015-09-15	1	15	FALSE	TRUE	9	Spotted Hyena	NA	NA	Forward	-2.61363	34.7743	697178	9711280
2015-09-15	1	15	FALSE	TRUE	9	Spotted Hyena	NA	NA	Forward	-2.61094	34.7724	696971	9711570
2015-09-15	1	15	FALSE	TRUE	9	Spotted Hyena	NA	NA	Backward	-2.60977	34.772	696923	9711700
2015-09-15	1	15	FALSE	TRUE	9	Spotted Hyena	NA	NA	Backward	-2.60733	34.7708	696789	9711980
2015-09-15	1	15	FALSE	TRUE	9	Spotted Hyena	NA	NA	Backward	-2.60634	34.7703	696736	9712080
2015-09-15	1	15	FALSE	TRUE	9	Spotted Hyena	NA	NA	Backward	-2.60634	34.7703	696736	9712080
2015-09-15	1	15	FALSE	TRUE	9	Spotted Hyena	NA	NA	Backward	-2.60471	34.7696	696660	9712260
2015-09-15	1	15	FALSE	TRUE	9	Spotted Hyena	NA	NA	Backward	-2.60425	34.7694	696641	9712320
2015-09-15	1	15	FALSE	TRUE	9	Spotted Hyena	NA	NA	Backward	-2.60425	34.7694	696642	9712320
2015-09-15	1	15	FALSE	TRUE	9	Spotted Hyena	NA	NA	Forward	-2.60395	34.7692	696615	9712350
2015-09-15	1	15	FALSE	TRUE	9	Spotted Hyena	NA	NA	Forward	-2.60336	34.7689	696583	9712410
2015-09-15	1	15	FALSE	TRUE	9	Spotted Hyena	NA	NA	Forward	-2.60336	34.7689	696583	9712410
2015-09-15	1	15	FALSE	TRUE	9	Spotted Hyena	NA	NA	Forward	-2.60026	34.7688	696573	9712760
2015-09-15	1	15	FALSE	TRUE	9	Spotted Hyena	NA	NA	Backward	-2.59988	34.7689	696584	9712800
2015-09-15	1	15	FALSE	TRUE	9	Spotted Hyena	NA	NA	Forward	-2.59915	34.7691	696605	9712880
2015-09-15	1	15	FALSE	TRUE	9	Spotted Hyena	NA	NA	Backward	-2.59916	34.7691	696605	9712880
2015-09-15	1	15	FALSE	TRUE	9	Spotted Hyena	NA	NA	Forward	-2.59813	34.7697	696668	9712990
2015-09-15	1	15	FALSE	TRUE	9	Spotted Hyena	NA	NA	Forward	-2.59812	34.7697	696668	9712990
2015-09-15	1	15	FALSE	TRUE	9	Spotted Hyena	NA	NA	Crossing	-2.59769	34.7699	696697	9713040
2015-09-15	1	15	FALSE	TRUE	9	Spotted Hyena	NA	NA	Backward	-2.59667	34.7705	696761	9713150
2015-09-15	1	15	FALSE	TRUE	9	Spotted Hyena	NA	NA	Forward	-2.59666	34.7705	696762	9713150
2015-09-15	1	15	FALSE	TRUE	9	Spotted Hyena	NA	NA	Backward	-2.596	34.7705	696761	9713230
2015-09-15	1	15	FALSE	TRUE	9	Spotted Hyena	NA	NA	Forward	-2.596	34.7705	696761	9713230
2015-09-15	1	15	FALSE	TRUE	9	Spotted Hyena	NA	NA	Forward	-2.59542	34.7706	696772	9713290
2015-09-15	1	15	FALSE	TRUE	9	Spotted Hyena	NA	NA	Forward	-2.59503	34.7706	696767	9713330
2015-09-15	1	15	FALSE	TRUE	9	Spotted Hyena	NA	NA	Backward	-2.59503	34.7706	696767	9713330
2015-09-15	1	15	FALSE	TRUE	9	Spotted Hyena	NA	NA	Forward	-2.59503	34.7706	696767	9713330
2015-09-15	1	15	FALSE	TRUE	9	Spotted Hyena	NA	NA	Backward	-2.59312	34.7709	696808	9713550
2015-09-15	1	15	FALSE	TRUE	9	Spotted Hyena	NA	NA	Crossing	-2.59312	34.7709	696808	9713550
2015-09-15	1	15	FALSE	TRUE	9	Spotted Hyena	NA	NA	Forward	-2.59307	34.771	696812	9713550
2015-09-15	1	15	FALSE	TRUE	9	Spotted Hyena	NA	NA	Crossing	-2.59183	34.7712	696841	9713690
2015-09-15	1	15	FALSE	TRUE	9	Spotted Hyena	NA	NA	Backward	-2.59007	34.7708	696790	9713880
2015-09-15	1	36	FALSE	TRUE	9	Spotted Hyena	NA	NA	Forward	-2.58959	34.7708	696795	9713940
2015-09-15	1	36	FALSE	TRUE	9	Spotted Hyena	NA	NA	Forward	-2.58959	34.7708	696795	9713940
2015-09-15	1	36	FALSE	TRUE	9	Spotted Hyena	NA	NA	Forward	-2.58932	34.7708	696794	9713970
2015-09-15	1	36	FALSE	TRUE	9	Spotted Hyena	NA	NA	Forward	-2.58932	34.7708	696794	9713970
2015-09-15	1	36	FALSE	TRUE	9	Spotted Hyena	NA	NA	Forward	-2.58872	34.7709	696805	9714030
2015-09-15	1	36	FALSE	TRUE	9	Spotted Hyena	NA	NA	Forward	-2.58872	34.7709	696805	9714030
2015-09-15	1	36	FALSE	TRUE	9	Spotted Hyena	NA	NA	Backward	-2.58873	34.7709	696805	9714030
2015-09-15	1	36	FALSE	TRUE	9	Spotted Hyena	NA	NA	Forward	-2.58873	34.7709	696805	9714030
2015-09-15	1	36	FALSE	TRUE	9	Spotted Hyena	NA	NA	Forward	-2.58342	34.7704	696750	9714620
2015-09-15	1	36	FALSE	TRUE	9	Spotted Hyena	NA	NA	Backward	-2.58085	34.7715	696871	9714900
2015-09-15	1	15	FALSE	TRUE	9	Spotted Hyena	NA	NA	Forward	-2.58047	34.7863	698516	9714940
2015-09-15	1	36	FALSE	TRUE	9	Spotted Hyena	NA	NA	Forward	-2.58017	34.7717	696899	9714980
2015-09-15	1	36	FALSE	TRUE	9	Spotted Hyena	NA	NA	Forward	-2.57936	34.7659	696253	9715070
2015-09-15	1	36	FALSE	TRUE	9	Lion	110	103	Backward	-2.57886	34.7655	696211	9715120
2015-09-15	1	36	FALSE	TRUE	9	Spotted Hyena	NA	NA	Backward	-2.57867	34.7653	696179	9715140
2015-09-15	1	36	FALSE	TRUE	9	Spotted Hyena	NA	NA	Forward	-2.57868	34.7653	696180	9715140
2015-09-15	1	36	FALSE	TRUE	9	Spotted Hyena	NA	NA	Forward	-2.57795	34.7726	696999	9715220
2015-09-15	1	36	FALSE	TRUE	9	Spotted Hyena	NA	NA	Backward	-2.57763	34.7723	696961	9715260
2015-09-15	1	36	FALSE	TRUE	9	Spotted Hyena	NA	NA	Forward	-2.5776	34.7724	696974	9715260
2015-09-15	1	36	FALSE	TRUE	9	Spotted Hyena	NA	NA	Backward	-2.57757	34.7726	696997	9715270
2015-09-15	1	36	FALSE	TRUE	9	Spotted Hyena	NA	NA	Forward	-2.57733	34.773	697044	9715290
2015-09-15	1	3	FALSE	TRUE	9	Spotted Hyena	NA	NA	Crossing	-2.57736	34.7931	699276	9715290
2015-09-15	1	36	FALSE	TRUE	9	Spotted Hyena	NA	NA	Backward	-2.57716	34.7642	696065	9715310
2015-09-15	1	3	FALSE	TRUE	9	Spotted Hyena	NA	NA	Backward	-2.57711	34.791	699044	9715310
2015-09-15	1	3	FALSE	TRUE	9	Spotted Hyena	NA	NA	Crossing	-2.5771	34.7748	697237	9715320
2015-09-15	1	3	FALSE	TRUE	9	Spotted Hyena	NA	NA	Forward	-2.57711	34.7754	697307	9715320
2015-09-15	1	3	FALSE	TRUE	9	Spotted Hyena	NA	NA	Crossing	-2.57694	34.7912	699063	9715330
2015-09-15	1	36	FALSE	TRUE	9	Spotted Hyena	NA	NA	Forward	-2.57647	34.7638	696015	9715390
2015-09-15	1	36	FALSE	TRUE	9	Spotted Hyena	NA	NA	Backward	-2.57452	34.7612	695725	9715600
2015-09-15	1	36	FALSE	TRUE	9	Spotted Hyena	NA	NA	Backward	-2.57362	34.7568	695242	9715700
2015-09-15	1	36	FALSE	TRUE	9	Spotted Hyena	NA	NA	Backward	-2.5737	34.7588	695464	9715700
2015-09-15	1	36	FALSE	TRUE	9	Spotted Hyena	NA	NA	Backward	-2.5737	34.7588	695464	9715700
2015-09-15	1	36	FALSE	TRUE	9	Spotted Hyena	NA	NA	Forward	-2.57339	34.7563	695188	9715730
2015-09-15	1	36	FALSE	TRUE	9	Spotted Hyena	NA	NA	Forward	-2.57286	34.7542	694957	9715790
2015-09-15	1	3	FALSE	TRUE	9	Spotted Hyena	NA	NA	Backward	-2.57187	34.7969	699705	9715890
2015-09-15	1	3	FALSE	TRUE	9	Spotted Hyena	NA	NA	Forward	-2.57138	34.7969	699701	9715950
2015-09-15	1	36	FALSE	TRUE	9	Spotted Hyena	NA	NA	Crossing	-2.57101	34.7514	694642	9715990
2015-09-15	1	36	FALSE	TRUE	9	Spotted Hyena	NA	NA	Forward	-2.57061	34.7508	694578	9716040
2015-09-15	1	3	FALSE	TRUE	9	Spotted Hyena	NA	NA	Crossing	-2.56858	34.7982	699841	9716260
2015-09-15	1	3	FALSE	TRUE	9	Spotted Hyena	NA	NA	Crossing	-2.56832	34.7983	699853	9716280
2015-09-15	1	3	FALSE	TRUE	9	Spotted Hyena	NA	NA	Crossing	-2.56705	34.7986	699892	9716420
2015-09-15	1	3	FALSE	TRUE	9	Spotted Hyena	NA	NA	Forward	-2.56499	34.7988	699910	9716650
2015-09-15	1	3	FALSE	TRUE	9	Spotted Hyena	NA	NA	Backward	-2.56221	34.7992	699957	9716960
2015-09-15	1	3	FALSE	TRUE	9	Spotted Hyena	NA	NA	Forward	-2.55871	34.8031	700396	9717350
2015-09-15	1	3	FALSE	TRUE	9	Spotted Hyena	NA	NA	Forward	-2.55763	34.8044	700532	9717470
2015-09-15	1	3	FALSE	TRUE	9	Spotted Hyena	NA	NA	Forward	-2.54974	34.81	701159	9718340
2015-09-15	1	3	FALSE	TRUE	9	Spotted Hyena	NA	NA	Forward	-2.54964	34.8102	701178	9718350
2015-09-15	1	3	FALSE	TRUE	9	Spotted Hyena	NA	NA	Backward	-2.54964	34.8102	701179	9718350
2015-09-15	1	3	FALSE	TRUE	9	Spotted Hyena	NA	NA	Crossing	-2.54897	34.8122	701409	9718420
2015-09-15	1	3	FALSE	TRUE	9	Spotted Hyena	NA	NA	Crossing	-2.54885	34.813	701489	9718440
2015-09-15	1	3	FALSE	TRUE	9	Spotted Hyena	NA	NA	Forward	-2.54866	34.8137	701578	9718460
2015-09-15	1	3	FALSE	TRUE	9	Spotted Hyena	NA	NA	Crossing	-2.54859	34.814	701611	9718460
2015-09-15	1	3	FALSE	TRUE	9	Spotted Hyena	NA	NA	Backward	-2.54834	34.815	701722	9718490
2015-09-15	1	3	FALSE	TRUE	9	Spotted Hyena	NA	NA	Forward	-2.54761	34.8193	702193	9718570
2015-09-15	1	3	FALSE	TRUE	9	Spotted Hyena	NA	NA	Forward	-2.54759	34.8193	702199	9718570
2015-09-15	1	3	FALSE	TRUE	9	Spotted Hyena	NA	NA	Crossing	-2.54737	34.8202	702291	9718600
2015-09-15	1	3	FALSE	TRUE	9	Spotted Hyena	NA	NA	Forward	-2.54732	34.8203	702309	9718600
2015-09-15	1	3	FALSE	TRUE	9	Spotted Hyena	NA	NA	Forward	-2.54732	34.8203	702310	9718600
2015-09-15	1	3	FALSE	TRUE	9	Spotted Hyena	NA	NA	Forward	-2.54617	34.8248	702807	9718730
2015-09-15	1	33	FALSE	TRUE	9	Spotted Hyena	NA	NA	Forward	-2.54517	34.8269	703045	9718840
2015-09-15	1	33	FALSE	TRUE	9	Spotted Hyena	NA	NA	Crossing	-2.54517	34.8269	703045	9718840
2015-09-15	1	33	FALSE	TRUE	9	Spotted Hyena	NA	NA	Forward	-2.53777	34.8299	703376	9719660
2015-09-15	1	33	FALSE	TRUE	9	Spotted Hyena	NA	NA	Forward	-2.5365	34.8294	703317	9719800
2015-09-15	1	33	FALSE	TRUE	9	Lion	109	105	Forward	-2.53602	34.8293	703308	9719850
2015-09-15	1	33	FALSE	TRUE	9	Spotted Hyena	NA	NA	Backward	-2.53476	34.8294	703319	9719990
2015-09-15	1	33	FALSE	TRUE	9	Spotted Hyena	NA	NA	Forward	-2.53437	34.8294	703321	9720030
2015-09-15	1	33	FALSE	TRUE	9	Spotted Hyena	NA	NA	Crossing	-2.53294	34.8295	703327	9720190
2015-09-15	1	33	FALSE	TRUE	9	Spotted Hyena	NA	NA	Forward	-2.53123	34.8302	703408	9720380
2015-09-15	1	33	FALSE	TRUE	9	Spotted Hyena	NA	NA	Backward	-2.52873	34.8303	703421	9720660
2015-09-15	1	33	FALSE	TRUE	9	Spotted Hyena	NA	NA	Backward	-2.5263	34.8292	703303	9720930
2015-09-15	1	33	FALSE	TRUE	9	Spotted Hyena	NA	NA	Backward	-2.52116	34.827	703053	9721500
2015-09-15	1	33	FALSE	TRUE	9	Spotted Hyena	NA	NA	Forward	-2.51708	34.8261	702952	9721950
2015-09-15	1	33	FALSE	TRUE	9	Spotted Hyena	NA	NA	Forward	-2.51692	34.826	702946	9721960
2015-09-15	1	33	FALSE	TRUE	9	Spotted Hyena	NA	NA	Backward	-2.51692	34.826	702946	9721960
2015-09-15	1	33	FALSE	TRUE	9	Spotted Hyena	NA	NA	Backward	-2.51294	34.8242	702745	9722400
2015-09-15	1	33	FALSE	TRUE	9	Spotted Hyena	NA	NA	Forward	-2.51276	34.8236	702675	9722420
2015-09-15	1	33	FALSE	TRUE	9	Spotted Hyena	NA	NA	Backward	-2.51227	34.823	702617	9722480
2015-09-15	1	33	FALSE	TRUE	9	Spotted Hyena	NA	NA	Crossing	-2.50688	34.8199	702268	9723070
2015-09-15	1	32	FALSE	TRUE	9	Spotted Hyena	NA	NA	Forward	-2.50478	34.8188	702149	9723310
2015-09-15	1	NA	FALSE	TRUE	9	Lion	118	107	Forward	0	0	0	0
2015-09-15	1	NA	FALSE	TRUE	9	Spotted Hyena	NA	NA	Forward	0	0	0	0
2015-09-15	1	36	TRUE	FALSE	10	Lion	124	102	Backward	-2.60822	34.729	692141	9711880
2015-09-15	1	36	TRUE	FALSE	10	Lion	111	93	Forward	-2.60824	34.729	692143	9711880
2015-09-15	1	36	TRUE	FALSE	10	Spotted Hyena	NA	NA	Backward	-2.60816	34.7279	692026	9711890
2015-09-15	1	36	TRUE	FALSE	10	Spotted Hyena	NA	NA	Backward	-2.60005	34.722	691363	9712790
2015-09-15	1	36	TRUE	FALSE	10	Spotted Hyena	NA	NA	Backward	-2.5911	34.7189	691028	9713780
2015-09-15	1	36	TRUE	FALSE	10	Spotted Hyena	NA	NA	Backward	-2.5911	34.7189	691028	9713780
2015-09-15	1	36	TRUE	FALSE	10	Spotted Hyena	NA	NA	Forward	-2.5911	34.7189	691028	9713780
2015-09-15	1	36	TRUE	FALSE	10	Spotted Hyena	NA	NA	Forward	-2.5816	34.7163	690739	9714830
2015-09-15	1	36	TRUE	FALSE	10	Spotted Hyena	NA	NA	Backward	-2.57277	34.72	691148	9715800
2015-09-15	1	36	TRUE	FALSE	10	Spotted Hyena	NA	NA	Crossing	-2.57013	34.7236	691549	9716100
2015-09-15	1	36	TRUE	FALSE	10	Spotted Hyena	NA	NA	Forward	-2.56911	34.7482	694283	9716200
2015-09-15	1	36	TRUE	FALSE	10	Spotted Hyena	NA	NA	Backward	-2.56911	34.7482	694284	9716200
2015-09-15	1	36	TRUE	FALSE	10	Lion	111	84	Backward	-2.56791	34.7247	691671	9716340
2015-09-15	1	36	TRUE	FALSE	10	Lion	113	95	Backward	-2.56791	34.7247	691672	9716340
2015-09-15	1	36	TRUE	FALSE	10	Spotted Hyena	NA	NA	Forward	-2.56638	34.726	691819	9716510
2015-09-15	1	36	TRUE	FALSE	10	Spotted Hyena	NA	NA	Forward	-2.56563	34.7513	694630	9716590
2015-09-15	1	36	TRUE	FALSE	10	Spotted Hyena	NA	NA	Crossing	-2.56278	34.7366	692994	9716910
2015-09-15	1	36	TRUE	FALSE	10	Spotted Hyena	NA	NA	Forward	-2.559	34.752	694711	9717320
2015-09-15	1	34	TRUE	FALSE	10	Lion	126	107	Forward	-2.54486	34.7469	694145	9718890
2015-09-15	1	34	TRUE	FALSE	10	Spotted Hyena	NA	NA	Backward	-2.54344	34.7534	694867	9719040
2015-09-15	1	34	TRUE	FALSE	10	Spotted Hyena	NA	NA	Forward	-2.54287	34.7557	695117	9719110
2015-09-15	1	34	TRUE	FALSE	10	Spotted Hyena	NA	NA	Crossing	-2.54278	34.7576	695330	9719110
2015-09-15	1	34	TRUE	FALSE	10	Spotted Hyena	NA	NA	Crossing	-2.54236	34.7604	695651	9719160
2015-09-15	1	3	TRUE	FALSE	10	Spotted Hyena	NA	NA	Backward	-2.53517	34.779	697711	9719950
2015-09-15	1	3	TRUE	FALSE	10	Spotted Hyena	NA	NA	Backward	-2.53054	34.7811	697951	9720460
2015-09-15	1	32	TRUE	FALSE	10	Spotted Hyena	NA	NA	Crossing	-2.518	34.785	698386	9721850
2015-09-15	1	32	TRUE	FALSE	10	Lion	114	91	Forward	-2.50377	34.8009	700153	9723420
2015-09-15	1	32	TRUE	FALSE	10	Spotted Hyena	NA	NA	Forward	-2.50352	34.8012	700192	9723450
2015-09-15	1	32	TRUE	FALSE	10	Spotted Hyena	NA	NA	Forward	-2.50343	34.8014	700208	9723460
2015-09-15	1	32	TRUE	FALSE	10	Spotted Hyena	NA	NA	Crossing	-2.49567	34.8102	701192	9724320
2015-09-15	1	32	TRUE	FALSE	10	Spotted Hyena	NA	NA	Forward	-2.48103	34.8087	701022	9725940
2015-09-24	2	39	FALSE	TRUE	1	Spotted Hyena	NA	NA	Backward	-2.48272	34.9402	715652	9725730
2015-09-24	2	39	FALSE	TRUE	1	Spotted Hyena	NA	NA	Forward	-2.47965	34.9392	715547	9726070
2015-09-24	2	29	FALSE	TRUE	1	Spotted Hyena	NA	NA	Forward	-2.47915	34.9145	712797	9726130
2015-09-24	2	29	FALSE	TRUE	1	Spotted Hyena	NA	NA	Backward	-2.47866	34.9142	712758	9726180
2015-09-24	2	29	FALSE	TRUE	1	Spotted Hyena	NA	NA	Crossing	-2.47676	34.9119	712510	9726390
2015-09-24	2	29	FALSE	TRUE	1	Spotted Hyena	NA	NA	Backward	-2.47642	34.9115	712459	9726430
2015-09-24	2	29	FALSE	TRUE	1	Spotted Hyena	NA	NA	Forward	-2.47512	34.9093	712217	9726570
2015-09-24	2	29	FALSE	TRUE	1	Spotted Hyena	NA	NA	Backward	-2.47515	34.9093	712222	9726570
2015-09-24	2	39	FALSE	TRUE	1	Spotted Hyena	NA	NA	Backward	-2.47426	34.9377	715380	9726660
2015-09-24	2	29	FALSE	TRUE	1	Spotted Hyena	NA	NA	Forward	-2.47383	34.9069	711949	9726720
2015-09-24	2	29	FALSE	TRUE	1	Spotted Hyena	NA	NA	Backward	-2.47374	34.9066	711915	9726730
2015-09-24	2	29	FALSE	TRUE	1	Spotted Hyena	NA	NA	Backward	-2.47363	34.9062	711871	9726740
2015-09-24	2	29	FALSE	TRUE	1	Spotted Hyena	NA	NA	Backward	-2.47344	34.9045	711687	9726760
2015-09-24	2	29	FALSE	TRUE	1	Spotted Hyena	NA	NA	Crossing	-2.47347	34.9051	711752	9726760
2015-09-24	2	29	FALSE	TRUE	1	Spotted Hyena	NA	NA	Crossing	-2.47347	34.9053	711773	9726760
2015-09-24	2	29	FALSE	TRUE	1	Spotted Hyena	NA	NA	Backward	-2.47288	34.9023	711445	9726820
2015-09-24	2	29	FALSE	TRUE	1	Spotted Hyena	NA	NA	Forward	-2.47261	34.8997	711154	9726850
2015-09-24	2	29	FALSE	TRUE	1	Spotted Hyena	NA	NA	Forward	-2.47261	34.8997	711155	9726850
2015-09-24	2	39	FALSE	TRUE	1	Spotted Hyena	NA	NA	Backward	-2.47197	34.9376	715368	9726920
2015-09-24	2	29	FALSE	TRUE	1	Spotted Hyena	NA	NA	Backward	-2.47153	34.8977	710926	9726970
2015-09-24	2	29	FALSE	TRUE	1	Spotted Hyena	NA	NA	Forward	-2.47106	34.8966	710803	9727020
2015-09-24	2	29	FALSE	TRUE	1	Spotted Hyena	NA	NA	Forward	-2.47105	34.8966	710802	9727030
2015-09-24	2	29	FALSE	TRUE	1	Spotted Hyena	NA	NA	Forward	-2.47046	34.8961	710749	9727090
2015-09-24	2	37	FALSE	TRUE	1	Spotted Hyena	NA	NA	Forward	-2.47034	34.832	703623	9727110
2015-09-24	2	29	FALSE	TRUE	1	Spotted Hyena	NA	NA	Forward	-2.4699	34.8952	710648	9727150
2015-09-24	2	37	FALSE	TRUE	1	Spotted Hyena	NA	NA	Backward	-2.46983	34.8285	703235	9727170
2015-09-24	2	37	FALSE	TRUE	1	Spotted Hyena	NA	NA	Crossing	-2.46918	34.865	707296	9727240
2015-09-24	2	39	FALSE	TRUE	1	Spotted Hyena	NA	NA	Forward	-2.46861	34.9371	715312	9727290
2015-09-24	2	37	FALSE	TRUE	1	Spotted Hyena	NA	NA	Forward	-2.46751	34.849	705516	9727420
2015-09-24	2	29	FALSE	TRUE	1	Spotted Hyena	NA	NA	Backward	-2.46727	34.8933	710444	9727440
2015-09-24	2	37	FALSE	TRUE	1	Unknown	999	999	Crossing	-2.46716	34.8467	705257	9727460
2015-09-24	2	29	FALSE	TRUE	1	Spotted Hyena	NA	NA	Forward	-2.466	34.8925	710350	9727580
2015-09-24	2	37	FALSE	TRUE	1	Spotted Hyena	NA	NA	Forward	-2.46561	34.8371	704184	9727640
2015-09-24	2	37	FALSE	TRUE	1	Spotted Hyena	NA	NA	Crossing	-2.4656	34.8395	704459	9727640
2015-09-24	2	37	FALSE	TRUE	1	Spotted Hyena	NA	NA	Crossing	-2.46513	34.8379	704274	9727690
2015-09-24	2	37	FALSE	TRUE	1	Spotted Hyena	NA	NA	Forward	-2.4649	34.8379	704273	9727720
2015-09-24	2	37	FALSE	TRUE	1	Spotted Hyena	NA	NA	Forward	-2.4647	34.8378	704263	9727740
2015-09-24	2	29	FALSE	TRUE	1	Spotted Hyena	NA	NA	Forward	-2.46414	34.8908	710162	9727790
2015-09-24	2	29	FALSE	TRUE	1	Spotted Hyena	NA	NA	Forward	-2.46414	34.8908	710163	9727790
2015-09-24	2	29	FALSE	TRUE	1	Spotted Hyena	NA	NA	Backward	-2.46404	34.8902	710091	9727800
2015-09-24	2	29	FALSE	TRUE	1	Spotted Hyena	NA	NA	Crossing	-2.46366	34.8888	709943	9727840
2015-09-24	2	39	FALSE	TRUE	1	Spotted Hyena	NA	NA	Forward	-2.46364	34.9362	715210	9727840
2015-09-24	2	29	FALSE	TRUE	1	Spotted Hyena	NA	NA	Forward	-2.46316	34.8879	709838	9727900
2015-09-24	2	29	FALSE	TRUE	1	Leopard	80	78	Backward	-2.46309	34.8878	709830	9727910
2015-09-24	2	29	FALSE	TRUE	1	Spotted Hyena	NA	NA	Backward	-2.46099	34.8843	709440	9728140
2015-09-24	2	37	FALSE	TRUE	1	Spotted Hyena	NA	NA	Forward	-2.45887	34.8802	708988	9728380
2015-09-24	2	37	FALSE	TRUE	1	Spotted Hyena	NA	NA	Forward	-2.45693	34.8765	708577	9728590
2015-09-24	2	37	FALSE	TRUE	1	Spotted Hyena	NA	NA	Backward	-2.45657	34.8757	708486	9728630
2015-09-24	2	37	FALSE	TRUE	1	Spotted Hyena	NA	NA	Crossing	-2.45416	34.8731	708197	9728900
2015-09-24	2	37	FALSE	TRUE	1	Spotted Hyena	NA	NA	Forward	-2.45397	34.8731	708192	9728920
2015-09-24	2	39	FALSE	TRUE	1	Spotted Hyena	NA	NA	Forward	-2.45247	34.9409	715736	9729070
2015-09-24	2	37	FALSE	TRUE	1	Spotted Hyena	NA	NA	Forward	-2.45248	34.8703	707885	9729080
2015-09-24	2	37	FALSE	TRUE	1	Spotted Hyena	NA	NA	Forward	-2.45218	34.8701	707857	9729120
2015-09-24	2	37	FALSE	TRUE	1	Spotted Hyena	NA	NA	Forward	-2.45218	34.8701	707858	9729120
2015-09-24	2	39	FALSE	TRUE	1	Spotted Hyena	NA	NA	Backward	-2.45209	34.9413	715785	9729120
2015-09-24	2	39	FALSE	TRUE	1	Lion	118	96	Backward	-2.45187	34.9416	715814	9729140
2015-09-24	2	39	FALSE	TRUE	1	Lion	115	95	Forward	-2.45169	34.9419	715846	9729160
2015-09-24	2	39	FALSE	TRUE	1	Spotted Hyena	NA	NA	Backward	-2.45061	34.9429	715963	9729280
2015-09-24	2	39	FALSE	TRUE	1	Lion	125	105	Forward	-2.45043	34.9431	715982	9729300
2015-09-24	2	37	FALSE	TRUE	1	Spotted Hyena	NA	NA	Backward	-2.44973	34.8681	707638	9729390
2015-09-24	2	39	FALSE	TRUE	1	Spotted Hyena	NA	NA	Forward	-2.44887	34.9445	716133	9729470
2015-09-24	2	39	FALSE	TRUE	1	Spotted Hyena	NA	NA	Crossing	-2.44861	34.9449	716179	9729500
2015-09-24	2	39	FALSE	TRUE	1	Spotted Hyena	NA	NA	Crossing	-2.44859	34.9449	716184	9729500
2015-09-24	2	39	FALSE	TRUE	1	Spotted Hyena	NA	NA	Crossing	-2.44817	34.9459	716290	9729550
2015-09-24	2	39	FALSE	TRUE	1	Spotted Hyena	NA	NA	Backward	-2.44784	34.9466	716372	9729580
2015-09-24	2	37	FALSE	TRUE	1	Spotted Hyena	NA	NA	Forward	-2.44785	34.8669	707506	9729600
2015-09-24	2	37	FALSE	TRUE	1	Spotted Hyena	NA	NA	Forward	-2.44536	34.8652	707317	9729870
2015-09-24	2	37	FALSE	TRUE	1	Spotted Hyena	NA	NA	Forward	-2.44424	34.8643	707222	9730000
2015-09-24	2	37	FALSE	TRUE	1	Spotted Hyena	NA	NA	Forward	-2.44346	34.8636	707144	9730080
2015-09-24	2	37	FALSE	TRUE	1	Spotted Hyena	NA	NA	Backward	-2.44342	34.8636	707140	9730090
2015-09-24	2	37	FALSE	TRUE	1	Spotted Hyena	NA	NA	Forward	-2.44324	34.8634	707116	9730110
2015-09-24	2	37	FALSE	TRUE	1	Spotted Hyena	NA	NA	Forward	-2.43761	34.8601	706746	9730730
2015-09-24	2	37	FALSE	TRUE	1	Spotted Hyena	NA	NA	Backward	-2.43711	34.8599	706727	9730780
2015-09-24	2	37	FALSE	TRUE	1	Spotted Hyena	NA	NA	Forward	-2.43469	34.8591	706640	9731050
2015-09-24	2	37	FALSE	TRUE	1	Spotted Hyena	NA	NA	Backward	-2.43454	34.8592	706652	9731070
2015-09-24	2	37	FALSE	TRUE	1	Unknown	110	105	Backward	-2.43431	34.8594	706675	9731090
2015-09-24	2	37	FALSE	TRUE	1	Spotted Hyena	NA	NA	Crossing	-2.43429	34.8595	706683	9731100
2015-09-24	2	37	FALSE	TRUE	1	Spotted Hyena	NA	NA	Crossing	-2.4331	34.8641	707199	9731230
2015-09-24	2	37	FALSE	TRUE	1	Spotted Hyena	NA	NA	Forward	-2.43309	34.8641	707199	9731230
2015-09-24	2	38	FALSE	TRUE	1	Spotted Hyena	NA	NA	Crossing	-2.43173	34.8699	707837	9731380
2015-09-24	2	38	FALSE	TRUE	1	Spotted Hyena	NA	NA	Crossing	-2.43099	34.878	708740	9731460
2015-09-24	2	38	FALSE	TRUE	1	Spotted Hyena	NA	NA	Forward	-2.43101	34.8782	708761	9731460
2015-09-24	2	38	FALSE	TRUE	1	Spotted Hyena	NA	NA	Forward	-2.43054	34.8742	708325	9731510
2015-09-24	2	38	FALSE	TRUE	1	Spotted Hyena	NA	NA	Backward	-2.43048	34.8745	708354	9731520
2015-09-24	2	38	FALSE	TRUE	1	Spotted Hyena	NA	NA	Backward	-2.43039	34.8751	708416	9731530
2015-09-23	2	29	TRUE	FALSE	2	Spotted Hyena	NA	NA	Forward	-2.50834	34.8935	710450	9722900
2015-09-23	2	29	TRUE	FALSE	2	Spotted Hyena	NA	NA	Crossing	-2.50716	34.8973	710880	9723030
2015-09-23	2	29	TRUE	FALSE	2	Spotted Hyena	NA	NA	Forward	-2.50578	34.909	712175	9723180
2015-09-23	2	29	TRUE	FALSE	2	Spotted Hyena	NA	NA	Backward	-2.5025	34.9116	712464	9723550
2015-09-23	2	29	TRUE	FALSE	2	Spotted Hyena	NA	NA	Forward	-2.50015	34.8854	709560	9723810
2015-09-23	2	29	TRUE	FALSE	2	Spotted Hyena	NA	NA	Crossing	-2.49865	34.8874	709776	9723980
2015-09-23	2	4	TRUE	FALSE	2	Spotted Hyena	NA	NA	Backward	-2.49506	34.9409	715726	9724360
2015-09-23	2	29	TRUE	FALSE	2	Spotted Hyena	NA	NA	Crossing	-2.49456	34.9201	713419	9724420
2015-09-23	2	4	TRUE	FALSE	2	Spotted Hyena	NA	NA	Forward	-2.49344	34.9332	714874	9724540
2015-09-23	2	29	TRUE	FALSE	2	Spotted Hyena	NA	NA	Forward	-2.49288	34.8887	709924	9724610
2015-09-23	2	4	TRUE	FALSE	2	Spotted Hyena	NA	NA	Forward	-2.49199	34.9489	716618	9724700
2015-09-23	2	29	TRUE	FALSE	2	Spotted Hyena	NA	NA	Backward	-2.49015	34.888	709848	9724910
2015-09-23	2	33	TRUE	FALSE	2	Spotted Hyena	NA	NA	Forward	-2.48804	34.8342	703856	9725160
2015-09-23	2	33	TRUE	FALSE	2	Spotted Hyena	NA	NA	Backward	-2.48783	34.8325	703678	9725180
2015-09-23	2	37	TRUE	FALSE	2	Spotted Hyena	NA	NA	Backward	-2.48762	34.8455	705117	9725200
2015-09-23	2	37	TRUE	FALSE	2	Lion	121	104	Backward	-2.48687	34.8467	705251	9725280
2015-09-23	2	29	TRUE	FALSE	2	Spotted Hyena	NA	NA	Forward	-2.48686	34.886	709624	9725280
2015-09-23	2	37	TRUE	FALSE	2	Lion	128	121	Forward	-2.48683	34.8467	705255	9725290
2015-09-23	2	39	TRUE	FALSE	2	Spotted Hyena	NA	NA	Crossing	-2.48524	34.9612	717986	9725450
2015-09-23	2	26	TRUE	FALSE	2	Spotted Hyena	NA	NA	Forward	-2.48503	34.993	721525	9725460
2015-09-23	2	39	TRUE	FALSE	2	Spotted Hyena	NA	NA	Crossing	-2.48399	34.9648	718391	9725580
2015-09-23	2	26	TRUE	FALSE	2	Spotted Hyena	NA	NA	Backward	-2.48355	34.9916	721366	9725630
2015-09-23	2	29	TRUE	FALSE	2	Spotted Hyena	NA	NA	Backward	-2.48335	34.8771	708638	9725670
2015-09-23	2	29	TRUE	FALSE	2	Spotted Hyena	NA	NA	Crossing	-2.48265	34.8818	709161	9725750
2015-09-23	2	29	TRUE	FALSE	2	Spotted Hyena	NA	NA	Forward	-2.48251	34.8753	708433	9725760
2015-09-23	2	26	TRUE	FALSE	2	Spotted Hyena	NA	NA	Backward	-2.48232	34.9845	720585	9725770
2015-09-23	2	26	TRUE	FALSE	2	Spotted Hyena	NA	NA	Crossing	-2.48223	34.9758	719608	9725780
2015-09-23	2	37	TRUE	FALSE	2	Spotted Hyena	NA	NA	Forward	-2.48191	34.8554	706217	9725830
2015-09-23	2	37	TRUE	FALSE	2	Spotted Hyena	NA	NA	Backward	-2.47955	34.8612	706865	9726090
2015-09-23	2	37	TRUE	FALSE	2	Lion	132	101	Backward	-2.47949	34.8613	706879	9726100
2015-09-22	2	24	FALSE	TRUE	3	Spotted Hyena	NA	NA	Backward	-2.57132	35.0988	733278	9715900
2015-09-22	2	24	FALSE	TRUE	3	Spotted Hyena	NA	NA	Backward	-2.56791	35.0919	732510	9716280
2015-09-22	2	28	FALSE	TRUE	3	Spotted Hyena	NA	NA	Crossing	-2.56128	35.0822	731439	9717010
2015-09-22	2	28	FALSE	TRUE	3	Spotted Hyena	NA	NA	Forward	-2.55728	35.0765	730807	9717460
2015-09-22	2	28	FALSE	TRUE	3	Spotted Hyena	NA	NA	Forward	-2.55372	35.0738	730498	9717850
2015-09-22	2	28	FALSE	TRUE	3	Spotted Hyena	NA	NA	Forward	-2.55096	35.0694	730012	9718160
2015-09-22	2	0	FALSE	TRUE	3	Spotted Hyena	NA	NA	Forward	-2.54401	35.059	728855	9718930
2015-09-22	2	0	FALSE	TRUE	3	Spotted Hyena	NA	NA	Backward	-2.53936	35.0526	728151	9719440
2015-09-22	2	4	FALSE	TRUE	3	Spotted Hyena	NA	NA	Backward	-2.53862	34.9689	718832	9719540
2015-09-22	2	4	FALSE	TRUE	3	Spotted Hyena	NA	NA	Backward	-2.53821	34.9668	718608	9719590
2015-09-22	2	0	FALSE	TRUE	3	Spotted Hyena	NA	NA	Crossing	-2.53787	35.0513	728005	9719610
2015-09-22	2	0	FALSE	TRUE	3	Spotted Hyena	NA	NA	Forward	-2.53761	35.0512	727991	9719640
2015-09-22	2	4	FALSE	TRUE	3	Spotted Hyena	NA	NA	Forward	-2.53728	34.9643	718330	9719690
2015-09-22	2	4	FALSE	TRUE	3	Spotted Hyena	NA	NA	Backward	-2.53636	34.9621	718079	9719790
2015-09-22	2	4	FALSE	TRUE	3	Spotted Hyena	NA	NA	Backward	-2.53636	34.9621	718080	9719790
2015-09-22	2	4	FALSE	TRUE	3	Spotted Hyena	NA	NA	Forward	-2.53641	34.9622	718090	9719790
2015-09-22	2	0	FALSE	TRUE	3	Spotted Hyena	NA	NA	Forward	-2.53567	35.0496	727816	9719850
2015-09-22	2	4	FALSE	TRUE	3	Spotted Hyena	NA	NA	Backward	-2.5356	34.9609	717949	9719880
2015-09-22	2	4	FALSE	TRUE	3	Spotted Hyena	NA	NA	Forward	-2.53514	34.9603	717879	9719930
2015-09-22	2	4	FALSE	TRUE	3	Spotted Hyena	NA	NA	Backward	-2.53473	34.9595	717796	9719970
2015-09-22	2	27	FALSE	TRUE	3	Spotted Hyena	NA	NA	Backward	-2.53411	34.9825	720347	9720040
2015-09-22	2	27	FALSE	TRUE	3	Spotted Hyena	NA	NA	Backward	-2.53407	34.9829	720400	9720040
2015-09-22	2	27	FALSE	TRUE	3	Spotted Hyena	NA	NA	Forward	-2.53406	34.983	720400	9720040
2015-09-22	2	27	FALSE	TRUE	3	Spotted Hyena	NA	NA	Backward	-2.53398	34.9812	720201	9720050
2015-09-22	2	0	FALSE	TRUE	3	Spotted Hyena	NA	NA	Forward	-2.5339	35.0484	727677	9720050
2015-09-22	2	0	FALSE	TRUE	3	Spotted Hyena	NA	NA	Forward	-2.5339	35.0484	727677	9720050
2015-09-22	2	27	FALSE	TRUE	3	Spotted Hyena	NA	NA	Crossing	-2.53395	34.981	720184	9720060
2015-09-22	2	4	FALSE	TRUE	3	Spotted Hyena	NA	NA	Backward	-2.53324	34.9573	717546	9720140
2015-09-22	2	27	FALSE	TRUE	3	Spotted Hyena	NA	NA	Forward	-2.53298	34.9856	720693	9720160
2015-09-22	2	27	FALSE	TRUE	3	Spotted Hyena	NA	NA	Backward	-2.53174	34.987	720855	9720300
2015-09-22	2	4	FALSE	TRUE	3	Spotted Hyena	NA	NA	Backward	-2.53089	34.9535	717129	9720400
2015-09-22	2	27	FALSE	TRUE	3	Spotted Hyena	NA	NA	Backward	-2.53068	34.9886	721031	9720420
2015-09-22	2	4	FALSE	TRUE	3	Spotted Hyena	NA	NA	Forward	-2.53032	34.9523	716987	9720460
2015-09-22	2	4	FALSE	TRUE	3	Spotted Hyena	NA	NA	Forward	-2.52984	34.9511	716862	9720520
2015-09-22	2	0	FALSE	TRUE	3	Spotted Hyena	NA	NA	Forward	-2.52927	35.0428	727064	9720560
2015-09-22	2	4	FALSE	TRUE	3	Spotted Hyena	NA	NA	Backward	-2.5292	34.9499	716721	9720590
2015-09-22	2	27	FALSE	TRUE	3	Spotted Hyena	NA	NA	Backward	-2.52907	34.9897	721153	9720590
2015-09-22	2	0	FALSE	TRUE	3	Spotted Hyena	NA	NA	Crossing	-2.52881	35.0421	726979	9720610
2015-09-22	2	4	FALSE	TRUE	3	Spotted Hyena	NA	NA	Forward	-2.52863	34.9306	714581	9720650
2015-09-22	2	4	FALSE	TRUE	3	Spotted Hyena	NA	NA	Forward	-2.52853	34.9298	714486	9720660
2015-09-22	2	4	FALSE	TRUE	3	Spotted Hyena	NA	NA	Backward	-2.52845	34.9339	714949	9720670
2015-09-22	2	4	FALSE	TRUE	3	Spotted Hyena	NA	NA	Backward	-2.52847	34.948	716517	9720670
2015-09-22	2	4	FALSE	TRUE	3	Spotted Hyena	NA	NA	Backward	-2.52829	34.9344	714995	9720690
2015-09-22	2	4	FALSE	TRUE	3	Spotted Hyena	NA	NA	Backward	-2.52787	34.9464	716335	9720730
2015-09-22	2	27	FALSE	TRUE	3	Spotted Hyena	NA	NA	Crossing	-2.52781	34.9911	721310	9720730
2015-09-22	2	27	FALSE	TRUE	3	Spotted Hyena	NA	NA	Forward	-2.52741	34.9915	721356	9720780
2015-09-22	2	27	FALSE	TRUE	3	Spotted Hyena	NA	NA	Crossing	-2.52689	34.9922	721429	9720830
2015-09-22	2	4	FALSE	TRUE	3	Spotted Hyena	NA	NA	Backward	-2.52657	34.9375	715349	9720880
2015-09-22	2	27	FALSE	TRUE	3	Lion	111	97	Backward	-2.52647	34.9924	721457	9720880
2015-09-22	2	27	FALSE	TRUE	3	Lion	145	137	Backward	-2.52647	34.9924	721457	9720880
2015-09-22	2	27	FALSE	TRUE	3	Spotted Hyena	NA	NA	Crossing	-2.52645	34.9925	721459	9720880
2015-09-22	2	27	FALSE	TRUE	3	Spotted Hyena	NA	NA	Crossing	-2.52645	34.9925	721459	9720880
2015-09-22	2	4	FALSE	TRUE	3	Spotted Hyena	NA	NA	Backward	-2.52648	34.9256	714024	9720890
2015-09-22	2	4	FALSE	TRUE	3	Spotted Hyena	NA	NA	Backward	-2.52637	34.9255	714013	9720900
2015-09-22	2	4	FALSE	TRUE	3	Spotted Hyena	NA	NA	Backward	-2.52546	34.9399	715609	9721000
2015-09-22	2	4	FALSE	TRUE	3	Spotted Hyena	NA	NA	Forward	-2.52329	34.9219	713608	9721240
2015-09-22	2	4	FALSE	TRUE	3	Spotted Hyena	NA	NA	Backward	-2.52325	34.9217	713586	9721250
2015-09-22	2	27	FALSE	TRUE	3	Spotted Hyena	NA	NA	Forward	-2.52275	35.0255	725137	9721290
2015-09-22	2	30	FALSE	TRUE	3	Spotted Hyena	NA	NA	Backward	-2.52217	34.9191	713303	9721370
2015-09-22	2	30	FALSE	TRUE	3	Spotted Hyena	NA	NA	Forward	-2.52179	34.9178	713160	9721410
2015-09-22	2	30	FALSE	TRUE	3	Spotted Hyena	NA	NA	Forward	-2.52123	34.9162	712978	9721470
2015-09-22	2	30	FALSE	TRUE	3	Spotted Hyena	NA	NA	Backward	-2.52046	34.9136	712688	9721560
2015-09-22	2	27	FALSE	TRUE	3	Spotted Hyena	NA	NA	Crossing	-2.52018	35.0063	722998	9721570
2015-09-22	2	30	FALSE	TRUE	3	Spotted Hyena	NA	NA	Backward	-2.52013	34.9118	712490	9721600
2015-09-22	2	30	FALSE	TRUE	3	Spotted Hyena	NA	NA	Backward	-2.52011	34.9121	712521	9721600
2015-09-22	2	30	FALSE	TRUE	3	Spotted Hyena	NA	NA	Forward	-2.51953	34.9107	712362	9721660
2015-09-22	2	30	FALSE	TRUE	3	Spotted Hyena	NA	NA	Forward	-2.51911	34.9089	712171	9721710
2015-09-22	2	30	FALSE	TRUE	3	Spotted Hyena	NA	NA	Backward	-2.51859	34.907	711957	9721770
2015-09-22	2	30	FALSE	TRUE	3	Spotted Hyena	NA	NA	Backward	-2.51846	34.9066	711910	9721780
2015-09-22	2	30	FALSE	TRUE	3	Spotted Hyena	NA	NA	Crossing	-2.51851	34.9068	711930	9721780
2015-09-22	2	29	FALSE	TRUE	3	Spotted Hyena	NA	NA	Backward	-2.51649	34.9016	711350	9722000
2015-09-22	2	29	FALSE	TRUE	3	Spotted Hyena	NA	NA	Backward	-2.51478	34.8975	710900	9722190
2015-09-22	2	29	FALSE	TRUE	3	Spotted Hyena	NA	NA	Crossing	-2.51449	34.897	710843	9722220
2015-09-22	2	29	FALSE	TRUE	3	Spotted Hyena	NA	NA	Backward	-2.51427	34.8964	710778	9722250
2015-09-22	2	29	FALSE	TRUE	3	Lion	129	127	Forward	-2.51399	34.8959	710720	9722280
2015-09-22	2	29	FALSE	TRUE	3	Spotted Hyena	NA	NA	Forward	-2.51353	34.8951	710637	9722330
2015-09-22	2	29	FALSE	TRUE	3	Spotted Hyena	NA	NA	Backward	-2.51352	34.8951	710637	9722330
2015-09-22	2	29	FALSE	TRUE	3	Spotted Hyena	NA	NA	Backward	-2.51272	34.8932	710416	9722420
2015-09-24	2	1	TRUE	FALSE	4	Spotted Hyena	NA	NA	Backward	-2.64017	35.1766	741921	9708270
2015-09-24	2	1	TRUE	FALSE	4	Spotted Hyena	NA	NA	Forward	-2.62654	35.1608	740163	9709780
2015-09-24	2	25	TRUE	FALSE	4	Spotted Hyena	NA	NA	Forward	-2.60264	35.1576	739819	9712430
2015-09-24	2	28	TRUE	FALSE	4	Spotted Hyena	NA	NA	Forward	-2.58604	35.0409	726840	9714280
2015-09-24	2	28	TRUE	FALSE	4	Spotted Hyena	NA	NA	Backward	-2.58555	35.0493	727774	9714340
2015-09-24	2	28	TRUE	FALSE	4	Spotted Hyena	NA	NA	Crossing	-2.58429	35.0622	729204	9714470
2015-09-24	2	28	TRUE	FALSE	4	Spotted Hyena	NA	NA	Forward	-2.58328	35.0347	726150	9714590
2015-09-24	2	25	TRUE	FALSE	4	Spotted Hyena	NA	NA	Backward	-2.58301	35.1433	738227	9714600
2015-09-24	2	28	TRUE	FALSE	4	Spotted Hyena	NA	NA	Backward	-2.58162	35.0279	725386	9714780
2015-09-24	2	25	TRUE	FALSE	4	Spotted Hyena	NA	NA	Backward	-2.57833	35.1399	737854	9715120
2015-09-24	2	28	TRUE	FALSE	4	Spotted Hyena	NA	NA	Forward	-2.57752	35.0862	731883	9715220
2015-09-24	2	27	TRUE	FALSE	4	Spotted Hyena	NA	NA	Crossing	-2.57521	35.0089	723280	9715490
2015-09-24	2	27	TRUE	FALSE	4	Spotted Hyena	NA	NA	Backward	-2.57502	35.008	723177	9715510
2015-09-24	2	27	TRUE	FALSE	4	Lion	135	100	Forward	-2.57486	35.0062	722975	9715530
2015-09-24	2	27	TRUE	FALSE	4	Lion	122	94	Forward	-2.57486	35.0062	722975	9715530
2015-09-24	2	27	TRUE	FALSE	4	Spotted Hyena	NA	NA	Forward	-2.57469	35.0064	722997	9715540
2015-09-24	2	24	TRUE	FALSE	4	Spotted Hyena	NA	NA	Crossing	-2.57185	35.1029	733733	9715840
2015-09-24	2	24	TRUE	FALSE	4	Spotted Hyena	NA	NA	Forward	-2.5662	35.1296	736707	9716460
2015-09-23	2	31	FALSE	TRUE	5	Spotted Hyena	NA	NA	Crossing	-2.60494	34.9414	715767	9712210
2015-09-23	2	31	FALSE	TRUE	5	Spotted Hyena	NA	NA	Forward	-2.60435	34.9409	715716	9712280
2015-09-23	2	31	FALSE	TRUE	5	Spotted Hyena	NA	NA	Forward	-2.60411	34.9408	715699	9712300
2015-09-23	2	31	FALSE	TRUE	5	Spotted Hyena	NA	NA	Crossing	-2.60297	34.94	715615	9712430
2015-09-23	2	31	FALSE	TRUE	5	Spotted Hyena	NA	NA	Backward	-2.59954	34.9473	716424	9712810
2015-09-23	2	31	FALSE	TRUE	5	Spotted Hyena	NA	NA	Crossing	-2.59954	34.9473	716424	9712810
2015-09-23	2	31	FALSE	TRUE	5	Spotted Hyena	NA	NA	Crossing	-2.59741	34.9356	715122	9713050
2015-09-23	2	31	FALSE	TRUE	5	Spotted Hyena	NA	NA	Forward	-2.59083	34.9448	716152	9713770
2015-09-23	2	31	FALSE	TRUE	5	Spotted Hyena	NA	NA	Backward	-2.58939	34.9273	714206	9713930
2015-09-23	2	31	FALSE	TRUE	5	Spotted Hyena	NA	NA	Forward	-2.5877	34.9432	715971	9714120
2015-09-23	2	31	FALSE	TRUE	5	Lion	102	95	Crossing	-2.5855	34.9423	715868	9714360
2015-09-23	2	31	FALSE	TRUE	5	Lion	116	110	Crossing	-2.58549	34.9423	715868	9714360
2015-09-23	2	31	FALSE	TRUE	5	Lion	150	145	Forward	-2.58551	34.9423	715869	9714360
2015-09-23	2	31	FALSE	TRUE	5	Lion	129	102	Crossing	-2.5855	34.9423	715870	9714360
2015-09-23	2	31	FALSE	TRUE	5	Spotted Hyena	NA	NA	Forward	-2.58094	34.9405	715671	9714870
2015-09-23	2	31	FALSE	TRUE	5	Spotted Hyena	NA	NA	Forward	-2.57858	34.9387	715471	9715130
2015-09-23	2	31	FALSE	TRUE	5	Lion	117	115	Crossing	-2.57797	34.9386	715456	9715190
2015-09-23	2	31	FALSE	TRUE	5	Lion	76	81	Forward	-2.57797	34.9386	715458	9715190
2015-09-23	2	31	FALSE	TRUE	5	Lion	87	69	Forward	-2.57795	34.9386	715457	9715200
2015-09-23	2	31	FALSE	TRUE	5	Lion	124	100	Forward	-2.57791	34.9386	715457	9715200
2015-09-23	2	31	FALSE	TRUE	5	Lion	84	89	Forward	-2.5779	34.9386	715458	9715200
2015-09-23	2	31	FALSE	TRUE	5	Lion	125	105	Forward	-2.57795	34.9386	715458	9715200
2015-09-23	2	31	FALSE	TRUE	5	Lion	118	109	Forward	-2.5779	34.9386	715458	9715200
2015-09-23	2	31	FALSE	TRUE	5	Lion	123	95	Forward	-2.57795	34.9386	715458	9715200
2015-09-23	2	31	FALSE	TRUE	5	Lion	123	99	Forward	-2.57793	34.9386	715460	9715200
2015-09-23	2	31	FALSE	TRUE	5	Spotted Hyena	NA	NA	Crossing	-2.57491	34.9355	715120	9715530
2015-09-23	2	31	FALSE	TRUE	5	Spotted Hyena	NA	NA	Forward	-2.56617	34.9287	714358	9716500
2015-09-23	2	31	FALSE	TRUE	5	Spotted Hyena	NA	NA	Forward	-2.5661	34.9286	714352	9716510
2015-09-23	2	31	FALSE	TRUE	5	Spotted Hyena	NA	NA	Backward	-2.56611	34.9286	714353	9716510
2015-09-23	2	30	FALSE	TRUE	5	Spotted Hyena	NA	NA	Backward	-2.56241	34.9262	714079	9716920
2015-09-23	2	30	FALSE	TRUE	5	Spotted Hyena	NA	NA	Forward	-2.55769	34.9257	714026	9717440
2015-09-23	2	30	FALSE	TRUE	5	Spotted Hyena	NA	NA	Forward	-2.55742	34.9255	714007	9717470
2015-09-23	2	30	FALSE	TRUE	5	Spotted Hyena	NA	NA	Crossing	-2.5556	34.9239	713825	9717670
2015-09-23	2	30	FALSE	TRUE	5	Spotted Hyena	NA	NA	Forward	-2.55473	34.9233	713764	9717770
2015-09-23	2	30	FALSE	TRUE	5	Spotted Hyena	NA	NA	Crossing	-2.55381	34.9226	713686	9717870
2015-09-23	2	30	FALSE	TRUE	5	Spotted Hyena	NA	NA	Crossing	-2.55338	34.9217	713585	9717920
2015-09-23	2	30	FALSE	TRUE	5	Spotted Hyena	NA	NA	Forward	-2.55251	34.9203	713424	9718010
2015-09-23	2	30	FALSE	TRUE	5	Spotted Hyena	NA	NA	Backward	-2.5519	34.9195	713342	9718080
2015-09-23	2	30	FALSE	TRUE	5	Spotted Hyena	NA	NA	Forward	-2.54985	34.9166	713015	9718310
2015-09-23	2	30	FALSE	TRUE	5	Spotted Hyena	NA	NA	Crossing	-2.54884	34.9153	712872	9718420
2015-09-23	2	30	FALSE	TRUE	5	Spotted Hyena	NA	NA	Backward	-2.54421	34.9123	712542	9718930
2015-09-23	2	30	FALSE	TRUE	5	Spotted Hyena	NA	NA	Forward	-2.5429	34.9095	712228	9719080
2015-09-23	2	30	FALSE	TRUE	5	Spotted Hyena	NA	NA	Forward	-2.54238	34.9066	711904	9719140
2015-09-23	2	30	FALSE	TRUE	5	Spotted Hyena	NA	NA	Forward	-2.5407	34.9039	711603	9719320
2015-09-23	2	30	FALSE	TRUE	5	Lion	111	105	Backward	-2.53246	34.8948	710591	9720230
2015-09-23	2	30	FALSE	TRUE	5	Spotted Hyena	NA	NA	Forward	-2.52714	34.8938	710483	9720820
2015-09-23	2	30	FALSE	TRUE	5	Spotted Hyena	NA	NA	Forward	-2.52616	34.8912	710197	9720930
2015-09-23	2	30	FALSE	TRUE	5	Spotted Hyena	NA	NA	Backward	-2.5262	34.8914	710222	9720930
2015-09-23	2	30	FALSE	TRUE	5	Spotted Hyena	NA	NA	Forward	-2.52591	34.8899	710055	9720960
2015-09-23	2	30	FALSE	TRUE	5	Lion	120	124	Forward	-2.52544	34.8879	709826	9721010
2015-09-23	2	30	FALSE	TRUE	5	Lion	116	104	Forward	-2.52544	34.8879	709826	9721010
2015-09-23	2	30	FALSE	TRUE	5	Lion	124	126	Backward	-2.52545	34.8879	709827	9721010
2015-09-23	2	30	FALSE	TRUE	5	Lion	134	128	Crossing	-2.52534	34.8877	709803	9721020
2015-09-23	2	30	FALSE	TRUE	5	Spotted Hyena	NA	NA	Crossing	-2.52527	34.8876	709795	9721030
2015-09-23	2	30	FALSE	TRUE	5	Lion	121	119	Backward	-2.52501	34.8876	709791	9721060
2015-09-23	2	30	FALSE	TRUE	5	Lion	124	128	Forward	-2.52502	34.8876	709791	9721060
2015-09-23	2	30	FALSE	TRUE	5	Lion	124	101	Forward	-2.525	34.8876	709793	9721060
2015-09-23	2	30	FALSE	TRUE	5	Lion	121	112	Crossing	-2.52492	34.8875	709789	9721070
2015-09-23	2	30	FALSE	TRUE	5	Lion	115	108	Backward	-2.52492	34.8875	709789	9721070
2015-09-23	2	30	FALSE	TRUE	5	Spotted Hyena	NA	NA	Forward	-2.5243	34.8868	709709	9721140
2015-09-23	2	30	FALSE	TRUE	5	Spotted Hyena	NA	NA	Forward	-2.52411	34.8834	709327	9721160
2015-09-23	2	30	FALSE	TRUE	5	Spotted Hyena	NA	NA	Backward	-2.52405	34.8825	709224	9721170
2015-09-23	2	30	FALSE	TRUE	5	Spotted Hyena	NA	NA	Forward	-2.52391	34.8803	708981	9721180
2015-09-23	2	33	FALSE	TRUE	5	Spotted Hyena	NA	NA	Crossing	-2.52336	34.8765	708566	9721240
2015-09-23	2	33	FALSE	TRUE	5	Spotted Hyena	NA	NA	Backward	-2.52335	34.8786	708792	9721240
2015-09-23	2	33	FALSE	TRUE	5	Spotted Hyena	NA	NA	Forward	-2.52315	34.8754	708443	9721270
2015-09-23	2	33	FALSE	TRUE	5	Spotted Hyena	NA	NA	Crossing	-2.52163	34.8738	708257	9721440
2015-09-23	2	33	FALSE	TRUE	5	Spotted Hyena	NA	NA	Crossing	-2.51987	34.8724	708110	9721630
2015-09-23	2	33	FALSE	TRUE	5	Spotted Hyena	NA	NA	Crossing	-2.51987	34.8724	708110	9721630
2015-09-23	2	33	FALSE	TRUE	5	Spotted Hyena	NA	NA	Crossing	-2.5191	34.8714	707992	9721720
2015-09-23	2	33	FALSE	TRUE	5	Spotted Hyena	NA	NA	Backward	-2.51849	34.8712	707973	9721780
2015-09-23	2	33	FALSE	TRUE	5	Spotted Hyena	NA	NA	Forward	-2.51797	34.871	707951	9721840
2015-09-23	2	33	FALSE	TRUE	5	Spotted Hyena	NA	NA	Forward	-2.51788	34.871	707947	9721850
2015-09-23	2	33	FALSE	TRUE	5	Spotted Hyena	NA	NA	Forward	-2.51788	34.871	707948	9721850
2015-09-23	2	33	FALSE	TRUE	5	Spotted Hyena	NA	NA	Crossing	-2.51617	34.8702	707862	9722040
2015-09-23	2	33	FALSE	TRUE	5	Spotted Hyena	NA	NA	Backward	-2.51289	34.868	707612	9722400
2015-09-23	2	33	FALSE	TRUE	5	Spotted Hyena	NA	NA	Backward	-2.51139	34.8679	707607	9722570
2015-09-23	2	33	FALSE	TRUE	5	Spotted Hyena	NA	NA	Backward	-2.51132	34.8653	707321	9722580
2015-09-23	2	33	FALSE	TRUE	5	Spotted Hyena	NA	NA	Forward	-2.51124	34.8679	707607	9722590
2015-09-23	2	33	FALSE	TRUE	5	Spotted Hyena	NA	NA	Crossing	-2.51124	34.8679	707607	9722590
2015-09-23	2	33	FALSE	TRUE	5	Spotted Hyena	NA	NA	Forward	-2.50897	34.8635	707117	9722840
2015-09-23	2	33	FALSE	TRUE	5	Spotted Hyena	NA	NA	Forward	-2.50845	34.8634	707105	9722890
2015-09-23	2	33	FALSE	TRUE	5	Spotted Hyena	NA	NA	Crossing	-2.50807	34.8633	707096	9722940
2015-09-23	2	33	FALSE	TRUE	5	Spotted Hyena	NA	NA	Backward	-2.50727	34.8627	707031	9723030
2015-09-23	2	33	FALSE	TRUE	5	Spotted Hyena	NA	NA	Forward	-2.50532	34.8601	706736	9723240
2015-09-23	2	33	FALSE	TRUE	5	Spotted Hyena	NA	NA	Crossing	-2.50523	34.8599	706720	9723250
2015-09-23	2	33	FALSE	TRUE	5	Spotted Hyena	NA	NA	Crossing	-2.50425	34.8577	706475	9723360
2015-09-23	2	33	FALSE	TRUE	5	Spotted Hyena	NA	NA	Forward	-2.50406	34.8571	706406	9723380
2015-09-23	2	33	FALSE	TRUE	5	Lion	999	999	Forward	-2.50389	34.8565	706336	9723400
2015-09-23	2	33	FALSE	TRUE	5	Lion	999	999	Forward	-2.50388	34.8565	706336	9723400
2015-09-23	2	33	FALSE	TRUE	5	Lion	999	999	Backward	-2.50381	34.8563	706313	9723410
2015-09-23	2	33	FALSE	TRUE	5	Lion	999	999	Backward	-2.50353	34.8554	706218	9723440
2015-09-23	2	33	FALSE	TRUE	5	Spotted Hyena	NA	NA	Backward	-2.503	34.8541	706072	9723500
2015-09-23	2	33	FALSE	TRUE	5	Lion	999	999	Forward	-2.50293	34.8538	706045	9723510
2015-09-23	2	33	FALSE	TRUE	5	Lion	999	999	Crossing	-2.50091	34.8517	705801	9723730
2015-09-23	2	33	FALSE	TRUE	5	Spotted Hyena	NA	NA	Forward	-2.50078	34.8515	705784	9723740
2015-09-23	2	33	FALSE	TRUE	5	Lion	999	999	Crossing	-2.50079	34.8515	705786	9723740
2015-09-23	2	33	FALSE	TRUE	5	Lion	999	999	Forward	-2.50079	34.8515	705786	9723740
2015-09-23	2	33	FALSE	TRUE	5	Spotted Hyena	NA	NA	Forward	-2.50074	34.8515	705784	9723750
2015-09-23	2	33	FALSE	TRUE	5	Spotted Hyena	NA	NA	Backward	-2.50048	34.8513	705761	9723780
2015-09-23	2	33	FALSE	TRUE	5	Lion	120	112	Backward	-2.49979	34.8505	705678	9723860
2015-09-23	2	33	FALSE	TRUE	5	Spotted Hyena	NA	NA	Forward	-2.49907	34.8496	705573	9723930
2015-09-23	2	33	FALSE	TRUE	5	Spotted Hyena	NA	NA	Backward	-2.49908	34.8496	705573	9723930
2015-09-23	2	33	FALSE	TRUE	5	Lion	110	109	Forward	-2.4991	34.8496	705574	9723930
2015-09-23	2	33	FALSE	TRUE	5	Spotted Hyena	NA	NA	Backward	-2.49587	34.8457	705139	9724290
2015-09-23	2	33	FALSE	TRUE	5	Spotted Hyena	NA	NA	Forward	-2.49587	34.8457	705139	9724290
2015-09-23	2	33	FALSE	TRUE	5	Spotted Hyena	NA	NA	Forward	-2.4951	34.8449	705050	9724370
2015-09-23	2	33	FALSE	TRUE	5	Lion	137	113	Forward	-2.49501	34.8448	705039	9724380
2015-09-23	2	33	FALSE	TRUE	5	Lion	130	109	Crossing	-2.49506	34.8449	705050	9724380
2015-09-23	2	33	FALSE	TRUE	5	Spotted Hyena	NA	NA	Forward	-2.49493	34.8446	705020	9724390
2015-09-23	2	33	FALSE	TRUE	5	Spotted Hyena	NA	NA	Forward	-2.49464	34.8442	704975	9724420
2015-09-23	2	33	FALSE	TRUE	5	Spotted Hyena	NA	NA	Forward	-2.49185	34.8402	704529	9724730
2015-09-23	2	33	FALSE	TRUE	5	Spotted Hyena	NA	NA	Forward	-2.49185	34.8402	704529	9724730
2015-09-23	2	33	FALSE	TRUE	5	Spotted Hyena	NA	NA	Crossing	-2.49176	34.84	704508	9724740
2015-09-23	2	33	FALSE	TRUE	5	Spotted Hyena	NA	NA	Forward	-2.49167	34.8299	703386	9724760
2015-09-23	2	33	FALSE	TRUE	5	Spotted Hyena	NA	NA	Crossing	-2.49166	34.8398	704479	9724760
2015-09-23	2	33	FALSE	TRUE	5	Spotted Hyena	NA	NA	Backward	-2.49152	34.8301	703404	9724770
2015-09-23	2	33	FALSE	TRUE	5	Spotted Hyena	NA	NA	Forward	-2.49151	34.8301	703404	9724770
2015-09-23	2	33	FALSE	TRUE	5	Spotted Hyena	NA	NA	Crossing	-2.49121	34.8387	704358	9724810
2015-09-23	2	33	FALSE	TRUE	5	Spotted Hyena	NA	NA	Forward	-2.49108	34.8384	704324	9724820
2015-09-23	2	33	FALSE	TRUE	5	Spotted Hyena	NA	NA	Forward	-2.49058	34.8363	704097	9724880
2015-09-23	2	33	FALSE	TRUE	5	Spotted Hyena	NA	NA	Backward	-2.49058	34.8364	704103	9724880
2015-09-26	2	14	TRUE	FALSE	6	Spotted Hyena	NA	NA	Forward	-2.75065	34.862	706915	9696110
2015-09-26	2	14	TRUE	FALSE	6	Spotted Hyena	NA	NA	Backward	-2.75066	34.862	706915	9696110
2015-09-26	2	14	TRUE	FALSE	6	Lion	129	141	Forward	-2.75065	34.8621	706917	9696110
2015-09-26	2	11	TRUE	FALSE	6	Spotted Hyena	NA	NA	Crossing	-2.73997	34.8755	708411	9697290
2015-09-26	2	11	TRUE	FALSE	6	Spotted Hyena	NA	NA	Backward	-2.73089	34.8823	709167	9698290
2015-09-26	2	20	TRUE	FALSE	6	Spotted Hyena	NA	NA	Forward	-2.72682	34.9541	717156	9698730
2015-09-26	2	20	TRUE	FALSE	6	Spotted Hyena	NA	NA	Backward	-2.72368	34.9558	717349	9699080
2015-09-26	2	20	TRUE	FALSE	6	Spotted Hyena	NA	NA	Forward	-2.72031	34.9572	717508	9699450
2015-09-26	2	11	TRUE	FALSE	6	Spotted Hyena	NA	NA	Crossing	-2.71861	34.8963	710731	9699650
2015-09-26	2	11	TRUE	FALSE	6	Spotted Hyena	NA	NA	Backward	-2.71557	34.8993	711065	9699980
2015-09-26	2	11	TRUE	FALSE	6	Spotted Hyena	NA	NA	Crossing	-2.71459	34.9008	711230	9700090
2015-09-26	2	11	TRUE	FALSE	6	Spotted Hyena	NA	NA	Backward	-2.71264	34.9174	713074	9700300
2015-09-26	2	20	TRUE	FALSE	6	Spotted Hyena	NA	NA	Forward	-2.71057	34.9234	713751	9700530
2015-09-26	2	20	TRUE	FALSE	6	Spotted Hyena	NA	NA	Backward	-2.7029	34.9346	714994	9701380
2015-09-26	2	20	TRUE	FALSE	6	Spotted Hyena	NA	NA	Forward	-2.6933	34.9653	718414	9702430
2015-09-26	2	20	TRUE	FALSE	6	Spotted Hyena	NA	NA	Backward	-2.67668	34.9691	718839	9704270
2015-09-26	2	20	TRUE	FALSE	6	Spotted Hyena	NA	NA	Backward	-2.67654	34.9691	718833	9704290
2015-09-26	2	20	TRUE	FALSE	6	Spotted Hyena	NA	NA	Forward	-2.67508	34.9686	718784	9704450
2015-09-26	2	2	TRUE	FALSE	6	Spotted Hyena	NA	NA	Backward	-2.66167	34.9633	718197	9705930
2015-09-26	2	2	TRUE	FALSE	6	Spotted Hyena	NA	NA	Forward	-2.66147	34.9633	718194	9705960
2015-09-26	2	2	TRUE	FALSE	6	Spotted Hyena	NA	NA	Forward	-2.64723	34.9609	717933	9707530
2015-09-26	2	2	TRUE	FALSE	6	Spotted Hyena	NA	NA	Backward	-2.64702	34.9608	717917	9707550
2015-09-26	2	2	TRUE	FALSE	6	Spotted Hyena	NA	NA	Crossing	-2.64678	34.9607	717902	9707580
2015-09-26	2	2	TRUE	FALSE	6	Spotted Hyena	NA	NA	Backward	-2.63839	34.9553	717312	9708510
2015-09-26	2	2	TRUE	FALSE	6	Spotted Hyena	NA	NA	Forward	-2.63818	34.9552	717296	9708530
2015-09-26	2	2	TRUE	FALSE	6	Spotted Hyena	NA	NA	Forward	-2.6379	34.955	717270	9708560
2015-09-26	2	2	TRUE	FALSE	6	Spotted Hyena	NA	NA	Backward	-2.63043	34.9513	716862	9709390
2015-09-26	2	2	TRUE	FALSE	6	Spotted Hyena	NA	NA	Forward	-2.63027	34.9513	716858	9709410
2015-09-26	2	2	TRUE	FALSE	6	Spotted Hyena	NA	NA	Forward	-2.61761	34.9492	716627	9710810
2015-09-26	2	2	TRUE	FALSE	6	Spotted Hyena	NA	NA	Backward	-2.61567	34.9485	716558	9711020
2015-09-26	2	2	TRUE	FALSE	6	Lion	89	73	Backward	-2.61343	34.9476	716452	9711270
2015-09-26	2	2	TRUE	FALSE	6	Lion	91	77	Backward	-2.61313	34.9475	716439	9711300
2015-09-26	2	2	TRUE	FALSE	6	Lion	119	97	Backward	-2.61311	34.9475	716438	9711310
2015-09-26	2	2	TRUE	FALSE	6	Spotted Hyena	NA	NA	Backward	-2.61251	34.9472	716410	9711370
2015-09-26	2	2	TRUE	FALSE	6	Spotted Hyena	NA	NA	Forward	-2.61251	34.9472	716410	9711370
2015-09-27	2	40	TRUE	FALSE	7	Spotted Hyena	NA	NA	Backward	-2.76605	35.0911	732389	9694370
2015-09-27	2	40	TRUE	FALSE	7	Spotted Hyena	NA	NA	Backward	-2.76583	35.0912	732401	9694390
2015-09-27	2	41	TRUE	FALSE	7	Spotted Hyena	NA	NA	Forward	-2.74848	35.0964	732980	9696310
2015-09-27	2	41	TRUE	FALSE	7	Spotted Hyena	NA	NA	Backward	-2.7413	35.0936	732667	9697100
2015-09-27	2	41	TRUE	FALSE	7	Spotted Hyena	NA	NA	Backward	-2.73017	35.0795	731100	9698340
2015-09-27	2	44	TRUE	FALSE	7	Spotted Hyena	NA	NA	Backward	-2.72019	35.0725	730330	9699440
2015-09-27	2	9	TRUE	FALSE	7	Spotted Hyena	NA	NA	Backward	-2.7075	35.025	725050	9700850
2015-09-27	2	44	TRUE	FALSE	7	Spotted Hyena	NA	NA	Forward	-2.70624	35.0517	728012	9700990
2015-09-27	2	44	TRUE	FALSE	7	Spotted Hyena	NA	NA	Forward	-2.70597	35.0607	729020	9701020
2015-09-25	2	5	FALSE	TRUE	8	Spotted Hyena	NA	NA	Backward	-2.66673	35.068	729842	9705350
2015-09-25	2	5	FALSE	TRUE	8	Spotted Hyena	NA	NA	Backward	-2.66672	35.068	729842	9705360
2015-09-25	2	5	FALSE	TRUE	8	Spotted Hyena	NA	NA	Backward	-2.66512	35.0674	729771	9705530
2015-09-25	2	5	FALSE	TRUE	8	Spotted Hyena	NA	NA	Backward	-2.6508	35.0576	728686	9707120
2015-09-25	2	5	FALSE	TRUE	8	Spotted Hyena	NA	NA	Forward	-2.64604	35.0507	727916	9707650
2015-09-25	2	5	FALSE	TRUE	8	Spotted Hyena	NA	NA	Backward	-2.64556	35.05	727834	9707700
2015-09-25	2	5	FALSE	TRUE	8	Spotted Hyena	NA	NA	Backward	-2.64474	35.0449	727275	9707790
2015-09-25	2	5	FALSE	TRUE	8	Spotted Hyena	NA	NA	Backward	-2.64468	35.0453	727314	9707800
2015-09-25	2	5	FALSE	TRUE	8	Spotted Hyena	NA	NA	Backward	-2.64465	35.0464	727440	9707800
2015-09-25	2	5	FALSE	TRUE	8	Spotted Hyena	NA	NA	Forward	-2.6408	35.0333	725983	9708230
2015-09-25	2	5	FALSE	TRUE	8	Spotted Hyena	NA	NA	Backward	-2.6408	35.0333	725984	9708230
2015-09-25	2	5	FALSE	TRUE	8	Spotted Hyena	NA	NA	Forward	-2.64041	35.033	725946	9708270
2015-09-25	2	5	FALSE	TRUE	8	Spotted Hyena	NA	NA	Forward	-2.64041	35.033	725946	9708270
2015-09-25	2	5	FALSE	TRUE	8	Spotted Hyena	NA	NA	Forward	-2.64041	35.033	725946	9708270
2015-09-25	2	5	FALSE	TRUE	8	Spotted Hyena	NA	NA	Backward	-2.64041	35.033	725946	9708270
2015-09-25	2	5	FALSE	TRUE	8	Spotted Hyena	NA	NA	Forward	-2.64028	35.0329	725934	9708290
2015-09-25	2	5	FALSE	TRUE	8	Spotted Hyena	NA	NA	Forward	-2.63993	35.0326	725901	9708330
2015-09-25	2	5	FALSE	TRUE	8	Spotted Hyena	NA	NA	Backward	-2.63982	35.0325	725894	9708340
2015-09-25	2	5	FALSE	TRUE	8	Spotted Hyena	NA	NA	Forward	-2.6386	35.0317	725807	9708470
2015-09-25	2	5	FALSE	TRUE	8	Spotted Hyena	NA	NA	Forward	-2.63647	35.0296	725569	9708710
2015-09-25	2	5	FALSE	TRUE	8	Spotted Hyena	NA	NA	Backward	-2.63511	35.0283	725430	9708860
2015-09-25	2	21	FALSE	TRUE	8	Spotted Hyena	NA	NA	Crossing	-2.63348	35.0269	725268	9709040
2015-09-25	2	21	FALSE	TRUE	8	Spotted Hyena	NA	NA	Forward	-2.6245	35.0223	724760	9710030
2015-09-25	2	21	FALSE	TRUE	8	Spotted Hyena	NA	NA	Forward	-2.61304	35.0148	723927	9711300
2015-09-25	2	21	FALSE	TRUE	8	Spotted Hyena	NA	NA	Forward	-2.61305	35.0148	723927	9711300
2015-09-25	2	21	FALSE	TRUE	8	Spotted Hyena	NA	NA	Backward	-2.61305	35.0148	723928	9711300
2015-09-25	2	21	FALSE	TRUE	8	Spotted Hyena	NA	NA	Backward	-2.60988	35.013	723734	9711650
2015-09-25	2	21	FALSE	TRUE	8	Spotted Hyena	NA	NA	Forward	-2.6078	35.012	723618	9711880
2015-09-25	2	21	FALSE	TRUE	8	Spotted Hyena	NA	NA	Forward	-2.60738	35.0118	723599	9711930
2015-09-25	2	21	FALSE	TRUE	8	Spotted Hyena	NA	NA	Backward	-2.60739	35.0118	723599	9711930
2015-09-25	2	21	FALSE	TRUE	8	Spotted Hyena	NA	NA	Crossing	-2.60367	35.0101	723404	9712340
2015-09-25	2	21	FALSE	TRUE	8	Spotted Hyena	NA	NA	Forward	-2.60341	35.01	723394	9712370
2015-09-25	2	21	FALSE	TRUE	8	Spotted Hyena	NA	NA	Forward	-2.60341	35.01	723394	9712370
2015-09-25	2	21	FALSE	TRUE	8	Spotted Hyena	NA	NA	Forward	-2.5966	35.006	722958	9713120
2015-09-25	2	21	FALSE	TRUE	8	Spotted Hyena	NA	NA	Forward	-2.59649	35.006	722948	9713130
2015-09-25	2	21	FALSE	TRUE	8	Spotted Hyena	NA	NA	Forward	-2.59648	35.0059	722947	9713140
2015-09-25	2	21	FALSE	TRUE	8	Spotted Hyena	NA	NA	Backward	-2.59594	35.0054	722890	9713200
2015-09-25	2	21	FALSE	TRUE	8	Spotted Hyena	NA	NA	Backward	-2.59551	35.0049	722831	9713240
2015-09-25	2	21	FALSE	TRUE	8	Spotted Hyena	NA	NA	Forward	-2.59525	35.0047	722804	9713270
2015-09-25	2	21	FALSE	TRUE	8	Spotted Hyena	NA	NA	Forward	-2.59525	35.0047	722804	9713270
2015-09-25	2	21	FALSE	TRUE	8	Spotted Hyena	NA	NA	Crossing	-2.59438	35.004	722726	9713370
2015-09-25	2	21	FALSE	TRUE	8	Spotted Hyena	NA	NA	Backward	-2.5935	35.0027	722588	9713470
2015-09-25	2	21	FALSE	TRUE	8	Spotted Hyena	NA	NA	Forward	-2.59281	35.0021	722516	9713540
2015-09-25	2	21	FALSE	TRUE	8	Spotted Hyena	NA	NA	Forward	-2.592	35.0015	722452	9713630
2015-09-25	2	21	FALSE	TRUE	8	Spotted Hyena	NA	NA	Forward	-2.592	35.0015	722452	9713630
2015-09-25	2	21	FALSE	TRUE	8	Spotted Hyena	NA	NA	Backward	-2.5901	35.0003	722316	9713840
2015-09-25	2	21	FALSE	TRUE	8	Spotted Hyena	NA	NA	Backward	-2.5844	34.9965	721902	9714470
2015-09-25	2	21	FALSE	TRUE	8	Spotted Hyena	NA	NA	Backward	-2.5844	34.9965	721903	9714470
2015-09-25	2	21	FALSE	TRUE	8	Spotted Hyena	NA	NA	Backward	-2.58331	34.9955	721792	9714590
2015-09-25	2	21	FALSE	TRUE	8	Spotted Hyena	NA	NA	Forward	-2.58331	34.9955	721792	9714590
2015-09-25	2	21	FALSE	TRUE	8	Spotted Hyena	NA	NA	Forward	-2.58333	34.9956	721793	9714590
2015-09-25	2	21	FALSE	TRUE	8	Spotted Hyena	NA	NA	Forward	-2.58333	34.9956	721794	9714590
2015-09-25	2	21	FALSE	TRUE	8	Spotted Hyena	NA	NA	Backward	-2.58111	34.9923	721428	9714840
2015-09-25	2	21	FALSE	TRUE	8	Spotted Hyena	NA	NA	Forward	-2.58077	34.9916	721359	9714880
2015-09-25	2	21	FALSE	TRUE	8	Spotted Hyena	NA	NA	Forward	-2.58058	34.9914	721329	9714900
2015-09-25	2	21	FALSE	TRUE	8	Spotted Hyena	NA	NA	Crossing	-2.58059	34.9914	721330	9714900
2015-09-25	2	27	FALSE	TRUE	8	Spotted Hyena	NA	NA	Forward	-2.5784	34.99	721176	9715140
2015-09-25	2	27	FALSE	TRUE	8	Spotted Hyena	NA	NA	Backward	-2.57674	34.9892	721091	9715320
2015-09-25	2	27	FALSE	TRUE	8	Spotted Hyena	NA	NA	Backward	-2.57519	34.988	720959	9715490
2015-09-25	2	27	FALSE	TRUE	8	Spotted Hyena	NA	NA	Forward	-2.57511	34.988	720949	9715500
2015-09-25	2	27	FALSE	TRUE	8	Spotted Hyena	NA	NA	Forward	-2.57361	34.9851	720627	9715670
2015-09-25	2	31	FALSE	TRUE	8	Spotted Hyena	NA	NA	Forward	-2.57272	34.9836	720470	9715770
2015-09-25	2	31	FALSE	TRUE	8	Spotted Hyena	NA	NA	Forward	-2.57194	34.9826	720355	9715850
2015-09-25	2	31	FALSE	TRUE	8	Spotted Hyena	NA	NA	Backward	-2.57156	34.9822	720312	9715900
2015-09-25	2	31	FALSE	TRUE	8	Spotted Hyena	NA	NA	Forward	-2.5712	34.9817	720258	9715940
2015-09-25	2	31	FALSE	TRUE	8	Spotted Hyena	NA	NA	Crossing	-2.57055	34.9807	720146	9716010
2015-09-25	2	31	FALSE	TRUE	8	Spotted Hyena	NA	NA	Backward	-2.56998	34.9802	720083	9716070
2015-09-25	2	31	FALSE	TRUE	8	Spotted Hyena	NA	NA	Backward	-2.5689	34.9793	719986	9716190
2015-09-25	2	31	FALSE	TRUE	8	Spotted Hyena	NA	NA	Crossing	-2.56782	34.9784	719892	9716310
2015-09-25	2	31	FALSE	TRUE	8	Spotted Hyena	NA	NA	Forward	-2.56618	34.9768	719711	9716490
2015-09-25	2	31	FALSE	TRUE	8	Spotted Hyena	NA	NA	Forward	-2.56594	34.9755	719564	9716520
2015-09-25	2	31	FALSE	TRUE	8	Lion	104	101	Forward	-2.56561	34.9747	719473	9716560
2015-09-25	2	31	FALSE	TRUE	8	Lion	119	87	Forward	-2.56561	34.9747	719473	9716560
2015-09-25	2	31	FALSE	TRUE	8	Lion	124	98	Forward	-2.56545	34.9739	719389	9716570
2015-09-25	2	31	FALSE	TRUE	8	Spotted Hyena	NA	NA	Forward	-2.56506	34.9724	719222	9716620
2015-09-25	2	31	FALSE	TRUE	8	Spotted Hyena	NA	NA	Forward	-2.56496	34.972	719176	9716630
2015-09-25	2	31	FALSE	TRUE	8	Lion	111	82	Forward	-2.56497	34.972	719177	9716630
2015-09-25	2	31	FALSE	TRUE	8	Spotted Hyena	NA	NA	Forward	-2.56364	34.9668	718603	9716770
2015-09-25	2	31	FALSE	TRUE	8	Spotted Hyena	NA	NA	Forward	-2.56356	34.9667	718590	9716780
2015-09-25	2	31	FALSE	TRUE	8	Lion	121	97	Forward	-2.56338	34.9663	718548	9716800
2015-09-25	2	31	FALSE	TRUE	8	Spotted Hyena	NA	NA	Crossing	-2.56298	34.9645	718341	9716850
2015-09-25	2	31	FALSE	TRUE	8	Spotted Hyena	NA	NA	Forward	-2.563	34.9646	718353	9716850
2015-09-25	2	31	FALSE	TRUE	8	Spotted Hyena	NA	NA	Forward	-2.56262	34.9624	718115	9716890
2015-09-25	2	31	FALSE	TRUE	8	Spotted Hyena	NA	NA	Crossing	-2.5624	34.9615	718010	9716910
2015-09-25	2	31	FALSE	TRUE	8	Spotted Hyena	NA	NA	Forward	-2.56188	34.9594	717776	9716970
2015-09-25	2	31	FALSE	TRUE	8	Spotted Hyena	NA	NA	Forward	-2.5616	34.9579	717612	9717000
2015-09-25	2	31	FALSE	TRUE	8	Spotted Hyena	NA	NA	Backward	-2.56156	34.9578	717598	9717010
2015-09-25	2	31	FALSE	TRUE	8	Spotted Hyena	NA	NA	Crossing	-2.56143	34.9572	717532	9717020
2015-09-25	2	31	FALSE	TRUE	8	Spotted Hyena	NA	NA	Crossing	-2.56129	34.9568	717486	9717040
2015-09-25	2	31	FALSE	TRUE	8	Spotted Hyena	NA	NA	Forward	-2.56073	34.9559	717383	9717100
2015-09-25	2	31	FALSE	TRUE	8	Spotted Hyena	NA	NA	Crossing	-2.55989	34.9549	717274	9717190
2015-09-25	2	31	FALSE	TRUE	8	Spotted Hyena	NA	NA	Forward	-2.55914	34.9541	717188	9717270
2015-09-25	2	31	FALSE	TRUE	8	Spotted Hyena	NA	NA	Crossing	-2.5586	34.9534	717114	9717330
2015-09-25	2	31	FALSE	TRUE	8	Spotted Hyena	NA	NA	Crossing	-2.55864	34.9535	717118	9717330
2015-09-25	2	31	FALSE	TRUE	8	Spotted Hyena	NA	NA	Crossing	-2.55766	34.9495	716676	9717440
2015-09-25	2	31	FALSE	TRUE	8	Spotted Hyena	NA	NA	Backward	-2.55744	34.949	716622	9717460
2015-09-25	2	31	FALSE	TRUE	8	Spotted Hyena	NA	NA	Forward	-2.55688	34.9479	716493	9717530
2015-09-25	2	31	FALSE	TRUE	8	Spotted Hyena	NA	NA	Forward	-2.55632	34.9469	716383	9717590
2015-09-25	2	31	FALSE	TRUE	8	Spotted Hyena	NA	NA	Forward	-2.55617	34.9466	716357	9717600
2015-09-25	2	31	FALSE	TRUE	8	Spotted Hyena	NA	NA	Forward	-2.55613	34.9351	715073	9717610
2015-09-25	2	31	FALSE	TRUE	8	Spotted Hyena	NA	NA	Crossing	-2.55614	34.9355	715115	9717610
2015-09-25	2	31	FALSE	TRUE	8	Spotted Hyena	NA	NA	Backward	-2.55601	34.9364	715223	9717620
2015-09-25	2	31	FALSE	TRUE	8	Spotted Hyena	NA	NA	Backward	-2.55601	34.9364	715224	9717620
2015-09-25	2	31	FALSE	TRUE	8	Spotted Hyena	NA	NA	Backward	-2.55586	34.9342	714973	9717640
2015-09-25	2	31	FALSE	TRUE	8	Spotted Hyena	NA	NA	Forward	-2.55525	34.9443	716096	9717710
2015-09-25	2	31	FALSE	TRUE	8	Spotted Hyena	NA	NA	Backward	-2.55509	34.9417	715805	9717720
2015-09-25	2	31	FALSE	TRUE	8	Spotted Hyena	NA	NA	Backward	-2.55509	34.944	716062	9717720
2015-09-25	2	31	FALSE	TRUE	8	Spotted Hyena	NA	NA	Forward	-2.55507	34.9322	714753	9717730
2015-09-25	2	31	FALSE	TRUE	8	Spotted Hyena	NA	NA	Forward	-2.55509	34.9323	714766	9717730
2015-09-25	2	31	FALSE	TRUE	8	Spotted Hyena	NA	NA	Backward	-2.555	34.932	714726	9717740
2015-09-25	2	30	FALSE	TRUE	8	Spotted Hyena	NA	NA	Backward	-2.55491	34.9261	714075	9717750
2015-09-25	2	30	FALSE	TRUE	8	Spotted Hyena	NA	NA	Forward	-2.5547	34.925	713948	9717770
2015-09-25	2	30	FALSE	TRUE	8	Spotted Hyena	NA	NA	Crossing	-2.55471	34.925	713949	9717770
2015-09-25	2	30	FALSE	TRUE	8	Spotted Hyena	NA	NA	Crossing	-2.55466	34.9274	714214	9717770
2015-09-25	2	30	FALSE	TRUE	8	Spotted Hyena	NA	NA	Forward	-2.55464	34.9274	714219	9717780
2015-09-25	2	30	FALSE	TRUE	8	Spotted Hyena	NA	NA	Crossing	-2.55465	34.9274	714219	9717780
2015-09-25	2	30	FALSE	TRUE	8	Spotted Hyena	NA	NA	Backward	-2.55459	34.9302	714524	9717780
2015-09-25	2	30	FALSE	TRUE	8	Spotted Hyena	NA	NA	Forward	-2.55443	34.9296	714458	9717800
2015-09-25	2	30	FALSE	TRUE	8	Spotted Hyena	NA	NA	Forward	-2.55419	34.9235	713789	9717830
2015-09-25	2	30	FALSE	TRUE	8	Spotted Hyena	NA	NA	Forward	-2.55419	34.9235	713790	9717830
2015-09-25	2	30	FALSE	TRUE	8	Spotted Hyena	NA	NA	Forward	-2.55419	34.9235	713790	9717830
2015-09-25	2	30	FALSE	TRUE	8	Spotted Hyena	NA	NA	Forward	-2.55418	34.9236	713790	9717830
2015-09-25	2	30	FALSE	TRUE	8	Spotted Hyena	NA	NA	Forward	-2.55418	34.9236	713790	9717830
2015-09-25	2	30	FALSE	TRUE	8	Spotted Hyena	NA	NA	Forward	-2.55418	34.9236	713790	9717830
2015-09-25	2	15	TRUE	FALSE	9	Lion	119	93	Forward	-2.62091	34.7811	697932	9710470
2015-09-25	2	15	TRUE	FALSE	9	Spotted Hyena	NA	NA	Forward	-2.61816	34.7814	697971	9710780
2015-09-25	2	15	TRUE	FALSE	9	Lion	131	112	Backward	-2.61755	34.7791	697709	9710840
2015-09-25	2	15	TRUE	FALSE	9	Spotted Hyena	NA	NA	Backward	-2.61558	34.778	697594	9711060
2015-09-25	2	15	TRUE	FALSE	9	Lion	114	84	Backward	-2.61522	34.7766	697435	9711100
2015-09-25	2	15	TRUE	FALSE	9	Spotted Hyena	NA	NA	Backward	-2.61523	34.7766	697436	9711100
2015-09-25	2	15	TRUE	FALSE	9	Lion	115	84	Forward	-2.61212	34.7731	697050	9711440
2015-09-25	2	15	TRUE	FALSE	9	Lion	118	101	Forward	-2.61213	34.7731	697051	9711440
2015-09-25	2	15	TRUE	FALSE	9	Spotted Hyena	NA	NA	Forward	-2.60976	34.7719	696918	9711710
2015-09-25	2	15	TRUE	FALSE	9	Lion	114	101	Crossing	-2.60869	34.7715	696865	9711820
2015-09-25	2	15	TRUE	FALSE	9	Spotted Hyena	NA	NA	Forward	-2.60628	34.7703	696732	9712090
2015-09-25	2	36	TRUE	FALSE	9	Spotted Hyena	NA	NA	Backward	-2.58154	34.7712	696845	9714830
2015-09-25	2	15	TRUE	FALSE	9	Spotted Hyena	NA	NA	Forward	-2.58045	34.786	698483	9714950
2015-09-25	2	36	TRUE	FALSE	9	Spotted Hyena	NA	NA	Backward	-2.57921	34.7657	696234	9715090
2015-09-25	2	36	TRUE	FALSE	9	Spotted Hyena	NA	NA	Backward	-2.57873	34.7654	696195	9715140
2015-09-25	2	36	TRUE	FALSE	9	Spotted Hyena	NA	NA	Crossing	-2.57854	34.7679	696475	9715160
2015-09-25	2	36	TRUE	FALSE	9	Spotted Hyena	NA	NA	Backward	-2.57751	34.7728	697023	9715270
2015-09-25	2	3	TRUE	FALSE	9	Spotted Hyena	NA	NA	Forward	-2.57701	34.7911	699053	9715320
2015-09-25	2	36	TRUE	FALSE	9	Spotted Hyena	NA	NA	Backward	-2.57502	34.762	695823	9715550
2015-09-25	2	3	TRUE	FALSE	9	Spotted Hyena	NA	NA	Backward	-2.56569	34.7988	699911	9716580
2015-09-25	2	3	TRUE	FALSE	9	Spotted Hyena	NA	NA	Forward	-2.5629	34.7989	699927	9716880
2015-09-25	2	3	TRUE	FALSE	9	Spotted Hyena	NA	NA	Forward	-2.56172	34.7994	699982	9717010
2015-09-25	2	3	TRUE	FALSE	9	Spotted Hyena	NA	NA	Crossing	-2.55979	34.8012	700183	9717230
2015-09-25	2	3	TRUE	FALSE	9	Spotted Hyena	NA	NA	Crossing	-2.54908	34.8115	701327	9718410
2015-09-25	2	3	TRUE	FALSE	9	Spotted Hyena	NA	NA	Backward	-2.54805	34.8158	701808	9718520
2015-09-25	2	3	TRUE	FALSE	9	Spotted Hyena	NA	NA	Forward	-2.54684	34.8218	702471	9718660
2015-09-25	2	33	TRUE	FALSE	9	Spotted Hyena	NA	NA	Crossing	-2.53215	34.8297	703349	9720280
2015-09-25	2	33	TRUE	FALSE	9	Spotted Hyena	NA	NA	Forward	-2.53098	34.8303	703416	9720410
2015-09-25	2	33	TRUE	FALSE	9	Spotted Hyena	NA	NA	Backward	-2.524	34.8279	703153	9721180
2015-09-25	2	33	TRUE	FALSE	9	Spotted Hyena	NA	NA	Crossing	-2.51129	34.8227	702578	9722590
2015-09-25	2	32	TRUE	FALSE	9	Spotted Hyena	NA	NA	Forward	-2.50471	34.8188	702147	9723320
2015-09-25	2	32	TRUE	FALSE	9	Spotted Hyena	NA	NA	Backward	-2.50071	34.8178	702039	9723760
2015-09-25	2	32	TRUE	FALSE	9	Spotted Hyena	NA	NA	Crossing	-2.4979	34.8176	702016	9724070
2015-09-25	2	32	TRUE	FALSE	9	Spotted Hyena	NA	NA	Forward	-2.49746	34.8176	702018	9724120
2015-09-25	2	32	TRUE	FALSE	9	Spotted Hyena	NA	NA	Crossing	-2.49569	34.8178	702039	9724310
2015-09-25	2	32	TRUE	FALSE	9	Spotted Hyena	NA	NA	Crossing	-2.49371	34.8174	701995	9724530
2015-09-25	2	32	TRUE	FALSE	9	Spotted Hyena	NA	NA	Backward	-2.49174	34.8155	701782	9724750
2015-09-26	2	36	FALSE	TRUE	10	Spotted Hyena	NA	NA	Backward	-2.60828	34.7285	692087	9711880
2015-09-26	2	36	FALSE	TRUE	10	Spotted Hyena	NA	NA	Backward	-2.60825	34.7288	692119	9711880
2015-09-26	2	36	FALSE	TRUE	10	Spotted Hyena	NA	NA	Backward	-2.60436	34.7254	691743	9712310
2015-09-26	2	36	FALSE	TRUE	10	Spotted Hyena	NA	NA	Forward	-2.60388	34.7249	691684	9712360
2015-09-26	2	36	FALSE	TRUE	10	Spotted Hyena	NA	NA	Forward	-2.60388	34.7249	691684	9712360
2015-09-26	2	36	FALSE	TRUE	10	Spotted Hyena	NA	NA	Crossing	-2.59703	34.7212	691274	9713120
2015-09-26	2	36	FALSE	TRUE	10	Spotted Hyena	NA	NA	Backward	-2.59343	34.7206	691209	9713520
2015-09-26	2	36	FALSE	TRUE	10	Spotted Hyena	NA	NA	Backward	-2.5899	34.7182	690942	9713910
2015-09-26	2	36	FALSE	TRUE	10	Spotted Hyena	NA	NA	Crossing	-2.57744	34.7171	690823	9715290
2015-09-26	2	36	FALSE	TRUE	10	Spotted Hyena	NA	NA	Crossing	-2.57557	34.7178	690898	9715500
2015-09-26	2	36	FALSE	TRUE	10	Spotted Hyena	NA	NA	Crossing	-2.56663	34.741	693488	9716480
2015-09-26	2	36	FALSE	TRUE	10	Spotted Hyena	NA	NA	Backward	-2.56654	34.7258	691791	9716490
2015-09-26	2	36	FALSE	TRUE	10	Spotted Hyena	NA	NA	Forward	-2.56653	34.7258	691792	9716490
2015-09-26	2	36	FALSE	TRUE	10	Spotted Hyena	NA	NA	Forward	-2.56589	34.7513	694626	9716560
2015-09-26	2	36	FALSE	TRUE	10	Spotted Hyena	NA	NA	Backward	-2.56424	34.7388	693236	9716740
2015-09-26	2	36	FALSE	TRUE	10	Spotted Hyena	NA	NA	Backward	-2.56216	34.73	692265	9716980
2015-09-26	2	36	FALSE	TRUE	10	Spotted Hyena	NA	NA	Backward	-2.5553	34.7519	694693	9717730
2015-09-26	2	36	FALSE	TRUE	10	Spotted Hyena	NA	NA	Forward	-2.55297	34.7507	694569	9717990
2015-09-26	2	36	FALSE	TRUE	10	Lion	111	128	Forward	-2.5517	34.7501	694493	9718130
2015-09-26	2	36	FALSE	TRUE	10	Lion	107	130	Forward	-2.55169	34.7501	694495	9718130
2015-09-26	2	36	FALSE	TRUE	10	Spotted Hyena	NA	NA	Backward	-2.55162	34.75	694488	9718140
2015-09-26	2	36	FALSE	TRUE	10	Lion	142	138	Backward	-2.55164	34.75	694490	9718140
2015-09-26	2	36	FALSE	TRUE	10	Spotted Hyena	NA	NA	Backward	-2.55145	34.7498	694464	9718160
2015-09-26	2	36	FALSE	TRUE	10	Spotted Hyena	NA	NA	Crossing	-2.55019	34.7487	694347	9718300
2015-09-26	2	34	FALSE	TRUE	10	Spotted Hyena	NA	NA	Forward	-2.54572	34.7459	694028	9718790
2015-09-26	2	34	FALSE	TRUE	10	Spotted Hyena	NA	NA	Crossing	-2.54391	34.751	694603	9718990
2015-09-26	2	34	FALSE	TRUE	10	Spotted Hyena	NA	NA	Crossing	-2.54246	34.7597	695573	9719150
2015-09-26	2	34	FALSE	TRUE	10	Spotted Hyena	NA	NA	Backward	-2.54211	34.7616	695774	9719190
2015-09-26	2	34	FALSE	TRUE	10	Spotted Hyena	NA	NA	Backward	-2.54209	34.7616	695780	9719190
2015-09-26	2	3	FALSE	TRUE	10	Spotted Hyena	NA	NA	Crossing	-2.54151	34.7653	696195	9719250
2015-09-26	2	3	FALSE	TRUE	10	Spotted Hyena	NA	NA	Backward	-2.5409	34.7688	696576	9719320
2015-09-26	2	3	FALSE	TRUE	10	Spotted Hyena	NA	NA	Forward	-2.54015	34.7748	697248	9719400
2015-09-26	2	3	FALSE	TRUE	10	Spotted Hyena	NA	NA	Forward	-2.53953	34.7779	697590	9719470
2015-09-26	2	3	FALSE	TRUE	10	Spotted Hyena	NA	NA	Crossing	-2.53752	34.7805	697878	9719690
2015-09-26	2	3	FALSE	TRUE	10	Spotted Hyena	NA	NA	Forward	-2.53536	34.7791	697730	9719930
2015-09-26	2	3	FALSE	TRUE	10	Spotted Hyena	NA	NA	Crossing	-2.5304	34.7812	697957	9720480
2015-09-26	2	3	FALSE	TRUE	10	Spotted Hyena	NA	NA	Forward	-2.52985	34.7813	697977	9720540
2015-09-26	2	3	FALSE	TRUE	10	Spotted Hyena	NA	NA	Forward	-2.52828	34.7818	698028	9720710
2015-09-26	2	3	FALSE	TRUE	10	Spotted Hyena	NA	NA	Backward	-2.52784	34.782	698048	9720760
2015-09-26	2	3	FALSE	TRUE	10	Spotted Hyena	NA	NA	Crossing	-2.52522	34.7833	698196	9721050
2015-09-26	2	32	FALSE	TRUE	10	Spotted Hyena	NA	NA	Crossing	-2.51828	34.7849	698377	9721820
2015-09-26	2	32	FALSE	TRUE	10	Spotted Hyena	NA	NA	Crossing	-2.5097	34.7955	699549	9722770
2015-09-26	2	32	FALSE	TRUE	10	Spotted Hyena	NA	NA	Backward	-2.50375	34.8004	700101	9723420
2015-09-26	2	32	FALSE	TRUE	10	Spotted Hyena	NA	NA	Crossing	-2.50359	34.8002	700083	9723440
2015-09-26	2	32	FALSE	TRUE	10	Spotted Hyena	NA	NA	Forward	-2.50159	34.8036	700452	9723660
2015-09-26	2	32	FALSE	TRUE	10	Spotted Hyena	NA	NA	Backward	-2.50092	34.8045	700560	9723740
2015-09-26	2	32	FALSE	TRUE	10	Spotted Hyena	NA	NA	Forward	-2.50078	34.8047	700574	9723750
2015-09-26	2	32	FALSE	TRUE	10	Leopard	72	69	Forward	-2.50055	34.8049	700598	9723780
2015-09-26	2	32	FALSE	TRUE	10	Spotted Hyena	NA	NA	Forward	-2.50004	34.8058	700700	9723830
2015-09-26	2	32	FALSE	TRUE	10	Spotted Hyena	NA	NA	Crossing	-2.49955	34.8064	700767	9723890
2015-09-26	2	32	FALSE	TRUE	10	Spotted Hyena	NA	NA	Crossing	-2.49936	34.8066	700793	9723910
2015-09-26	2	32	FALSE	TRUE	10	Spotted Hyena	NA	NA	Crossing	-2.49888	34.8072	700859	9723960
2015-09-26	2	32	FALSE	TRUE	10	Spotted Hyena	NA	NA	Crossing	-2.49846	34.8076	700903	9724010
2015-09-26	2	32	FALSE	TRUE	10	Spotted Hyena	NA	NA	Crossing	-2.49831	34.8078	700923	9724020
2015-09-26	2	32	FALSE	TRUE	10	Spotted Hyena	NA	NA	Backward	-2.4976	34.8087	701019	9724100
2015-09-26	2	32	FALSE	TRUE	10	Spotted Hyena	NA	NA	Forward	-2.4976	34.8087	701019	9724100
2015-09-26	2	32	FALSE	TRUE	10	Spotted Hyena	NA	NA	Forward	-2.49666	34.8092	701085	9724210
2015-09-26	2	32	FALSE	TRUE	10	Spotted Hyena	NA	NA	Backward	-2.49575	34.8101	701181	9724310
2015-09-26	2	32	FALSE	TRUE	10	Spotted Hyena	NA	NA	Crossing	-2.49444	34.8112	701297	9724450
2015-09-26	2	32	FALSE	TRUE	10	Spotted Hyena	NA	NA	Crossing	-2.49244	34.8125	701443	9724670
2015-09-26	2	32	FALSE	TRUE	10	Spotted Hyena	NA	NA	Forward	-2.49148	34.8129	701492	9724780
2015-09-26	2	32	FALSE	TRUE	10	Spotted Hyena	NA	NA	Forward	-2.48912	34.8131	701515	9725040
2015-09-26	2	32	FALSE	TRUE	10	Spotted Hyena	NA	NA	Backward	-2.48901	34.8131	701513	9725050
2015-09-26	2	32	FALSE	TRUE	10	Spotted Hyena	NA	NA	Crossing	-2.48834	34.8129	701494	9725130
2015-09-26	2	32	FALSE	TRUE	10	Spotted Hyena	NA	NA	Backward	-2.48804	34.8123	701428	9725160
2015-09-26	2	32	FALSE	TRUE	10	Spotted Hyena	NA	NA	Crossing	-2.48648	34.81	701175	9725330
2015-09-26	2	32	FALSE	TRUE	10	Spotted Hyena	NA	NA	Backward	-2.48556	34.8098	701151	9725430
2015-09-26	2	32	FALSE	TRUE	10	Unknown	999	999	Crossing	-2.48547	34.8098	701148	9725440
2015-09-26	2	32	FALSE	TRUE	10	Spotted Hyena	NA	NA	Forward	-2.48388	34.8094	701106	9725620
2015-09-26	2	32	FALSE	TRUE	10	Lion	76	63	Forward	-2.48389	34.8094	701107	9725620
2015-09-26	2	32	FALSE	TRUE	10	Spotted Hyena	NA	NA	Backward	-2.47762	34.8062	700750	9726310
2015-10-01	3	4	FALSE	FALSE	1	Spotted Hyena	NA	NA	Crossing	-2.4939	34.9451	716201	9724490
2015-10-01	3	4	FALSE	FALSE	1	Spotted Hyena	NA	NA	Forward	-2.49122	34.9446	716144	9724790
2015-10-01	3	29	FALSE	FALSE	1	Lion	131	131	Forward	-2.47896	34.9144	712785	9726150
2015-10-01	3	39	FALSE	FALSE	1	Spotted Hyena	NA	NA	Forward	-2.47405	34.9378	715386	9726690
2015-10-01	3	29	FALSE	FALSE	1	Spotted Hyena	NA	NA	Backward	-2.47365	34.9063	711879	9726740
2015-10-01	3	29	FALSE	FALSE	1	Spotted Hyena	NA	NA	Crossing	-2.47347	34.9053	711772	9726760
2015-10-01	3	37	FALSE	FALSE	1	Spotted Hyena	NA	NA	Backward	-2.46984	34.8274	703109	9727170
2015-10-01	3	37	FALSE	FALSE	1	Spotted Hyena	NA	NA	Backward	-2.46885	34.8719	708062	9727270
2015-10-01	3	29	FALSE	FALSE	1	Spotted Hyena	NA	NA	Backward	-2.46442	34.8912	710203	9727760
2015-10-01	3	29	FALSE	FALSE	1	Spotted Hyena	NA	NA	Crossing	-2.46403	34.8901	710084	9727800
2015-10-01	3	39	FALSE	FALSE	1	Spotted Hyena	NA	NA	Backward	-2.45969	34.9356	715150	9728280
2015-10-01	3	37	FALSE	FALSE	1	Spotted Hyena	NA	NA	Forward	-2.45888	34.8788	708822	9728370
2015-10-01	3	39	FALSE	FALSE	1	Spotted Hyena	NA	NA	Backward	-2.45613	34.9373	715331	9728670
2015-10-01	3	39	FALSE	FALSE	1	Spotted Hyena	NA	NA	Backward	-2.45602	34.9373	715340	9728680
2015-10-01	3	37	FALSE	FALSE	1	Spotted Hyena	NA	NA	Crossing	-2.44984	34.8682	707652	9729380
2015-10-01	3	37	FALSE	FALSE	1	Spotted Hyena	NA	NA	Forward	-2.44459	34.8646	707255	9729960
2015-10-01	3	38	FALSE	FALSE	1	Lion	123	101	Crossing	-2.43028	34.8757	708490	9731540
2015-09-30	3	29	FALSE	TRUE	2	Spotted Hyena	NA	NA	Forward	-2.5097	34.8909	710163	9722750
2015-09-30	3	29	FALSE	TRUE	2	Spotted Hyena	NA	NA	Backward	-2.50952	34.8898	710039	9722770
2015-09-30	3	29	FALSE	TRUE	2	Spotted Hyena	NA	NA	Forward	-2.50948	34.8896	710021	9722780
2015-09-30	3	29	FALSE	TRUE	2	Spotted Hyena	NA	NA	Forward	-2.50714	34.8962	710753	9723030
2015-09-30	3	29	FALSE	TRUE	2	Spotted Hyena	NA	NA	Forward	-2.5072	34.898	710954	9723030
2015-09-30	3	29	FALSE	TRUE	2	Spotted Hyena	NA	NA	Backward	-2.50703	34.8869	709719	9723050
2015-09-30	3	29	FALSE	TRUE	2	Spotted Hyena	NA	NA	Backward	-2.50696	34.9057	711816	9723050
2015-09-30	3	29	FALSE	TRUE	2	Spotted Hyena	NA	NA	Crossing	-2.50699	34.9058	711818	9723050
2015-09-30	3	29	FALSE	TRUE	2	Spotted Hyena	NA	NA	Forward	-2.50694	34.9005	711238	9723060
2015-09-30	3	29	FALSE	TRUE	2	Spotted Hyena	NA	NA	Backward	-2.50684	34.904	711626	9723070
2015-09-30	3	29	FALSE	TRUE	2	Spotted Hyena	NA	NA	Forward	-2.50674	34.8866	709683	9723080
2015-09-30	3	29	FALSE	TRUE	2	Spotted Hyena	NA	NA	Backward	-2.5067	34.9069	711947	9723080
2015-09-30	3	29	FALSE	TRUE	2	Spotted Hyena	NA	NA	Backward	-2.50617	34.8862	709642	9723140
2015-09-30	3	29	FALSE	TRUE	2	Spotted Hyena	NA	NA	Forward	-2.50547	34.886	709626	9723220
2015-09-30	3	29	FALSE	TRUE	2	Spotted Hyena	NA	NA	Forward	-2.50493	34.9099	712280	9723280
2015-09-30	3	29	FALSE	TRUE	2	Spotted Hyena	NA	NA	Forward	-2.50456	34.8838	709376	9723320
2015-09-30	3	29	FALSE	TRUE	2	Spotted Hyena	NA	NA	Backward	-2.50456	34.8838	709376	9723320
2015-09-30	3	29	FALSE	TRUE	2	Spotted Hyena	NA	NA	Forward	-2.50401	34.8835	709345	9723380
2015-09-30	3	29	FALSE	TRUE	2	Spotted Hyena	NA	NA	Backward	-2.50385	34.8834	709327	9723400
2015-09-30	3	29	FALSE	TRUE	2	Spotted Hyena	NA	NA	Forward	-2.50326	34.9111	712413	9723460
2015-09-30	3	29	FALSE	TRUE	2	Spotted Hyena	NA	NA	Forward	-2.50283	34.8832	709307	9723510
2015-09-30	3	29	FALSE	TRUE	2	Spotted Hyena	NA	NA	Forward	-2.49977	34.8862	709645	9723850
2015-09-30	3	29	FALSE	TRUE	2	Spotted Hyena	NA	NA	Backward	-2.4968	34.9164	713009	9724180
2015-09-30	3	29	FALSE	TRUE	2	Spotted Hyena	NA	NA	Backward	-2.49658	34.8885	709902	9724200
2015-09-30	3	29	FALSE	TRUE	2	Spotted Hyena	NA	NA	Crossing	-2.49531	34.9187	713256	9724340
2015-09-30	3	4	FALSE	TRUE	2	Spotted Hyena	NA	NA	Forward	-2.49512	34.9365	715239	9724360
2015-09-30	3	4	FALSE	TRUE	2	Spotted Hyena	NA	NA	Forward	-2.49501	34.9413	715770	9724370
2015-09-30	3	4	FALSE	TRUE	2	Spotted Hyena	NA	NA	Backward	-2.49493	34.9426	715923	9724380
2015-09-30	3	4	FALSE	TRUE	2	Spotted Hyena	NA	NA	Forward	-2.49462	34.9437	716042	9724410
2015-09-30	3	29	FALSE	TRUE	2	Spotted Hyena	NA	NA	Backward	-2.49452	34.9202	713430	9724430
2015-09-30	3	4	FALSE	TRUE	2	Spotted Hyena	NA	NA	Forward	-2.49448	34.944	716076	9724430
2015-09-30	3	29	FALSE	TRUE	2	Spotted Hyena	NA	NA	Backward	-2.49419	34.9206	713472	9724460
2015-09-30	3	29	FALSE	TRUE	2	Spotted Hyena	NA	NA	Forward	-2.49417	34.8889	709943	9724470
2015-09-30	3	29	FALSE	TRUE	2	Spotted Hyena	NA	NA	Forward	-2.49377	34.9213	713544	9724510
2015-09-30	3	4	FALSE	TRUE	2	Spotted Hyena	NA	NA	Backward	-2.4924	34.9481	716534	9724660
2015-09-30	3	4	FALSE	TRUE	2	Spotted Hyena	NA	NA	Crossing	-2.49197	34.949	716626	9724700
2015-09-30	3	29	FALSE	TRUE	2	Spotted Hyena	NA	NA	Forward	-2.49187	34.8883	709880	9724720
2015-09-30	3	29	FALSE	TRUE	2	Spotted Hyena	NA	NA	Forward	-2.49179	34.9291	714413	9724730
2015-09-30	3	29	FALSE	TRUE	2	Spotted Hyena	NA	NA	Forward	-2.49141	34.927	714185	9724770
2015-09-30	3	29	FALSE	TRUE	2	Spotted Hyena	NA	NA	Backward	-2.48833	34.8876	709802	9725120
2015-09-30	3	29	FALSE	TRUE	2	Spotted Hyena	NA	NA	Forward	-2.4882	34.8875	709793	9725130
2015-09-30	3	33	FALSE	TRUE	2	Spotted Hyena	NA	NA	Crossing	-2.48808	34.8432	704865	9725150
2015-09-30	3	33	FALSE	TRUE	2	Spotted Hyena	NA	NA	Forward	-2.488	34.8347	703918	9725160
2015-09-30	3	33	FALSE	TRUE	2	Spotted Hyena	NA	NA	Backward	-2.48799	34.8403	704545	9725160
2015-09-30	3	33	FALSE	TRUE	2	Spotted Hyena	NA	NA	Crossing	-2.48802	34.8409	704608	9725160
2015-09-30	3	33	FALSE	TRUE	2	Spotted Hyena	NA	NA	Backward	-2.48799	34.8447	705026	9725160
2015-09-30	3	29	FALSE	TRUE	2	Spotted Hyena	NA	NA	Crossing	-2.4879	34.8873	709770	9725160
2015-09-30	3	29	FALSE	TRUE	2	Spotted Hyena	NA	NA	Backward	-2.48794	34.8874	709775	9725160
2015-09-30	3	33	FALSE	TRUE	2	Spotted Hyena	NA	NA	Backward	-2.48789	34.8328	703708	9725170
2015-09-30	3	33	FALSE	TRUE	2	Spotted Hyena	NA	NA	Backward	-2.48788	34.8399	704496	9725170
2015-09-30	3	33	FALSE	TRUE	2	Spotted Hyena	NA	NA	Forward	-2.48786	34.8332	703750	9725180
2015-09-30	3	33	FALSE	TRUE	2	Spotted Hyena	NA	NA	Backward	-2.48785	34.8385	704337	9725180
2015-09-30	3	33	FALSE	TRUE	2	Lion	110	97	Forward	-2.48773	34.837	704175	9725190
2015-09-30	3	37	FALSE	TRUE	2	Spotted Hyena	NA	NA	Forward	-2.48765	34.8365	704121	9725200
2015-09-30	3	37	FALSE	TRUE	2	Spotted Hyena	NA	NA	Backward	-2.48765	34.8365	704121	9725200
2015-09-30	3	37	FALSE	TRUE	2	Spotted Hyena	NA	NA	Crossing	-2.48693	34.831	703501	9725280
2015-09-30	3	29	FALSE	TRUE	2	Spotted Hyena	NA	NA	Backward	-2.48666	34.8859	709608	9725300
2015-09-30	3	29	FALSE	TRUE	2	Spotted Hyena	NA	NA	Crossing	-2.48645	34.8857	709593	9725320
2015-09-30	3	32	FALSE	TRUE	2	Spotted Hyena	NA	NA	Forward	-2.48647	34.8281	703180	9725330
2015-09-30	3	37	FALSE	TRUE	2	Spotted Hyena	NA	NA	Crossing	-2.48629	34.8472	705313	9725350
2015-09-30	3	29	FALSE	TRUE	2	Spotted Hyena	NA	NA	Backward	-2.48552	34.8849	709505	9725430
2015-09-30	3	37	FALSE	TRUE	2	Spotted Hyena	NA	NA	Forward	-2.48542	34.8478	705377	9725440
2015-09-30	3	39	FALSE	TRUE	2	Spotted Hyena	NA	NA	Forward	-2.48495	34.9627	718159	9725480
2015-09-30	3	29	FALSE	TRUE	2	Spotted Hyena	NA	NA	Forward	-2.4836	34.8841	709412	9725640
2015-09-30	3	29	FALSE	TRUE	2	Spotted Hyena	NA	NA	Backward	-2.4836	34.8841	709412	9725640
2015-09-30	3	26	FALSE	TRUE	2	Spotted Hyena	NA	NA	Forward	-2.48341	34.9915	721354	9725640
2015-09-30	3	29	FALSE	TRUE	2	Spotted Hyena	NA	NA	Forward	-2.48312	34.8802	708976	9725690
2015-09-30	3	39	FALSE	TRUE	2	Spotted Hyena	NA	NA	Forward	-2.48293	34.9684	718789	9725700
2015-09-30	3	26	FALSE	TRUE	2	Spotted Hyena	NA	NA	Forward	-2.48294	34.981	720197	9725700
2015-09-30	3	26	FALSE	TRUE	2	Spotted Hyena	NA	NA	Forward	-2.48287	34.9819	720296	9725700
2015-09-30	3	26	FALSE	TRUE	2	Spotted Hyena	NA	NA	Crossing	-2.48294	34.9826	720375	9725700
2015-09-30	3	29	FALSE	TRUE	2	Spotted Hyena	NA	NA	Forward	-2.48271	34.8757	708473	9725740
2015-09-30	3	37	FALSE	TRUE	2	Spotted Hyena	NA	NA	Backward	-2.48261	34.8513	705760	9725750
2015-09-30	3	29	FALSE	TRUE	2	Spotted Hyena	NA	NA	Backward	-2.48265	34.8817	709145	9725750
2015-09-30	3	29	FALSE	TRUE	2	Spotted Hyena	NA	NA	Forward	-2.4826	34.8833	709322	9725750
2015-09-30	3	26	FALSE	TRUE	2	Spotted Hyena	NA	NA	Forward	-2.48251	34.9774	719792	9725750
2015-09-30	3	26	FALSE	TRUE	2	Spotted Hyena	NA	NA	Crossing	-2.4825	34.979	719973	9725750
2015-09-30	3	29	FALSE	TRUE	2	Spotted Hyena	NA	NA	Crossing	-2.48242	34.8738	708264	9725770
2015-09-30	3	39	FALSE	TRUE	2	Spotted Hyena	NA	NA	Forward	-2.48225	34.9711	719092	9725770
2015-09-30	3	26	FALSE	TRUE	2	Spotted Hyena	NA	NA	Crossing	-2.48225	34.9759	719629	9725770
2015-09-30	3	29	FALSE	TRUE	2	Spotted Hyena	NA	NA	Forward	-2.48233	34.8748	708374	9725780
2015-09-30	3	26	FALSE	TRUE	2	Spotted Hyena	NA	NA	Crossing	-2.48217	34.974	719415	9725780
2015-09-30	3	26	FALSE	TRUE	2	Spotted Hyena	NA	NA	Forward	-2.4819	34.9896	721154	9725810
2015-09-30	3	26	FALSE	TRUE	2	Spotted Hyena	NA	NA	Forward	-2.48183	34.9846	720597	9725820
2015-09-30	3	26	FALSE	TRUE	2	Spotted Hyena	NA	NA	Crossing	-2.48172	34.9846	720597	9725830
2015-09-30	3	37	FALSE	TRUE	2	Spotted Hyena	NA	NA	Forward	-2.48179	34.8564	706334	9725840
2015-09-30	3	29	FALSE	TRUE	2	Spotted Hyena	NA	NA	Forward	-2.48182	34.8719	708056	9725840
2015-09-30	3	26	FALSE	TRUE	2	Spotted Hyena	NA	NA	Crossing	-2.48155	34.9892	721100	9725850
2015-09-30	3	37	FALSE	TRUE	2	Spotted Hyena	NA	NA	Forward	-2.48129	34.8578	706483	9725900
2015-09-30	3	29	FALSE	TRUE	2	Spotted Hyena	NA	NA	Forward	-2.4811	34.8701	707855	9725920
2015-09-30	3	29	FALSE	TRUE	2	Spotted Hyena	NA	NA	Forward	-2.48071	34.8687	707706	9725960
2015-09-30	3	37	FALSE	TRUE	2	Spotted Hyena	NA	NA	Backward	-2.48065	34.866	707403	9725970
2015-09-30	3	37	FALSE	TRUE	2	Spotted Hyena	NA	NA	Forward	-2.48037	34.8633	707099	9726000
2015-09-30	3	37	FALSE	TRUE	2	Spotted Hyena	NA	NA	Forward	-2.47962	34.861	706846	9726080
2015-09-30	3	37	FALSE	TRUE	2	Spotted Hyena	NA	NA	Backward	-2.47967	34.8627	707034	9726080
2015-09-30	3	37	FALSE	TRUE	2	Spotted Hyena	NA	NA	Crossing	-2.47967	34.8627	707037	9726080
2015-09-30	3	37	FALSE	TRUE	2	Spotted Hyena	NA	NA	Backward	-2.47958	34.8612	706870	9726090
2015-09-30	3	37	FALSE	TRUE	2	Spotted Hyena	NA	NA	Backward	-2.47951	34.8623	706991	9726100
2015-09-30	3	37	FALSE	TRUE	2	Spotted Hyena	NA	NA	Forward	-2.47951	34.8623	706992	9726100
2015-09-30	3	NA	FALSE	TRUE	2	Spotted Hyena	NA	NA	Backward	0	0	0	0
2015-09-29	3	24	FALSE	FALSE	3	Spotted Hyena	NA	NA	Crossing	-2.56527	35.0876	732037	9716570
2015-09-29	3	24	FALSE	FALSE	3	Spotted Hyena	NA	NA	Forward	-2.56423	35.0861	731873	9716690
2015-09-29	3	24	FALSE	FALSE	3	Spotted Hyena	NA	NA	Forward	-2.56404	35.086	731852	9716710
2015-09-29	3	28	FALSE	FALSE	3	Spotted Hyena	NA	NA	Forward	-2.54987	35.0673	729775	9718280
2015-09-29	3	28	FALSE	FALSE	3	Spotted Hyena	NA	NA	Backward	-2.54991	35.0673	729780	9718280
2015-09-29	3	4	FALSE	FALSE	3	Spotted Hyena	NA	NA	Crossing	-2.53847	34.9674	718666	9719560
2015-09-29	3	4	FALSE	FALSE	3	Spotted Hyena	NA	NA	Backward	-2.53836	34.9671	718640	9719570
2015-09-29	3	4	FALSE	FALSE	3	Spotted Hyena	NA	NA	Forward	-2.53827	34.967	718623	9719580
2015-09-29	3	4	FALSE	FALSE	3	Spotted Hyena	NA	NA	Backward	-2.53816	34.9711	719077	9719590
2015-09-29	3	0	FALSE	FALSE	3	Spotted Hyena	NA	NA	Forward	-2.53805	35.0515	728024	9719590
2015-09-29	3	4	FALSE	FALSE	3	Spotted Hyena	NA	NA	Crossing	-2.537	34.974	719404	9719720
2015-09-29	3	0	FALSE	FALSE	3	Spotted Hyena	NA	NA	Backward	-2.53471	35.0488	727721	9719960
2015-09-29	3	27	FALSE	FALSE	3	Spotted Hyena	NA	NA	Crossing	-2.534	34.9836	720471	9720050
2015-09-29	3	27	FALSE	FALSE	3	Spotted Hyena	NA	NA	Backward	-2.53392	34.9807	720155	9720060
2015-09-29	3	27	FALSE	FALSE	3	Spotted Hyena	NA	NA	Backward	-2.53385	34.9845	720569	9720070
2015-09-29	3	4	FALSE	FALSE	3	Spotted Hyena	NA	NA	Backward	-2.53325	34.9574	717553	9720140
2015-09-29	3	27	FALSE	FALSE	3	Spotted Hyena	NA	NA	Backward	-2.53073	34.9885	721023	9720410
2015-09-29	3	4	FALSE	FALSE	3	Spotted Hyena	NA	NA	Backward	-2.52947	34.9505	716787	9720560
2015-09-29	3	4	FALSE	FALSE	3	Spotted Hyena	NA	NA	Forward	-2.52865	34.9486	716579	9720650
2015-09-29	3	4	FALSE	FALSE	3	Spotted Hyena	NA	NA	Crossing	-2.52818	34.9473	716436	9720700
2015-09-29	3	4	FALSE	FALSE	3	Spotted Hyena	NA	NA	Crossing	-2.52756	34.9357	715147	9720770
2015-09-29	3	4	FALSE	FALSE	3	Spotted Hyena	NA	NA	Backward	-2.52617	34.945	716177	9720920
2015-09-29	3	27	FALSE	FALSE	3	Spotted Hyena	NA	NA	Backward	-2.52597	34.9932	721540	9720940
2015-09-29	3	4	FALSE	FALSE	3	Spotted Hyena	NA	NA	Forward	-2.52589	34.9251	713963	9720960
2015-09-29	3	4	FALSE	FALSE	3	Spotted Hyena	NA	NA	Backward	-2.52415	34.9418	715826	9721150
2015-09-29	3	0	FALSE	FALSE	3	Spotted Hyena	NA	NA	Backward	-2.52393	35.0324	725900	9721150
2015-09-29	3	0	FALSE	FALSE	3	Spotted Hyena	NA	NA	Crossing	-2.52344	35.0301	725648	9721210
2015-09-29	3	0	FALSE	FALSE	3	Spotted Hyena	NA	NA	Backward	-2.52337	35.0268	725284	9721220
2015-09-29	3	0	FALSE	FALSE	3	Spotted Hyena	NA	NA	Crossing	-2.52332	35.0293	725559	9721220
2015-09-29	3	27	FALSE	FALSE	3	Spotted Hyena	NA	NA	Backward	-2.52285	35.0016	722473	9721280
2015-09-29	3	27	FALSE	FALSE	3	Spotted Hyena	NA	NA	Backward	-2.52283	35.0018	722496	9721280
2015-09-29	3	30	FALSE	FALSE	3	Spotted Hyena	NA	NA	Forward	-2.52056	34.9139	712720	9721550
2015-09-29	3	27	FALSE	FALSE	3	Spotted Hyena	NA	NA	Crossing	-2.52016	35.0133	723774	9721580
2015-09-29	3	30	FALSE	FALSE	3	Spotted Hyena	NA	NA	Forward	-2.52007	34.9122	712529	9721600
2015-09-29	3	30	FALSE	FALSE	3	Spotted Hyena	NA	NA	Crossing	-2.51933	34.9098	712266	9721680
2015-09-29	3	30	FALSE	FALSE	3	Spotted Hyena	NA	NA	Backward	-2.51917	34.9092	712203	9721700
2015-09-29	3	29	FALSE	FALSE	3	Lion	114	114	Crossing	-2.51806	34.9055	711791	9721830
2015-09-29	3	29	FALSE	FALSE	3	Spotted Hyena	NA	NA	Forward	-2.51774	34.9048	711712	9721860
2015-09-29	3	29	FALSE	FALSE	3	Spotted Hyena	NA	NA	Backward	-2.51382	34.8956	710686	9722300
2015-09-29	3	29	FALSE	FALSE	3	Spotted Hyena	NA	NA	Forward	-2.51282	34.8935	710454	9722410
2015-09-29	3	29	FALSE	FALSE	3	Spotted Hyena	NA	NA	Crossing	-2.51275	34.8933	710437	9722420
2015-09-29	3	29	FALSE	FALSE	3	Spotted Hyena	NA	NA	Crossing	-2.51211	34.8918	710268	9722490
2015-10-03	3	1	FALSE	TRUE	4	Spotted Hyena	NA	NA	Backward	-2.63415	35.1701	741195	9708940
2015-10-03	3	1	FALSE	TRUE	4	Spotted Hyena	NA	NA	Backward	-2.63258	35.1682	740993	9709110
2015-10-03	3	1	FALSE	TRUE	4	Spotted Hyena	NA	NA	Forward	-2.63108	35.166	740748	9709280
2015-10-03	3	1	FALSE	TRUE	4	Spotted Hyena	NA	NA	Backward	-2.62908	35.1629	740400	9709500
2015-10-03	3	1	FALSE	TRUE	4	Spotted Hyena	NA	NA	Backward	-2.6256	35.1595	740027	9709890
2015-10-03	3	1	FALSE	TRUE	4	Spotted Hyena	NA	NA	Forward	-2.62013	35.1584	739904	9710490
2015-10-03	3	25	FALSE	TRUE	4	Lion	120	126	Forward	-2.59253	35.1533	739338	9713550
2015-10-03	3	28	FALSE	TRUE	4	Spotted Hyena	NA	NA	Crossing	-2.58636	35.044	727181	9714250
2015-10-03	3	28	FALSE	TRUE	4	Spotted Hyena	NA	NA	Forward	-2.58632	35.0457	727376	9714250
2015-10-03	3	28	FALSE	TRUE	4	Spotted Hyena	NA	NA	Forward	-2.58616	35.047	727517	9714270
2015-10-03	3	28	FALSE	TRUE	4	Spotted Hyena	NA	NA	Forward	-2.58616	35.047	727518	9714270
2015-10-03	3	28	FALSE	TRUE	4	Spotted Hyena	NA	NA	Forward	-2.58596	35.0405	726796	9714290
2015-10-03	3	28	FALSE	TRUE	4	Spotted Hyena	NA	NA	Backward	-2.58581	35.0393	726663	9714310
2015-10-03	3	28	FALSE	TRUE	4	Spotted Hyena	NA	NA	Backward	-2.58582	35.0396	726690	9714310
2015-10-03	3	28	FALSE	TRUE	4	Spotted Hyena	NA	NA	Forward	-2.5856	35.0521	728084	9714330
2015-10-03	3	28	FALSE	TRUE	4	Spotted Hyena	NA	NA	Forward	-2.58527	35.0556	728474	9714370
2015-10-03	3	28	FALSE	TRUE	4	Spotted Hyena	NA	NA	Forward	-2.58527	35.0556	728475	9714370
2015-10-03	3	28	FALSE	TRUE	4	Spotted Hyena	NA	NA	Forward	-2.58527	35.0556	728475	9714370
2015-10-03	3	28	FALSE	TRUE	4	Spotted Hyena	NA	NA	Forward	-2.58503	35.0507	727925	9714390
2015-10-03	3	28	FALSE	TRUE	4	Spotted Hyena	NA	NA	Forward	-2.58456	35.0366	726362	9714450
2015-10-03	3	28	FALSE	TRUE	4	Spotted Hyena	NA	NA	Crossing	-2.58436	35.062	729183	9714470
2015-10-03	3	28	FALSE	TRUE	4	Spotted Hyena	NA	NA	Backward	-2.58426	35.0363	726329	9714480
2015-10-03	3	28	FALSE	TRUE	4	Spotted Hyena	NA	NA	Backward	-2.58329	35.0344	726116	9714590
2015-10-03	3	28	FALSE	TRUE	4	Spotted Hyena	NA	NA	Backward	-2.58329	35.0344	726116	9714590
2015-10-03	3	28	FALSE	TRUE	4	Spotted Hyena	NA	NA	Crossing	-2.58329	35.0344	726116	9714590
2015-10-03	3	25	FALSE	TRUE	4	Spotted Hyena	NA	NA	Backward	-2.5827	35.1432	738214	9714630
2015-10-03	3	28	FALSE	TRUE	4	Spotted Hyena	NA	NA	Backward	-2.5811	35.025	725070	9714830
2015-10-03	3	28	FALSE	TRUE	4	Spotted Hyena	NA	NA	Forward	-2.58085	35.0245	725015	9714860
2015-10-03	3	28	FALSE	TRUE	4	Lion	NA	NA	Crossing	-2.58051	35.0776	730915	9714890
2015-10-03	3	28	FALSE	TRUE	4	Lion	NA	NA	Crossing	-2.58044	35.0778	730939	9714900
2015-10-03	3	27	FALSE	TRUE	4	Spotted Hyena	NA	NA	Crossing	-2.57558	35.0085	723231	9715450
2015-10-03	3	27	FALSE	TRUE	4	Spotted Hyena	NA	NA	Crossing	-2.57533	35.0082	723202	9715470
2015-10-03	3	27	FALSE	TRUE	4	Spotted Hyena	NA	NA	Forward	-2.57507	35.008	723180	9715500
2015-10-03	3	27	FALSE	TRUE	4	Spotted Hyena	NA	NA	Backward	-2.57498	35.008	723176	9715510
2015-10-03	3	27	FALSE	TRUE	4	Spotted Hyena	NA	NA	Crossing	-2.57478	35.0078	723154	9715530
2015-10-03	3	27	FALSE	TRUE	4	Spotted Hyena	NA	NA	Backward	-2.57478	35.0078	723154	9715540
2015-10-03	3	27	FALSE	TRUE	4	Spotted Hyena	NA	NA	Forward	-2.57309	35.0155	724018	9715720
2015-10-03	3	25	FALSE	TRUE	4	Lion	104	83	Forward	-2.57232	35.1352	737324	9715780
2015-10-03	3	25	FALSE	TRUE	4	Spotted Hyena	NA	NA	Forward	-2.57228	35.1351	737321	9715790
2015-10-03	3	24	FALSE	TRUE	4	Spotted Hyena	NA	NA	Forward	-2.57218	35.1018	733612	9715810
2015-10-03	3	25	FALSE	TRUE	4	Spotted Hyena	NA	NA	Crossing	-2.57183	35.1347	737278	9715840
2015-10-03	3	24	FALSE	TRUE	4	Spotted Hyena	NA	NA	Forward	-2.5702	35.108	734307	9716020
2015-10-03	3	24	FALSE	TRUE	4	Spotted Hyena	NA	NA	Forward	-2.56984	35.1091	734430	9716060
2015-10-03	3	24	FALSE	TRUE	4	Spotted Hyena	NA	NA	Forward	-2.56966	35.1105	734583	9716080
2015-10-03	3	24	FALSE	TRUE	4	Spotted Hyena	NA	NA	Backward	-2.56799	35.1312	736887	9716260
2015-10-03	3	24	FALSE	TRUE	4	Spotted Hyena	NA	NA	Backward	-2.56595	35.1176	735377	9716490
2015-10-03	3	24	FALSE	TRUE	4	Spotted Hyena	NA	NA	Backward	-2.56393	35.1252	736215	9716710
2015-10-03	3	24	FALSE	TRUE	4	Spotted Hyena	NA	NA	Backward	-2.56334	35.1243	736117	9716780
2015-09-30	3	2	TRUE	FALSE	5	Spotted Hyena	NA	NA	Backward	-2.61163	34.9466	716343	9711470
2015-09-30	3	31	TRUE	FALSE	5	Spotted Hyena	NA	NA	Backward	-2.6044	34.941	715718	9712270
2015-09-30	3	31	TRUE	FALSE	5	Spotted Hyena	NA	NA	Crossing	-2.60362	34.9405	715662	9712360
2015-09-30	3	31	TRUE	FALSE	5	Spotted Hyena	NA	NA	Forward	-2.59038	34.9446	716126	9713820
2015-09-30	3	31	TRUE	FALSE	5	Spotted Hyena	NA	NA	Forward	-2.58668	34.9428	715921	9714230
2015-09-30	3	31	TRUE	FALSE	5	Spotted Hyena	NA	NA	Backward	-2.5791	34.939	715506	9715070
2015-09-30	3	31	TRUE	FALSE	5	Spotted Hyena	NA	NA	Forward	-2.5781	34.9386	715460	9715180
2015-09-30	3	31	TRUE	FALSE	5	Spotted Hyena	NA	NA	Crossing	-2.56899	34.9299	714491	9716190
2015-09-30	3	31	TRUE	FALSE	5	Spotted Hyena	NA	NA	Crossing	-2.56706	34.9294	714433	9716400
2015-09-30	3	31	TRUE	FALSE	5	Spotted Hyena	NA	NA	Crossing	-2.56706	34.9294	714433	9716400
2015-09-30	3	30	TRUE	FALSE	5	Spotted Hyena	NA	NA	Forward	-2.56262	34.9262	714080	9716890
2015-09-30	3	30	TRUE	FALSE	5	Spotted Hyena	NA	NA	Forward	-2.56267	34.9262	714081	9716890
2015-09-30	3	30	TRUE	FALSE	5	Spotted Hyena	NA	NA	Crossing	-2.55369	34.9223	713649	9717880
2015-09-30	3	30	TRUE	FALSE	5	Spotted Hyena	NA	NA	Forward	-2.55357	34.9221	713623	9717900
2015-09-30	3	30	TRUE	FALSE	5	Spotted Hyena	NA	NA	Backward	-2.55246	34.9201	713408	9718020
2015-09-30	3	30	TRUE	FALSE	5	Spotted Hyena	NA	NA	Backward	-2.5462	34.9131	712629	9718710
2015-09-30	3	30	TRUE	FALSE	5	Spotted Hyena	NA	NA	Forward	-2.54607	34.9131	712624	9718730
2015-09-30	3	30	TRUE	FALSE	5	Spotted Hyena	NA	NA	Forward	-2.53856	34.8989	711048	9719560
2015-09-30	3	30	TRUE	FALSE	5	Lion	115	92	Crossing	-2.53343	34.8946	710573	9720130
2015-09-30	3	30	TRUE	FALSE	5	Spotted Hyena	NA	NA	Forward	-2.53227	34.8948	710595	9720260
2015-09-30	3	30	TRUE	FALSE	5	Spotted Hyena	NA	NA	Backward	-2.52957	34.8962	710752	9720550
2015-09-30	3	30	TRUE	FALSE	5	Spotted Hyena	NA	NA	Backward	-2.52769	34.8944	710550	9720760
2015-09-30	3	30	TRUE	FALSE	5	Spotted Hyena	NA	NA	Crossing	-2.52643	34.8923	710314	9720900
2015-09-30	3	30	TRUE	FALSE	5	Spotted Hyena	NA	NA	Forward	-2.52633	34.8918	710267	9720910
2015-09-30	3	30	TRUE	FALSE	5	Spotted Hyena	NA	NA	Crossing	-2.52379	34.8866	709686	9721200
2015-09-30	3	30	TRUE	FALSE	5	Spotted Hyena	NA	NA	Crossing	-2.52361	34.8792	708866	9721220
2015-09-30	3	33	TRUE	FALSE	5	Spotted Hyena	NA	NA	Forward	-2.52336	34.8766	708576	9721240
2015-09-30	3	33	TRUE	FALSE	5	Spotted Hyena	NA	NA	Forward	-2.52337	34.8767	708582	9721240
2015-09-30	3	33	TRUE	FALSE	5	Spotted Hyena	NA	NA	Backward	-2.52329	34.8784	708772	9721250
2015-09-30	3	33	TRUE	FALSE	5	Spotted Hyena	NA	NA	Forward	-2.51777	34.8709	707943	9721860
2015-09-30	3	33	TRUE	FALSE	5	Spotted Hyena	NA	NA	Crossing	-2.51323	34.8683	707647	9722370
2015-09-30	3	33	TRUE	FALSE	5	Spotted Hyena	NA	NA	Forward	-2.51127	34.8653	707315	9722580
2015-09-30	3	33	TRUE	FALSE	5	Spotted Hyena	NA	NA	Forward	-2.51121	34.8652	707302	9722590
2015-09-30	3	33	TRUE	FALSE	5	Spotted Hyena	NA	NA	Forward	-2.51124	34.8652	707308	9722590
2015-09-30	3	33	TRUE	FALSE	5	Lion	94	70	Backward	-2.51095	34.8647	707255	9722620
2015-09-30	3	33	TRUE	FALSE	5	Spotted Hyena	NA	NA	Backward	-2.50809	34.8633	707100	9722930
2015-09-30	3	33	TRUE	FALSE	5	Spotted Hyena	NA	NA	Backward	-2.50817	34.8634	707103	9722930
2015-09-30	3	33	TRUE	FALSE	5	Lion	88	88	Backward	-2.50323	34.8547	706137	9723470
2015-09-30	3	33	TRUE	FALSE	5	Lion	75	75	Backward	-2.50322	34.8547	706140	9723470
2015-09-30	3	33	TRUE	FALSE	5	Lion	142	117	Backward	-2.50316	34.8545	706116	9723480
2015-09-30	3	33	TRUE	FALSE	5	Lion	138	133	Forward	-2.50314	34.8545	706116	9723480
2015-09-30	3	33	TRUE	FALSE	5	Lion	130	95	Forward	-2.50317	34.8545	706121	9723480
2015-09-30	3	33	TRUE	FALSE	5	Lion	80	69	Backward	-2.50319	34.8546	706131	9723480
2015-09-30	3	33	TRUE	FALSE	5	Spotted Hyena	NA	NA	Backward	-2.50161	34.8523	705872	9723650
2015-09-30	3	33	TRUE	FALSE	5	Spotted Hyena	NA	NA	Forward	-2.49862	34.8491	705519	9723980
2015-09-30	3	33	TRUE	FALSE	5	Lion	140	108	Forward	-2.49726	34.8476	705350	9724130
2015-09-30	3	33	TRUE	FALSE	5	Spotted Hyena	NA	NA	Forward	-2.49726	34.8476	705351	9724130
2015-09-30	3	33	TRUE	FALSE	5	Lion	134	115	Crossing	-2.49614	34.8461	705184	9724260
2015-09-30	3	33	TRUE	FALSE	5	Lion	141	139	Crossing	-2.49617	34.8461	705184	9724260
2015-09-30	3	33	TRUE	FALSE	5	Spotted Hyena	NA	NA	Backward	-2.4953	34.8451	705073	9724350
2015-09-30	3	33	TRUE	FALSE	5	Lion	132	107	Backward	-2.49504	34.8448	705039	9724380
2015-09-30	3	33	TRUE	FALSE	5	Spotted Hyena	NA	NA	Crossing	-2.49491	34.8446	705014	9724400
2015-09-30	3	33	TRUE	FALSE	5	Spotted Hyena	NA	NA	Forward	-2.49399	34.8434	704879	9724500
2015-09-30	3	33	TRUE	FALSE	5	Lion	133	113	Crossing	-2.49341	34.8424	704770	9724560
2015-09-30	3	33	TRUE	FALSE	5	Lion	135	108	Backward	-2.49289	34.8418	704702	9724620
2015-09-30	3	33	TRUE	FALSE	5	Lion	126	109	Crossing	-2.49269	34.8415	704670	9724640
2015-09-30	3	33	TRUE	FALSE	5	Lion	140	112	Crossing	-2.49267	34.8415	704671	9724640
2015-09-30	3	33	TRUE	FALSE	5	Spotted Hyena	NA	NA	Crossing	-2.49273	34.8415	704674	9724640
2015-09-30	3	33	TRUE	FALSE	5	Spotted Hyena	NA	NA	Crossing	-2.49184	34.8401	704521	9724740
2015-09-30	3	33	TRUE	FALSE	5	Spotted Hyena	NA	NA	Backward	-2.49164	34.8299	703387	9724760
2015-09-30	3	33	TRUE	FALSE	5	Spotted Hyena	NA	NA	Forward	-2.49144	34.8393	704428	9724780
2015-09-30	3	33	TRUE	FALSE	5	Spotted Hyena	NA	NA	Forward	-2.49136	34.8302	703421	9724790
2015-09-30	3	33	TRUE	FALSE	5	Lion	121	104	Forward	-2.49126	34.8389	704380	9724800
2015-09-30	3	33	TRUE	FALSE	5	Spotted Hyena	NA	NA	Backward	-2.49114	34.8337	703810	9724810
2015-09-30	3	33	TRUE	FALSE	5	Spotted Hyena	NA	NA	Crossing	-2.49109	34.8329	703716	9724820
2015-09-30	3	33	TRUE	FALSE	5	Lion	113	126	Backward	-2.4909	34.835	703948	9724840
2015-09-30	3	33	TRUE	FALSE	5	Spotted Hyena	NA	NA	Forward	-2.49056	34.836	704066	9724880
2015-10-04	3	11	FALSE	TRUE	6	Spotted Hyena	NA	NA	Backward	-2.7292	34.8834	709290	9698480
2015-10-04	3	11	FALSE	TRUE	6	Spotted Hyena	NA	NA	Backward	-2.71359	34.91	712260	9700200
2015-10-04	3	20	FALSE	TRUE	6	Lion	100	83	Forward	-2.70433	34.9629	718139	9701220
2015-10-04	3	20	FALSE	TRUE	6	Lion	122	89	Forward	-2.70432	34.9629	718140	9701220
2015-10-04	3	20	FALSE	TRUE	6	Lion	113	85	Forward	-2.70432	34.9629	718140	9701220
2015-10-04	3	20	FALSE	TRUE	6	Spotted Hyena	NA	NA	Backward	-2.70234	34.9634	718191	9701430
2015-10-04	3	20	FALSE	TRUE	6	Lion	115	100	Forward	-2.69296	34.9655	718432	9702470
2015-10-04	3	20	FALSE	TRUE	6	Lion	123	92	Forward	-2.69295	34.9655	718434	9702470
2015-10-04	3	20	FALSE	TRUE	6	Spotted Hyena	NA	NA	Backward	-2.69267	34.9656	718444	9702500
2015-10-04	3	20	FALSE	TRUE	6	Lion	112	89	Forward	-2.69111	34.9662	718507	9702680
2015-10-04	3	20	FALSE	TRUE	6	Spotted Hyena	NA	NA	Backward	-2.68265	34.9685	718772	9703610
2015-10-04	3	20	FALSE	TRUE	6	Spotted Hyena	NA	NA	Crossing	-2.68211	34.9687	718785	9703670
2015-10-04	3	20	FALSE	TRUE	6	Lion	111	87	Crossing	-2.67723	34.9693	718858	9704210
2015-10-04	3	20	FALSE	TRUE	6	Lion	104	85	Crossing	-2.67725	34.9693	718859	9704210
2015-10-04	3	20	FALSE	TRUE	6	Spotted Hyena	NA	NA	Backward	-2.67405	34.9682	718737	9704560
2015-10-04	3	20	FALSE	TRUE	6	Spotted Hyena	NA	NA	Forward	-2.67351	34.968	718717	9704620
2015-10-04	3	20	FALSE	TRUE	6	Spotted Hyena	NA	NA	Forward	-2.67351	34.968	718717	9704620
2015-10-04	3	2	FALSE	TRUE	6	Lion	134	99	Forward	-2.66819	34.966	718489	9705210
2015-10-04	3	2	FALSE	TRUE	6	Spotted Hyena	NA	NA	Forward	-2.66723	34.9657	718460	9705320
2015-10-04	3	2	FALSE	TRUE	6	Spotted Hyena	NA	NA	Backward	-2.66663	34.9655	718437	9705380
2015-10-04	3	2	FALSE	TRUE	6	Spotted Hyena	NA	NA	Forward	-2.66362	34.964	718274	9705720
2015-10-04	3	2	FALSE	TRUE	6	Spotted Hyena	NA	NA	Forward	-2.66131	34.9632	718185	9705970
2015-10-04	3	2	FALSE	TRUE	6	Spotted Hyena	NA	NA	Forward	-2.65777	34.9628	718142	9706360
2015-10-04	3	2	FALSE	TRUE	6	Spotted Hyena	NA	NA	Backward	-2.65757	34.9629	718146	9706390
2015-10-04	3	2	FALSE	TRUE	6	Spotted Hyena	NA	NA	Forward	-2.64878	34.9623	718079	9707360
2015-10-04	3	2	FALSE	TRUE	6	Spotted Hyena	NA	NA	Backward	-2.64878	34.9623	718079	9707360
2015-10-04	3	2	FALSE	TRUE	6	Spotted Hyena	NA	NA	Backward	-2.64878	34.9623	718080	9707360
2015-10-04	3	2	FALSE	TRUE	6	Spotted Hyena	NA	NA	Backward	-2.64764	34.9612	717964	9707490
2015-10-04	3	2	FALSE	TRUE	6	Spotted Hyena	NA	NA	Backward	-2.64323	34.959	717712	9707970
2015-10-04	3	2	FALSE	TRUE	6	Spotted Hyena	NA	NA	Forward	-2.64312	34.9588	717700	9707990
2015-10-04	3	2	FALSE	TRUE	6	Spotted Hyena	NA	NA	Forward	-2.64296	34.9587	717681	9708000
2015-10-04	3	2	FALSE	TRUE	6	Spotted Hyena	NA	NA	Backward	-2.64106	34.9569	717479	9708210
2015-10-04	3	2	FALSE	TRUE	6	Spotted Hyena	NA	NA	Forward	-2.63464	34.9534	717091	9708920
2015-10-04	3	2	FALSE	TRUE	6	Spotted Hyena	NA	NA	Forward	-2.63436	34.9532	717071	9708950
2015-10-04	3	2	FALSE	TRUE	6	Spotted Hyena	NA	NA	Backward	-2.63273	34.9523	716974	9709140
2015-10-04	3	2	FALSE	TRUE	6	Spotted Hyena	NA	NA	Forward	-2.63	34.9512	716852	9709440
2015-10-04	3	2	FALSE	TRUE	6	Spotted Hyena	NA	NA	Backward	-2.63001	34.9512	716853	9709440
2015-10-04	3	2	FALSE	TRUE	6	Lion	135	102	Forward	-2.62791	34.9505	716777	9709670
2015-10-04	3	2	FALSE	TRUE	6	Lion	120	89	Forward	-2.62792	34.9505	716777	9709670
2015-10-04	3	2	FALSE	TRUE	6	Lion	131	94	Forward	-2.62778	34.9505	716775	9709680
2015-10-04	3	2	FALSE	TRUE	6	Lion	122	107	Forward	-2.62781	34.9505	716776	9709680
2015-10-04	3	2	FALSE	TRUE	6	Spotted Hyena	NA	NA	Forward	-2.62752	34.9504	716766	9709710
2015-10-04	3	2	FALSE	TRUE	6	Spotted Hyena	NA	NA	Forward	-2.62672	34.9503	716751	9709800
2015-10-04	3	2	FALSE	TRUE	6	Spotted Hyena	NA	NA	Forward	-2.62633	34.9502	716741	9709840
2015-10-04	3	2	FALSE	TRUE	6	Spotted Hyena	NA	NA	Backward	-2.62474	34.95	716717	9710020
2015-10-04	3	2	FALSE	TRUE	6	Spotted Hyena	NA	NA	Forward	-2.62475	34.95	716718	9710020
2015-10-04	3	2	FALSE	TRUE	6	Lion	107	106	Forward	-2.62157	34.9501	716729	9710370
2015-10-04	3	2	FALSE	TRUE	6	Lion	111	87	Backward	-2.62098	34.9501	716727	9710440
2015-10-04	3	2	FALSE	TRUE	6	Lion	114	98	Forward	-2.61657	34.9488	716587	9710920
2015-10-04	3	2	FALSE	TRUE	6	Lion	113	98	Forward	-2.61659	34.9488	716587	9710920
2015-10-04	3	2	FALSE	TRUE	6	Lion	111	102	Forward	-2.61656	34.9488	716588	9710920
2015-10-04	3	2	FALSE	TRUE	6	Spotted Hyena	NA	NA	Backward	-2.61652	34.9488	716587	9710930
2015-10-04	3	2	FALSE	TRUE	6	Spotted Hyena	NA	NA	Forward	-2.6137	34.9477	716467	9711240
2015-10-04	3	2	FALSE	TRUE	6	Spotted Hyena	NA	NA	Backward	-2.61361	34.9477	716465	9711250
2015-10-04	3	2	FALSE	TRUE	6	Spotted Hyena	NA	NA	Backward	-2.61363	34.9477	716466	9711250
2015-10-04	3	2	FALSE	TRUE	6	Spotted Hyena	NA	NA	Forward	-2.613	34.9474	716437	9711320
2015-10-04	3	2	FALSE	TRUE	6	Spotted Hyena	NA	NA	Forward	-2.61253	34.9472	716410	9711370
2015-10-04	3	2	FALSE	TRUE	6	Lion	128	115	Crossing	-2.61256	34.9472	716413	9711370
2015-10-04	3	2	FALSE	TRUE	6	Lion	140	114	Crossing	-2.61256	34.9472	716413	9711370
2015-10-04	3	2	FALSE	TRUE	6	Spotted Hyena	NA	NA	Crossing	-2.61254	34.9472	716414	9711370
2015-10-04	3	2	FALSE	TRUE	6	Lion	145	113	Crossing	-2.61257	34.9472	716414	9711370
2015-10-04	3	2	FALSE	TRUE	6	Lion	123	104	Crossing	-2.61258	34.9472	716415	9711370
2015-10-04	3	2	FALSE	TRUE	6	Spotted Hyena	NA	NA	Backward	-2.6124	34.9471	716402	9711380
2015-10-04	3	2	FALSE	TRUE	6	Spotted Hyena	NA	NA	Backward	-2.6124	34.9471	716402	9711380
2015-10-04	3	2	FALSE	TRUE	6	Spotted Hyena	NA	NA	Forward	-2.6124	34.9471	716403	9711390
2015-10-04	3	NA	FALSE	TRUE	6	Spotted Hyena	NA	NA	Backward	0	0	0	0
2015-10-04	3	NA	FALSE	TRUE	6	Spotted Hyena	NA	NA	Backward	0	0	0	0
2015-10-01	3	10	FALSE	TRUE	7	Spotted Hyena	NA	NA	Crossing	-2.8155	35.0221	724708	9688910
2015-10-01	3	10	FALSE	TRUE	7	Spotted Hyena	NA	NA	Backward	-2.81252	35.0269	725243	9689240
2015-10-01	3	10	FALSE	TRUE	7	Spotted Hyena	NA	NA	Backward	-2.812	35.0277	725328	9689290
2015-10-01	3	10	FALSE	TRUE	7	Spotted Hyena	NA	NA	Backward	-2.80756	35.0333	725955	9689780
2015-10-01	3	10	FALSE	TRUE	7	Spotted Hyena	NA	NA	Backward	-2.8074	35.0336	725987	9689800
2015-10-01	3	43	FALSE	TRUE	7	Spotted Hyena	NA	NA	Backward	-2.79739	35.0465	727417	9690910
2015-10-01	3	40	FALSE	TRUE	7	Spotted Hyena	NA	NA	Backward	-2.79357	35.0535	728199	9691330
2015-10-01	3	40	FALSE	TRUE	7	Spotted Hyena	NA	NA	Forward	-2.77849	35.0792	731062	9692990
2015-10-01	3	40	FALSE	TRUE	7	Spotted Hyena	NA	NA	Forward	-2.77755	35.0794	731083	9693090
2015-10-01	3	40	FALSE	TRUE	7	Spotted Hyena	NA	NA	Crossing	-2.77258	35.086	731818	9693640
2015-10-01	3	40	FALSE	TRUE	7	Spotted Hyena	NA	NA	Forward	-2.76994	35.0894	732193	9693930
2015-10-01	3	40	FALSE	TRUE	7	Spotted Hyena	NA	NA	Backward	-2.7642	35.0918	732470	9694570
2015-10-01	3	41	FALSE	TRUE	7	Spotted Hyena	NA	NA	Backward	-2.75866	35.0932	732617	9695180
2015-10-01	3	41	FALSE	TRUE	7	Spotted Hyena	NA	NA	Forward	-2.75768	35.0935	732654	9695290
2015-10-01	3	41	FALSE	TRUE	7	Spotted Hyena	NA	NA	Forward	-2.75355	35.0946	732781	9695750
2015-10-01	3	41	FALSE	TRUE	7	Spotted Hyena	NA	NA	Forward	-2.74814	35.0965	732996	9696340
2015-10-01	3	41	FALSE	TRUE	7	Spotted Hyena	NA	NA	Backward	-2.73907	35.0898	732247	9697350
2015-10-01	3	41	FALSE	TRUE	7	Spotted Hyena	NA	NA	Crossing	-2.7383	35.0881	732058	9697430
2015-10-01	3	41	FALSE	TRUE	7	Spotted Hyena	NA	NA	Backward	-2.73736	35.087	731934	9697540
2015-10-01	3	41	FALSE	TRUE	7	Spotted Hyena	NA	NA	Forward	-2.73494	35.0852	731741	9697810
2015-10-01	3	41	FALSE	TRUE	7	Spotted Hyena	NA	NA	Backward	-2.73478	35.0851	731727	9697820
2015-10-01	3	41	FALSE	TRUE	7	Spotted Hyena	NA	NA	Crossing	-2.7342	35.0845	731658	9697890
2015-10-01	3	41	FALSE	TRUE	7	Spotted Hyena	NA	NA	Backward	-2.73003	35.0793	731082	9698350
2015-10-01	3	44	FALSE	TRUE	7	Spotted Hyena	NA	NA	Backward	-2.72844	35.0779	730921	9698530
2015-10-01	3	44	FALSE	TRUE	7	Spotted Hyena	NA	NA	Backward	-2.722	35.0731	730396	9699240
2015-10-01	3	44	FALSE	TRUE	7	Spotted Hyena	NA	NA	Backward	-2.71914	35.072	730270	9699560
2015-10-01	3	44	FALSE	TRUE	7	Spotted Hyena	NA	NA	Forward	-2.71904	35.0713	730195	9699570
2015-10-01	3	44	FALSE	TRUE	7	Spotted Hyena	NA	NA	Forward	-2.71042	35.0629	729262	9700520
2015-10-01	3	9	FALSE	TRUE	7	Spotted Hyena	NA	NA	Backward	-2.70811	35.0112	723506	9700790
2015-10-01	3	44	FALSE	TRUE	7	Spotted Hyena	NA	NA	Forward	-2.70748	35.0289	725482	9700850
2015-10-01	3	44	FALSE	TRUE	7	Spotted Hyena	NA	NA	Forward	-2.7073	35.0313	725746	9700870
2015-10-01	3	44	FALSE	TRUE	7	Spotted Hyena	NA	NA	Backward	-2.70704	35.0336	726007	9700900
2015-10-01	3	44	FALSE	TRUE	7	Spotted Hyena	NA	NA	Forward	-2.70706	35.0362	726287	9700900
2015-10-01	3	44	FALSE	TRUE	7	Spotted Hyena	NA	NA	Forward	-2.70698	35.0347	726120	9700910
2015-10-01	3	44	FALSE	TRUE	7	Spotted Hyena	NA	NA	Backward	-2.70698	35.0347	726121	9700910
2015-10-01	3	44	FALSE	TRUE	7	Spotted Hyena	NA	NA	Crossing	-2.70652	35.0621	729168	9700950
2015-10-02	3	5	TRUE	FALSE	8	Spotted Hyena	NA	NA	Forward	-2.65868	35.0648	729485	9706250
2015-10-02	3	5	TRUE	FALSE	8	Lion	121	101	Forward	-2.64014	35.0327	725919	9708300
2015-10-02	3	5	TRUE	FALSE	8	Spotted Hyena	NA	NA	Forward	-2.64016	35.0328	725921	9708300
2015-10-02	3	5	TRUE	FALSE	8	Spotted Hyena	NA	NA	Backward	-2.64016	35.0328	725922	9708300
2015-10-02	3	5	TRUE	FALSE	8	Spotted Hyena	NA	NA	Forward	-2.63451	35.0278	725367	9708930
2015-10-02	3	21	TRUE	FALSE	8	Spotted Hyena	NA	NA	Backward	-2.61843	35.0181	724290	9710710
2015-10-02	3	21	TRUE	FALSE	8	Spotted Hyena	NA	NA	Crossing	-2.59634	35.0058	722932	9713150
2015-10-02	3	21	TRUE	FALSE	8	Spotted Hyena	NA	NA	Forward	-2.59616	35.0056	722913	9713170
2015-10-02	3	21	TRUE	FALSE	8	Spotted Hyena	NA	NA	Forward	-2.58078	34.9917	721361	9714870
2015-10-02	3	27	TRUE	FALSE	8	Spotted Hyena	NA	NA	Backward	-2.57941	34.9905	721237	9715030
2015-10-02	3	27	TRUE	FALSE	8	Spotted Hyena	NA	NA	Forward	-2.57544	34.9883	720988	9715470
2015-10-02	3	27	TRUE	FALSE	8	Spotted Hyena	NA	NA	Forward	-2.57534	34.9882	720977	9715480
2015-10-02	3	27	TRUE	FALSE	8	Lion	131	107	Forward	-2.57437	34.9862	720754	9715580
2015-10-02	3	27	TRUE	FALSE	8	Spotted Hyena	NA	NA	Backward	-2.57435	34.9862	720751	9715590
2015-10-02	3	31	TRUE	FALSE	8	Spotted Hyena	NA	NA	Forward	-2.57152	34.9822	720309	9715900
2015-10-02	3	31	TRUE	FALSE	8	Spotted Hyena	NA	NA	Backward	-2.56132	34.9569	717497	9717030
2015-10-02	3	31	TRUE	FALSE	8	Lion	124	101	Forward	-2.55986	34.9549	717273	9717190
2015-10-02	3	31	TRUE	FALSE	8	Lion	121	103	Backward	-2.55987	34.9549	717274	9717190
2015-10-02	3	31	TRUE	FALSE	8	Spotted Hyena	NA	NA	Forward	-2.55572	34.9456	716240	9717650
2015-10-02	3	31	TRUE	FALSE	8	Lion	120	137	Backward	-2.55561	34.9452	716201	9717670
2015-10-02	3	30	TRUE	FALSE	8	Spotted Hyena	NA	NA	Forward	-2.55492	34.926	714066	9717750
2015-10-02	3	30	TRUE	FALSE	8	Spotted Hyena	NA	NA	Crossing	-2.55472	34.927	714175	9717770
2015-10-02	3	30	TRUE	FALSE	8	Spotted Hyena	NA	NA	Backward	-2.55452	34.9244	713886	9717790
2015-10-02	3	15	FALSE	TRUE	9	Leopard	85	88	Forward	-2.62782	34.7809	697909	9709710
2015-10-02	3	15	FALSE	TRUE	9	Spotted Hyena	NA	NA	Backward	-2.60663	34.7704	696748	9712050
2015-10-02	3	15	FALSE	TRUE	9	Spotted Hyena	NA	NA	Forward	-2.60666	34.7704	696749	9712050
2015-10-02	3	15	FALSE	TRUE	9	Spotted Hyena	NA	NA	Forward	-2.60163	34.7688	696567	9712610
2015-10-02	3	15	FALSE	TRUE	9	Spotted Hyena	NA	NA	Backward	-2.60162	34.7688	696568	9712610
2015-10-02	3	15	FALSE	TRUE	9	Spotted Hyena	NA	NA	Crossing	-2.59802	34.7698	696685	9713000
2015-10-02	3	15	FALSE	TRUE	9	Spotted Hyena	NA	NA	Backward	-2.59388	34.7705	696758	9713460
2015-10-02	3	15	FALSE	TRUE	9	Spotted Hyena	NA	NA	Forward	-2.59372	34.7706	696767	9713480
2015-10-02	3	15	FALSE	TRUE	9	Spotted Hyena	NA	NA	Backward	-2.59299	34.771	696812	9713560
2015-10-02	3	15	FALSE	TRUE	9	Spotted Hyena	NA	NA	Backward	-2.59062	34.7706	696776	9713820
2015-10-02	3	36	FALSE	TRUE	9	Spotted Hyena	NA	NA	Forward	-2.58941	34.7708	696798	9713960
2015-10-02	3	36	FALSE	TRUE	9	Spotted Hyena	NA	NA	Backward	-2.58766	34.7709	696803	9714150
2015-10-02	3	36	FALSE	TRUE	9	Spotted Hyena	NA	NA	Forward	-2.57745	34.7729	697032	9715280
2015-10-02	3	36	FALSE	TRUE	9	Spotted Hyena	NA	NA	Backward	-2.57481	34.7617	695781	9715570
2015-10-02	3	3	FALSE	TRUE	9	Spotted Hyena	NA	NA	Crossing	-2.56601	34.7988	699911	9716540
2015-10-02	3	3	FALSE	TRUE	9	Spotted Hyena	NA	NA	Forward	-2.56504	34.7988	699910	9716650
2015-10-02	3	3	FALSE	TRUE	9	Spotted Hyena	NA	NA	Forward	-2.56324	34.7988	699916	9716850
2015-10-02	3	3	FALSE	TRUE	9	Spotted Hyena	NA	NA	Forward	-2.56167	34.7995	699986	9717020
2015-10-02	3	3	FALSE	TRUE	9	Spotted Hyena	NA	NA	Crossing	-2.5593	34.802	700270	9717280
2015-10-02	3	3	FALSE	TRUE	9	Spotted Hyena	NA	NA	Backward	-2.55871	34.8031	700392	9717350
2015-10-02	3	3	FALSE	TRUE	9	Spotted Hyena	NA	NA	Backward	-2.55737	34.8047	700568	9717490
2015-10-02	3	3	FALSE	TRUE	9	Spotted Hyena	NA	NA	Forward	-2.55666	34.8054	700651	9717570
2015-10-02	3	3	FALSE	TRUE	9	Spotted Hyena	NA	NA	Forward	-2.54994	34.8097	701128	9718320
2015-10-02	3	3	FALSE	TRUE	9	Lion	118	96	Forward	-2.54912	34.8114	701314	9718410
2015-10-02	3	3	FALSE	TRUE	9	Spotted Hyena	NA	NA	Forward	-2.54902	34.8117	701347	9718420
2015-10-02	3	3	FALSE	TRUE	9	Spotted Hyena	NA	NA	Backward	-2.54826	34.8153	701749	9718500
2015-10-02	3	3	FALSE	TRUE	9	Spotted Hyena	NA	NA	Forward	-2.54788	34.8173	701978	9718540
2015-10-02	3	3	FALSE	TRUE	9	Spotted Hyena	NA	NA	Forward	-2.54746	34.8194	702211	9718590
2015-10-02	3	3	FALSE	TRUE	9	Lion	111	83	Forward	-2.54735	34.82	702275	9718600
2015-10-02	3	3	FALSE	TRUE	9	Lion	105	84	Forward	-2.54734	34.8201	702281	9718600
2015-10-02	3	3	FALSE	TRUE	9	Spotted Hyena	NA	NA	Forward	-2.54679	34.8219	702482	9718660
2015-10-02	3	3	FALSE	TRUE	9	Spotted Hyena	NA	NA	Forward	-2.54645	34.8237	702680	9718700
2015-10-02	3	3	FALSE	TRUE	9	Spotted Hyena	NA	NA	Forward	-2.54642	34.8238	702695	9718700
2015-10-02	3	33	FALSE	TRUE	9	Spotted Hyena	NA	NA	Forward	-2.54515	34.827	703048	9718840
2015-10-02	3	33	FALSE	TRUE	9	Spotted Hyena	NA	NA	Crossing	-2.54497	34.8272	703076	9718860
2015-10-02	3	33	FALSE	TRUE	9	Spotted Hyena	NA	NA	Backward	-2.54345	34.8287	703245	9719030
2015-10-02	3	33	FALSE	TRUE	9	Spotted Hyena	NA	NA	Crossing	-2.54291	34.8291	703286	9719090
2015-10-02	3	33	FALSE	TRUE	9	Spotted Hyena	NA	NA	Crossing	-2.53977	34.8298	703366	9719440
2015-10-02	3	33	FALSE	TRUE	9	Spotted Hyena	NA	NA	Backward	-2.53859	34.83	703386	9719570
2015-10-02	3	33	FALSE	TRUE	9	Spotted Hyena	NA	NA	Backward	-2.53437	34.8294	703321	9720030
2015-10-02	3	33	FALSE	TRUE	9	Lion	111	103	Crossing	-2.52797	34.8301	703403	9720740
2015-10-02	3	33	FALSE	TRUE	9	Lion	138	118	Backward	-2.52792	34.8301	703400	9720750
2015-10-02	3	33	FALSE	TRUE	9	Lion	133	98	Backward	-2.5273	34.8298	703371	9720820
2015-10-02	3	33	FALSE	TRUE	9	Spotted Hyena	NA	NA	Crossing	-2.52576	34.8291	703285	9720990
2015-10-02	3	33	FALSE	TRUE	9	Spotted Hyena	NA	NA	Forward	-2.51922	34.8265	703004	9721710
2015-10-02	3	33	FALSE	TRUE	9	Spotted Hyena	NA	NA	Crossing	-2.51418	34.8252	702858	9722270
2015-10-02	3	33	FALSE	TRUE	9	Spotted Hyena	NA	NA	Crossing	-2.51282	34.8232	702631	9722420
2015-10-02	3	33	FALSE	TRUE	9	Spotted Hyena	NA	NA	Forward	-2.51112	34.8225	702560	9722610
2015-10-02	3	33	FALSE	TRUE	9	Spotted Hyena	NA	NA	Forward	-2.50842	34.8208	702364	9722910
2015-10-02	3	33	FALSE	TRUE	9	Spotted Hyena	NA	NA	Crossing	-2.50781	34.8202	702304	9722970
2015-10-02	3	32	FALSE	TRUE	9	Spotted Hyena	NA	NA	Forward	-2.50224	34.8182	702083	9723590
2015-10-02	3	32	FALSE	TRUE	9	Spotted Hyena	NA	NA	Backward	-2.49974	34.8177	702020	9723870
2015-10-02	3	32	FALSE	TRUE	9	Lion	135	111	Backward	-2.49222	34.8159	701831	9724700
2015-10-02	3	32	FALSE	TRUE	9	Spotted Hyena	NA	NA	Backward	-2.49183	34.8156	701791	9724740
2015-10-02	3	NA	FALSE	TRUE	9	Spotted Hyena	NA	NA	Backward	0	0	0	0
2015-10-03	3	36	TRUE	FALSE	10	Spotted Hyena	NA	NA	Backward	-2.6059	34.7265	691866	9712140
2015-10-03	3	36	TRUE	FALSE	10	Spotted Hyena	NA	NA	Backward	-2.60582	34.7265	691861	9712150
2015-10-03	3	36	TRUE	FALSE	10	Spotted Hyena	NA	NA	Backward	-2.59145	34.7192	691057	9713740
2015-10-03	3	36	TRUE	FALSE	10	Spotted Hyena	NA	NA	Backward	-2.57919	34.7168	690791	9715090
2015-10-03	3	36	TRUE	FALSE	10	Spotted Hyena	NA	NA	Backward	-2.57043	34.7503	694520	9716060
2015-10-03	3	36	TRUE	FALSE	10	Spotted Hyena	NA	NA	Crossing	-2.56807	34.7454	693971	9716320
2015-10-03	3	36	TRUE	FALSE	10	Spotted Hyena	NA	NA	Forward	-2.56611	34.7403	693405	9716540
2015-10-03	3	36	TRUE	FALSE	10	Spotted Hyena	NA	NA	Backward	-2.5645	34.7277	692006	9716720
2015-10-03	3	36	TRUE	FALSE	10	Spotted Hyena	NA	NA	Backward	-2.56253	34.7357	692898	9716930
2015-10-03	3	36	TRUE	FALSE	10	Lion	108	100	Backward	-2.56234	34.7354	692864	9716960
2015-10-03	3	36	TRUE	FALSE	10	Spotted Hyena	NA	NA	Backward	-2.5592	34.752	694711	9717300
2015-10-03	3	36	TRUE	FALSE	10	Spotted Hyena	NA	NA	Backward	-2.55171	34.7501	694500	9718130
2015-10-03	3	34	TRUE	FALSE	10	Spotted Hyena	NA	NA	Forward	-2.54682	34.7466	694111	9718670
2015-10-03	3	34	TRUE	FALSE	10	Lion	111	109	Forward	-2.54406	34.7503	694518	9718970
2015-10-03	3	3	TRUE	FALSE	10	Spotted Hyena	NA	NA	Crossing	-2.53657	34.78	697827	9719800
2015-10-03	3	3	TRUE	FALSE	10	Spotted Hyena	NA	NA	Backward	-2.52044	34.7841	698287	9721580
2015-10-03	3	3	TRUE	FALSE	10	Spotted Hyena	NA	NA	Forward	-2.51959	34.7845	698332	9721670
2015-10-03	3	3	TRUE	FALSE	10	Spotted Hyena	NA	NA	Crossing	-2.51919	34.7847	698347	9721720
2015-10-03	3	32	TRUE	FALSE	10	Spotted Hyena	NA	NA	Crossing	-2.51581	34.7859	698487	9722090
2015-10-03	3	32	TRUE	FALSE	10	Spotted Hyena	NA	NA	Backward	-2.51225	34.7914	699095	9722490
2015-10-03	3	32	TRUE	FALSE	10	Spotted Hyena	NA	NA	Backward	-2.50426	34.7987	699915	9723370
2015-10-03	3	32	TRUE	FALSE	10	Spotted Hyena	NA	NA	Backward	-2.4947	34.811	701284	9724420
2015-10-03	3	32	TRUE	FALSE	10	Spotted Hyena	NA	NA	Forward	-2.48936	34.8132	701520	9725010
2015-10-03	3	32	TRUE	FALSE	10	Spotted Hyena	NA	NA	Backward	-2.48871	34.813	701509	9725090
2015-10-03	3	32	TRUE	FALSE	10	Spotted Hyena	NA	NA	Forward	-2.47768	34.8062	700750	9726310
2015-10-09	4	39	FALSE	TRUE	1	Spotted Hyena	NA	NA	Backward	-2.48345	34.9408	715716	9725650
2015-10-09	4	39	FALSE	TRUE	1	Spotted Hyena	NA	NA	Backward	-2.48307	34.9406	715693	9725690
2015-10-09	4	39	FALSE	TRUE	1	Spotted Hyena	NA	NA	Backward	-2.48027	34.9396	715582	9726000
2015-10-09	4	29	FALSE	TRUE	1	Spotted Hyena	NA	NA	Backward	-2.48019	34.9151	712860	9726010
2015-10-09	4	29	FALSE	TRUE	1	Spotted Hyena	NA	NA	Crossing	-2.47927	34.9145	712797	9726110
2015-10-09	4	39	FALSE	TRUE	1	Spotted Hyena	NA	NA	Forward	-2.47728	34.9386	715481	9726330
2015-10-09	4	29	FALSE	TRUE	1	Spotted Hyena	NA	NA	Forward	-2.47681	34.912	712518	9726390
2015-10-09	4	29	FALSE	TRUE	1	Spotted Hyena	NA	NA	Forward	-2.47419	34.9077	712034	9726680
2015-10-09	4	29	FALSE	TRUE	1	Spotted Hyena	NA	NA	Backward	-2.47364	34.9062	711873	9726740
2015-10-09	4	29	FALSE	TRUE	1	Spotted Hyena	NA	NA	Crossing	-2.4735	34.9057	711818	9726750
2015-10-09	4	29	FALSE	TRUE	1	Spotted Hyena	NA	NA	Crossing	-2.47349	34.9057	711820	9726750
2015-10-09	4	37	FALSE	TRUE	1	Spotted Hyena	NA	NA	Forward	-2.46961	34.8237	702696	9727200
2015-10-09	4	37	FALSE	TRUE	1	Spotted Hyena	NA	NA	Backward	-2.46958	34.8244	702778	9727200
2015-10-09	4	37	FALSE	TRUE	1	Spotted Hyena	NA	NA	Crossing	-2.46901	34.8637	707146	9727260
2015-10-09	4	37	FALSE	TRUE	1	Spotted Hyena	NA	NA	Forward	-2.46845	34.8562	706310	9727320
2015-10-09	4	37	FALSE	TRUE	1	Spotted Hyena	NA	NA	Crossing	-2.46849	34.8568	706379	9727320
2015-10-09	4	37	FALSE	TRUE	1	Spotted Hyena	NA	NA	Backward	-2.4682	34.8548	706157	9727350
2015-10-09	4	37	FALSE	TRUE	1	Spotted Hyena	NA	NA	Backward	-2.46791	34.8514	705778	9727380
2015-10-09	4	37	FALSE	TRUE	1	Spotted Hyena	NA	NA	Forward	-2.46759	34.8501	705633	9727420
2015-10-09	4	37	FALSE	TRUE	1	Spotted Hyena	NA	NA	Backward	-2.46754	34.8729	708167	9727420
2015-10-09	4	37	FALSE	TRUE	1	Spotted Hyena	NA	NA	Forward	-2.46742	34.8482	705426	9727430
2015-10-09	4	37	FALSE	TRUE	1	Spotted Hyena	NA	NA	Crossing	-2.46707	34.8463	705212	9727470
2015-10-09	4	37	FALSE	TRUE	1	Spotted Hyena	NA	NA	Crossing	-2.46522	34.8744	708342	9727670
2015-10-09	4	29	FALSE	TRUE	1	Spotted Hyena	NA	NA	Crossing	-2.46518	34.8918	710270	9727680
2015-10-09	4	37	FALSE	TRUE	1	Spotted Hyena	NA	NA	Crossing	-2.46496	34.8747	708367	9727700
2015-10-09	4	37	FALSE	TRUE	1	Spotted Hyena	NA	NA	Forward	-2.4648	34.8748	708384	9727720
2015-10-09	4	37	FALSE	TRUE	1	Spotted Hyena	NA	NA	Crossing	-2.4637	34.8757	708485	9727840
2015-10-09	4	37	FALSE	TRUE	1	Spotted Hyena	NA	NA	Backward	-2.46371	34.8757	708485	9727840
2015-10-09	4	39	FALSE	TRUE	1	Spotted Hyena	NA	NA	Forward	-2.46207	34.9359	715173	9728010
2015-10-09	4	37	FALSE	TRUE	1	Spotted Hyena	NA	NA	Backward	-2.46132	34.878	708738	9728100
2015-10-09	4	39	FALSE	TRUE	1	Spotted Hyena	NA	NA	Forward	-2.45921	34.9358	715165	9728330
2015-10-09	4	37	FALSE	TRUE	1	Spotted Hyena	NA	NA	Crossing	-2.45567	34.8743	708329	9728730
2015-10-09	4	37	FALSE	TRUE	1	Spotted Hyena	NA	NA	Crossing	-2.45517	34.8738	708276	9728790
2015-10-09	4	37	FALSE	TRUE	1	Spotted Hyena	NA	NA	Backward	-2.45457	34.8733	708213	9728850
2015-10-09	4	39	FALSE	TRUE	1	Spotted Hyena	NA	NA	Backward	-2.45321	34.9401	715650	9728990
2015-10-09	4	39	FALSE	TRUE	1	Spotted Hyena	NA	NA	Forward	-2.45306	34.9403	715666	9729010
2015-10-09	4	37	FALSE	TRUE	1	Spotted Hyena	NA	NA	Forward	-2.45212	34.87	707855	9729120
2015-10-09	4	37	FALSE	TRUE	1	Spotted Hyena	NA	NA	Backward	-2.45212	34.87	707855	9729120
2015-10-09	4	37	FALSE	TRUE	1	Spotted Hyena	NA	NA	Crossing	-2.44865	34.8674	707560	9729510
2015-10-09	4	39	FALSE	TRUE	1	Spotted Hyena	NA	NA	Backward	-2.44851	34.9454	716233	9729510
2015-10-09	4	37	FALSE	TRUE	1	Spotted Hyena	NA	NA	Forward	-2.44801	34.867	707512	9729580
2015-10-09	4	39	FALSE	TRUE	1	Spotted Hyena	NA	NA	Crossing	-2.44781	34.9468	716390	9729590
2015-10-09	4	38	FALSE	TRUE	1	Spotted Hyena	NA	NA	Crossing	-2.43119	34.8799	708951	9731440
2015-10-09	4	38	FALSE	TRUE	1	Spotted Hyena	NA	NA	Forward	-2.43096	34.8739	708288	9731460
2015-10-09	4	NA	FALSE	TRUE	1	Spotted Hyena	NA	NA	Crossing	0	0	0	0
2015-10-09	4	NA	FALSE	TRUE	1	Spotted Hyena	NA	NA	Forward	0	0	0	0
2015-10-07	4	29	TRUE	FALSE	2	Spotted Hyena	NA	NA	Backward	-2.50673	34.8866	709690	9723080
2015-10-07	4	29	TRUE	FALSE	2	Spotted Hyena	NA	NA	Forward	-2.50636	34.8862	709646	9723120
2015-10-07	4	29	TRUE	FALSE	2	Spotted Hyena	NA	NA	Forward	-2.5052	34.8842	709422	9723250
2015-10-07	4	29	TRUE	FALSE	2	Spotted Hyena	NA	NA	Backward	-2.50509	34.8841	709405	9723260
2015-10-07	4	29	TRUE	FALSE	2	Spotted Hyena	NA	NA	Forward	-2.49647	34.9168	713046	9724210
2015-10-07	4	4	TRUE	FALSE	2	Spotted Hyena	NA	NA	Forward	-2.495	34.9412	715767	9724370
2015-10-07	4	4	TRUE	FALSE	2	Spotted Hyena	NA	NA	Forward	-2.49332	34.9461	716304	9724550
2015-10-07	4	29	TRUE	FALSE	2	Spotted Hyena	NA	NA	Forward	-2.4925	34.9311	714642	9724650
2015-10-07	4	29	TRUE	FALSE	2	Spotted Hyena	NA	NA	Backward	-2.49228	34.8885	709903	9724680
2015-10-07	4	33	TRUE	FALSE	2	Spotted Hyena	NA	NA	Backward	-2.48803	34.8342	703863	9725160
2015-10-07	4	33	TRUE	FALSE	2	Cheetah	100	64	Backward	-2.48798	34.8406	704573	9725160
2015-10-07	4	33	TRUE	FALSE	2	Cheetah	105	79	Backward	-2.48799	34.8406	704577	9725160
2015-10-07	4	33	TRUE	FALSE	2	Spotted Hyena	NA	NA	Crossing	-2.48784	34.8397	704475	9725180
2015-10-07	4	29	TRUE	FALSE	2	Spotted Hyena	NA	NA	Crossing	-2.48701	34.8862	709646	9725260
2015-10-07	4	29	TRUE	FALSE	2	Spotted Hyena	NA	NA	Forward	-2.48418	34.8841	709417	9725580
2015-10-07	4	39	TRUE	FALSE	2	Spotted Hyena	NA	NA	Forward	-2.48299	34.9682	718768	9725690
2015-10-07	4	37	TRUE	FALSE	2	Spotted Hyena	NA	NA	Backward	-2.48157	34.857	706395	9725870
2015-10-07	4	26	TRUE	FALSE	2	Spotted Hyena	NA	NA	Backward	-2.48104	34.985	720636	9725910
2015-10-07	4	37	TRUE	FALSE	2	Spotted Hyena	NA	NA	Forward	-2.48112	34.8581	706519	9725920
2015-10-06	4	24	FALSE	TRUE	3	Spotted Hyena	NA	NA	Forward	-2.5692	35.0937	732715	9716140
2015-10-06	4	24	FALSE	TRUE	3	Spotted Hyena	NA	NA	Forward	-2.56493	35.0871	731978	9716610
2015-10-06	4	24	FALSE	TRUE	3	Spotted Hyena	NA	NA	Backward	-2.56435	35.0863	731891	9716670
2015-10-06	4	28	FALSE	TRUE	3	Spotted Hyena	NA	NA	Forward	-2.5598	35.08	731189	9717180
2015-10-06	4	28	FALSE	TRUE	3	Spotted Hyena	NA	NA	Forward	-2.55268	35.0725	730354	9717970
2015-10-06	4	28	FALSE	TRUE	3	Spotted Hyena	NA	NA	Crossing	-2.55031	35.0681	729870	9718230
2015-10-06	4	0	FALSE	TRUE	3	Spotted Hyena	NA	NA	Forward	-2.54731	35.0638	729390	9718560
2015-10-06	4	0	FALSE	TRUE	3	Spotted Hyena	NA	NA	Forward	-2.54477	35.0602	728996	9718840
2015-10-06	4	0	FALSE	TRUE	3	Spotted Hyena	NA	NA	Forward	-2.5429	35.0569	728629	9719050
2015-10-06	4	4	FALSE	TRUE	3	Spotted Hyena	NA	NA	Backward	-2.53836	34.9705	719013	9719570
2015-10-06	4	4	FALSE	TRUE	3	Spotted Hyena	NA	NA	Backward	-2.53836	34.9705	719014	9719570
2015-10-06	4	4	FALSE	TRUE	3	Spotted Hyena	NA	NA	Crossing	-2.53788	34.9716	719133	9719620
2015-10-06	4	4	FALSE	TRUE	3	Spotted Hyena	NA	NA	Backward	-2.53722	34.9728	719275	9719700
2015-10-06	4	4	FALSE	TRUE	3	Spotted Hyena	NA	NA	Forward	-2.53577	34.9611	717969	9719860
2015-10-06	4	4	FALSE	TRUE	3	Spotted Hyena	NA	NA	Crossing	-2.53578	34.9611	717969	9719860
2015-10-06	4	4	FALSE	TRUE	3	Spotted Hyena	NA	NA	Crossing	-2.53405	34.9585	717684	9720050
2015-10-06	4	27	FALSE	TRUE	3	Spotted Hyena	NA	NA	Forward	-2.53391	34.9842	720539	9720060
2015-10-06	4	27	FALSE	TRUE	3	Spotted Hyena	NA	NA	Backward	-2.53391	34.9842	720543	9720060
2015-10-06	4	4	FALSE	TRUE	3	Spotted Hyena	NA	NA	Forward	-2.53314	34.9571	717525	9720150
2015-10-06	4	4	FALSE	TRUE	3	Spotted Hyena	NA	NA	Backward	-2.53208	34.9557	717369	9720270
2015-10-06	4	4	FALSE	TRUE	3	Spotted Hyena	NA	NA	Crossing	-2.53049	34.9528	717043	9720440
2015-10-06	4	27	FALSE	TRUE	3	Spotted Hyena	NA	NA	Forward	-2.53036	34.9889	721066	9720450
2015-10-06	4	4	FALSE	TRUE	3	Spotted Hyena	NA	NA	Backward	-2.52993	34.9515	716897	9720510
2015-10-06	4	4	FALSE	TRUE	3	Spotted Hyena	NA	NA	Backward	-2.52982	34.9512	716866	9720520
2015-10-06	4	4	FALSE	TRUE	3	Spotted Hyena	NA	NA	Crossing	-2.52974	34.951	716851	9720530
2015-10-06	4	4	FALSE	TRUE	3	Spotted Hyena	NA	NA	Crossing	-2.52896	34.9495	716682	9720610
2015-10-06	4	4	FALSE	TRUE	3	Spotted Hyena	NA	NA	Forward	-2.52883	34.933	714842	9720630
2015-10-06	4	4	FALSE	TRUE	3	Spotted Hyena	NA	NA	Crossing	-2.52855	34.9286	714361	9720660
2015-10-06	4	4	FALSE	TRUE	3	Spotted Hyena	NA	NA	Forward	-2.52844	34.948	716518	9720670
2015-10-06	4	4	FALSE	TRUE	3	Spotted Hyena	NA	NA	Crossing	-2.52788	34.9352	715093	9720730
2015-10-06	4	4	FALSE	TRUE	3	Spotted Hyena	NA	NA	Backward	-2.52755	34.9265	714121	9720770
2015-10-06	4	4	FALSE	TRUE	3	Spotted Hyena	NA	NA	Forward	-2.52753	34.9358	715155	9720770
2015-10-06	4	4	FALSE	TRUE	3	Spotted Hyena	NA	NA	Backward	-2.52712	34.945	716183	9720820
2015-10-06	4	4	FALSE	TRUE	3	Spotted Hyena	NA	NA	Forward	-2.52623	34.9438	716045	9720920
2015-10-06	4	4	FALSE	TRUE	3	Spotted Hyena	NA	NA	Crossing	-2.52611	34.9253	713991	9720930
2015-10-06	4	4	FALSE	TRUE	3	Spotted Hyena	NA	NA	Forward	-2.52574	34.9415	715788	9720970
2015-10-06	4	4	FALSE	TRUE	3	Spotted Hyena	NA	NA	Crossing	-2.52547	34.9399	715610	9721000
2015-10-06	4	4	FALSE	TRUE	3	Spotted Hyena	NA	NA	Forward	-2.52544	34.9403	715658	9721000
2015-10-06	4	27	FALSE	TRUE	3	Spotted Hyena	NA	NA	Forward	-2.52528	34.9947	721706	9721010
2015-10-06	4	4	FALSE	TRUE	3	Spotted Hyena	NA	NA	Crossing	-2.52379	34.9231	713739	9721190
2015-10-06	4	0	FALSE	TRUE	3	Spotted Hyena	NA	NA	Backward	-2.5235	35.0304	725677	9721200
2015-10-06	4	4	FALSE	TRUE	3	Spotted Hyena	NA	NA	Crossing	-2.5236	34.9228	713708	9721210
2015-10-06	4	4	FALSE	TRUE	3	Spotted Hyena	NA	NA	Backward	-2.52341	34.9223	713660	9721230
2015-10-06	4	27	FALSE	TRUE	3	Spotted Hyena	NA	NA	Crossing	-2.52271	35.0254	725122	9721290
2015-10-06	4	30	FALSE	TRUE	3	Spotted Hyena	NA	NA	Forward	-2.52237	34.9196	713351	9721350
2015-10-06	4	30	FALSE	TRUE	3	Spotted Hyena	NA	NA	Forward	-2.52193	34.9182	713200	9721400
2015-10-06	4	30	FALSE	TRUE	3	Spotted Hyena	NA	NA	Crossing	-2.52091	34.9155	712895	9721510
2015-10-06	4	30	FALSE	TRUE	3	Spotted Hyena	NA	NA	Forward	-2.52092	34.9155	712896	9721510
2015-10-06	4	30	FALSE	TRUE	3	Spotted Hyena	NA	NA	Forward	-2.52077	34.9149	712835	9721520
2015-10-06	4	30	FALSE	TRUE	3	Spotted Hyena	NA	NA	Backward	-2.52013	34.9118	712484	9721600
2015-10-06	4	30	FALSE	TRUE	3	Spotted Hyena	NA	NA	Crossing	-2.5201	34.9123	712544	9721600
2015-10-06	4	30	FALSE	TRUE	3	Spotted Hyena	NA	NA	Forward	-2.51998	34.9114	712440	9721610
2015-10-06	4	30	FALSE	TRUE	3	Spotted Hyena	NA	NA	Crossing	-2.5194	34.9102	712305	9721680
2015-10-06	4	30	FALSE	TRUE	3	Spotted Hyena	NA	NA	Crossing	-2.51909	34.9089	712168	9721710
2015-10-06	4	30	FALSE	TRUE	3	Spotted Hyena	NA	NA	Backward	-2.51903	34.9088	712149	9721720
2015-10-06	4	27	FALSE	TRUE	3	Spotted Hyena	NA	NA	Backward	-2.51888	35.0109	723516	9721720
2015-10-06	4	27	FALSE	TRUE	3	Spotted Hyena	NA	NA	Forward	-2.51888	35.0109	723516	9721720
2015-10-06	4	29	FALSE	TRUE	3	Spotted Hyena	NA	NA	Backward	-2.51398	34.8959	710716	9722280
2015-10-06	4	29	FALSE	TRUE	3	Spotted Hyena	NA	NA	Forward	-2.51357	34.8952	710643	9722320
2015-10-06	4	29	FALSE	TRUE	3	Spotted Hyena	NA	NA	Backward	-2.51298	34.894	710506	9722390
2015-10-06	4	29	FALSE	TRUE	3	Spotted Hyena	NA	NA	Backward	-2.51159	34.8912	710197	9722540
2015-10-06	4	29	FALSE	TRUE	3	Spotted Hyena	NA	NA	Crossing	-2.51083	34.8904	710109	9722630
2015-10-06	4	29	FALSE	TRUE	3	Spotted Hyena	NA	NA	Backward	-2.51045	34.8898	710045	9722670
2015-10-06	4	29	FALSE	TRUE	3	Spotted Hyena	NA	NA	Forward	-2.51036	34.8897	710035	9722680
2015-10-08	4	1	TRUE	FALSE	4	Spotted Hyena	NA	NA	Backward	-2.64147	35.1777	742044	9708130
2015-10-08	4	1	TRUE	FALSE	4	Spotted Hyena	NA	NA	Backward	-2.63837	35.1749	741735	9708470
2015-10-08	4	1	TRUE	FALSE	4	Spotted Hyena	NA	NA	Forward	-2.63219	35.1677	740928	9709160
2015-10-08	4	1	TRUE	FALSE	4	Spotted Hyena	NA	NA	Forward	-2.62942	35.1634	740458	9709460
2015-10-08	4	1	TRUE	FALSE	4	Spotted Hyena	NA	NA	Forward	-2.62629	35.1608	740161	9709810
2015-10-08	4	1	TRUE	FALSE	4	Spotted Hyena	NA	NA	Backward	-2.62617	35.1607	740160	9709820
2015-10-08	4	1	TRUE	FALSE	4	Spotted Hyena	NA	NA	Crossing	-2.62572	35.1598	740060	9709870
2015-10-08	4	1	TRUE	FALSE	4	Lion	119	109	Forward	-2.6254	35.1593	740001	9709910
2015-10-08	4	1	TRUE	FALSE	4	Spotted Hyena	NA	NA	Backward	-2.62474	35.1591	739979	9709980
2015-10-08	4	1	TRUE	FALSE	4	Lion	128	101	Forward	-2.62459	35.1591	739980	9710000
2015-10-08	4	25	TRUE	FALSE	4	Lion	113	97	Forward	-2.60957	35.1604	740120	9711660
2015-10-08	4	25	TRUE	FALSE	4	Lion	114	91	Forward	-2.60848	35.1604	740125	9711780
2015-10-08	4	25	TRUE	FALSE	4	Lion	136	115	Forward	-2.60769	35.16	740082	9711870
2015-10-08	4	25	TRUE	FALSE	4	Spotted Hyena	NA	NA	Forward	-2.60227	35.1576	739812	9712470
2015-10-08	4	25	TRUE	FALSE	4	Lion	61	68	Backward	-2.60014	35.1575	739803	9712700
2015-10-08	4	25	TRUE	FALSE	4	Lion	78	71	Backward	-2.59976	35.1574	739789	9712750
2015-10-08	4	25	TRUE	FALSE	4	Lion	121	101	Backward	-2.59963	35.1573	739784	9712760
2015-10-08	4	25	TRUE	FALSE	4	Spotted Hyena	NA	NA	Forward	-2.59727	35.1564	739686	9713020
2015-10-08	4	28	TRUE	FALSE	4	Spotted Hyena	NA	NA	Forward	-2.58617	35.047	727514	9714270
2015-10-08	4	25	TRUE	FALSE	4	Spotted Hyena	NA	NA	Forward	-2.585	35.1446	738375	9714380
2015-10-08	4	28	TRUE	FALSE	4	Spotted Hyena	NA	NA	Backward	-2.58357	35.0353	726214	9714560
2015-10-08	4	28	TRUE	FALSE	4	Spotted Hyena	NA	NA	Crossing	-2.58264	35.0324	725896	9714660
2015-10-08	4	28	TRUE	FALSE	4	Spotted Hyena	NA	NA	Forward	-2.58269	35.0326	725912	9714660
2015-10-08	4	28	TRUE	FALSE	4	Spotted Hyena	NA	NA	Crossing	-2.58137	35.0748	730607	9714790
2015-10-08	4	28	TRUE	FALSE	4	Spotted Hyena	NA	NA	Forward	-2.5793	35.082	731410	9715020
2015-10-08	4	25	TRUE	FALSE	4	Spotted Hyena	NA	NA	Crossing	-2.5771	35.1387	737720	9715250
2015-10-08	4	24	TRUE	FALSE	4	Spotted Hyena	NA	NA	Forward	-2.57566	35.0968	733061	9715420
2015-10-08	4	27	TRUE	FALSE	4	Spotted Hyena	NA	NA	Forward	-2.57494	35.0061	722968	9715520
2015-10-08	4	27	TRUE	FALSE	4	Cheetah	90	77	Forward	-2.57493	35.0061	722969	9715520
2015-10-08	4	27	TRUE	FALSE	4	Lion	127	109	Forward	-2.57481	35.0062	722981	9715530
2015-10-08	4	27	TRUE	FALSE	4	Spotted Hyena	NA	NA	Backward	-2.57342	35.0107	723477	9715680
2015-10-08	4	24	TRUE	FALSE	4	Spotted Hyena	NA	NA	Backward	-2.57119	35.1049	733963	9715920
2015-10-08	4	24	TRUE	FALSE	4	Spotted Hyena	NA	NA	Backward	-2.56954	35.1109	734626	9716100
2015-10-08	4	24	TRUE	FALSE	4	Spotted Hyena	NA	NA	Forward	-2.56868	35.1319	736959	9716190
2015-10-08	4	24	TRUE	FALSE	4	Spotted Hyena	NA	NA	Backward	-2.56815	35.1314	736906	9716250
2015-10-08	4	31	FALSE	TRUE	5	Lion	149	129	Backward	-2.61033	34.9471	716400	9711610
2015-10-08	4	31	FALSE	TRUE	5	Spotted Hyena	NA	NA	Backward	-2.605	34.9414	715768	9712200
2015-10-08	4	31	FALSE	TRUE	5	Lion	134	105	Backward	-2.60466	34.9483	716529	9712240
2015-10-08	4	31	FALSE	TRUE	5	Lion	129	105	Backward	-2.60466	34.9483	716530	9712240
2015-10-08	4	31	FALSE	TRUE	5	Spotted Hyena	NA	NA	Forward	-2.5981	34.9469	716377	9712970
2015-10-08	4	31	FALSE	TRUE	5	Spotted Hyena	NA	NA	Forward	-2.59372	34.9317	714686	9713450
2015-10-08	4	31	FALSE	TRUE	5	Spotted Hyena	NA	NA	Forward	-2.5888	34.9269	714155	9714000
2015-10-08	4	31	FALSE	TRUE	5	Spotted Hyena	NA	NA	Crossing	-2.58557	34.9423	715871	9714350
2015-10-08	4	31	FALSE	TRUE	5	Spotted Hyena	NA	NA	Backward	-2.58312	34.9415	715785	9714620
2015-10-08	4	31	FALSE	TRUE	5	Spotted Hyena	NA	NA	Crossing	-2.58273	34.9415	715778	9714670
2015-10-08	4	31	FALSE	TRUE	5	Spotted Hyena	NA	NA	Crossing	-2.57497	34.9356	715126	9715530
2015-10-08	4	31	FALSE	TRUE	5	Spotted Hyena	NA	NA	Backward	-2.57412	34.9343	714986	9715620
2015-10-08	4	31	FALSE	TRUE	5	Spotted Hyena	NA	NA	Forward	-2.57167	34.9314	714662	9715890
2015-10-08	4	31	FALSE	TRUE	5	Spotted Hyena	NA	NA	Forward	-2.56832	34.9298	714484	9716260
2015-10-08	4	31	FALSE	TRUE	5	Spotted Hyena	NA	NA	Forward	-2.56757	34.9296	714462	9716350
2015-10-08	4	31	FALSE	TRUE	5	Spotted Hyena	NA	NA	Crossing	-2.56728	34.9295	714446	9716380
2015-10-08	4	31	FALSE	TRUE	5	Spotted Hyena	NA	NA	Forward	-2.56509	34.9282	714305	9716620
2015-10-08	4	30	FALSE	TRUE	5	Spotted Hyena	NA	NA	Forward	-2.56303	34.9263	714097	9716850
2015-10-08	4	30	FALSE	TRUE	5	Spotted Hyena	NA	NA	Forward	-2.56202	34.9258	714039	9716960
2015-10-08	4	30	FALSE	TRUE	5	Spotted Hyena	NA	NA	Crossing	-2.55394	34.9228	713706	9717850
2015-10-08	4	30	FALSE	TRUE	5	Spotted Hyena	NA	NA	Backward	-2.55097	34.9184	713220	9718180
2015-10-08	4	30	FALSE	TRUE	5	Spotted Hyena	NA	NA	Forward	-2.54887	34.9153	712871	9718420
2015-10-08	4	30	FALSE	TRUE	5	Spotted Hyena	NA	NA	Crossing	-2.54418	34.9123	712538	9718940
2015-10-08	4	30	FALSE	TRUE	5	Spotted Hyena	NA	NA	Crossing	-2.54352	34.9119	712501	9719010
2015-10-08	4	30	FALSE	TRUE	5	Spotted Hyena	NA	NA	Crossing	-2.54294	34.9081	712069	9719070
2015-10-08	4	30	FALSE	TRUE	5	Spotted Hyena	NA	NA	Forward	-2.54067	34.9033	711543	9719330
2015-10-08	4	30	FALSE	TRUE	5	Spotted Hyena	NA	NA	Forward	-2.53917	34.8997	711140	9719490
2015-10-08	4	30	FALSE	TRUE	5	Spotted Hyena	NA	NA	Forward	-2.53774	34.8974	710884	9719650
2015-10-08	4	30	FALSE	TRUE	5	Spotted Hyena	NA	NA	Crossing	-2.53467	34.8943	710538	9719990
2015-10-08	4	30	FALSE	TRUE	5	Spotted Hyena	NA	NA	Forward	-2.53151	34.8951	710626	9720340
2015-10-08	4	30	FALSE	TRUE	5	Spotted Hyena	NA	NA	Backward	-2.52977	34.8962	710757	9720530
2015-10-08	4	30	FALSE	TRUE	5	Spotted Hyena	NA	NA	Forward	-2.52959	34.8962	710754	9720550
2015-10-08	4	30	FALSE	TRUE	5	Spotted Hyena	NA	NA	Backward	-2.52881	34.896	710729	9720640
2015-10-08	4	30	FALSE	TRUE	5	Spotted Hyena	NA	NA	Forward	-2.52833	34.8958	710712	9720690
2015-10-08	4	30	FALSE	TRUE	5	Spotted Hyena	NA	NA	Forward	-2.52798	34.8947	710589	9720730
2015-10-08	4	30	FALSE	TRUE	5	Spotted Hyena	NA	NA	Forward	-2.52656	34.8928	710370	9720890
2015-10-08	4	30	FALSE	TRUE	5	Spotted Hyena	NA	NA	Crossing	-2.52642	34.8922	710309	9720900
2015-10-08	4	30	FALSE	TRUE	5	Spotted Hyena	NA	NA	Crossing	-2.52542	34.8877	709811	9721010
2015-10-08	4	30	FALSE	TRUE	5	Spotted Hyena	NA	NA	Crossing	-2.52411	34.885	709501	9721160
2015-10-08	4	30	FALSE	TRUE	5	Spotted Hyena	NA	NA	Forward	-2.52402	34.8824	709218	9721170
2015-10-08	4	30	FALSE	TRUE	5	Spotted Hyena	NA	NA	Backward	-2.52373	34.8863	709655	9721200
2015-10-08	4	30	FALSE	TRUE	5	Spotted Hyena	NA	NA	Forward	-2.52373	34.8864	709659	9721200
2015-10-08	4	33	FALSE	TRUE	5	Spotted Hyena	NA	NA	Forward	-2.52131	34.8735	708226	9721470
2015-10-08	4	33	FALSE	TRUE	5	Spotted Hyena	NA	NA	Forward	-2.5187	34.8713	707980	9721760
2015-10-08	4	33	FALSE	TRUE	5	Lion	124	101	Crossing	-2.50909	34.8635	707122	9722820
2015-10-08	4	33	FALSE	TRUE	5	Lion	115	96	Crossing	-2.50909	34.8636	707123	9722820
2015-10-08	4	33	FALSE	TRUE	5	Lion	128	103	Backward	-2.5091	34.8636	707124	9722820
2015-10-08	4	33	FALSE	TRUE	5	Lion	98	105	Crossing	-2.50912	34.8636	707124	9722820
2015-10-08	4	33	FALSE	TRUE	5	Lion	124	109	Crossing	-2.50912	34.8636	707124	9722820
2015-10-08	4	33	FALSE	TRUE	5	Lion	132	116	Forward	-2.50916	34.8636	707128	9722820
2015-10-08	4	33	FALSE	TRUE	5	Lion	109	90	Forward	-2.50903	34.8635	707122	9722830
2015-10-08	4	33	FALSE	TRUE	5	Spotted Hyena	NA	NA	Forward	-2.50788	34.8632	707085	9722960
2015-10-08	4	33	FALSE	TRUE	5	Lion	NA	NA	Forward	-2.50659	34.862	706953	9723100
2015-10-08	4	33	FALSE	TRUE	5	Lion	NA	NA	Backward	-2.5065	34.8619	706935	9723110
2015-10-08	4	33	FALSE	TRUE	5	Lion	NA	NA	Crossing	-2.50646	34.8618	706928	9723120
2015-10-08	4	33	FALSE	TRUE	5	Spotted Hyena	NA	NA	Forward	-2.50399	34.8567	706366	9723390
2015-10-08	4	33	FALSE	TRUE	5	Spotted Hyena	NA	NA	Backward	-2.50265	34.8534	705993	9723540
2015-10-08	4	33	FALSE	TRUE	5	Spotted Hyena	NA	NA	Forward	-2.50244	34.8532	705968	9723560
2015-10-08	4	33	FALSE	TRUE	5	Spotted Hyena	NA	NA	Crossing	-2.50058	34.8513	705763	9723770
2015-10-08	4	33	FALSE	TRUE	5	Spotted Hyena	NA	NA	Crossing	-2.50003	34.8508	705706	9723830
2015-10-08	4	33	FALSE	TRUE	5	Spotted Hyena	NA	NA	Backward	-2.49731	34.8476	705354	9724130
2015-10-08	4	33	FALSE	TRUE	5	Spotted Hyena	NA	NA	Forward	-2.496	34.8459	705158	9724270
2015-10-08	4	33	FALSE	TRUE	5	Spotted Hyena	NA	NA	Backward	-2.49574	34.8455	705119	9724300
2015-10-08	4	33	FALSE	TRUE	5	Spotted Hyena	NA	NA	Backward	-2.49408	34.8434	704886	9724490
2015-10-08	4	33	FALSE	TRUE	5	Spotted Hyena	NA	NA	Forward	-2.49309	34.842	704726	9724600
2015-10-08	4	33	FALSE	TRUE	5	Spotted Hyena	NA	NA	Forward	-2.49083	34.8351	703965	9724850
2015-10-09	4	14	TRUE	FALSE	6	Lion	125	106	Backward	-2.75015	34.8656	707315	9696160
2015-10-09	4	14	TRUE	FALSE	6	Lion	120	107	Backward	-2.75014	34.8657	707317	9696170
2015-10-09	4	14	TRUE	FALSE	6	Lion	127	111	Backward	-2.74731	34.8675	707524	9696480
2015-10-09	4	11	TRUE	FALSE	6	Spotted Hyena	NA	NA	Forward	-2.73652	34.8781	708704	9697670
2015-10-09	4	20	TRUE	FALSE	6	Spotted Hyena	NA	NA	Backward	-2.72676	34.9545	717207	9698740
2015-10-09	4	20	TRUE	FALSE	6	Spotted Hyena	NA	NA	Crossing	-2.72638	34.9547	717225	9698780
2015-10-09	4	20	TRUE	FALSE	6	Spotted Hyena	NA	NA	Backward	-2.7244	34.9554	717299	9699000
2015-10-09	4	20	TRUE	FALSE	6	Spotted Hyena	NA	NA	Forward	-2.72364	34.9558	717353	9699080
2015-10-09	4	11	TRUE	FALSE	6	Spotted Hyena	NA	NA	Backward	-2.72188	34.892	710247	9699290
2015-10-09	4	11	TRUE	FALSE	6	Spotted Hyena	NA	NA	Forward	-2.71782	34.8969	710800	9699740
2015-10-09	4	11	TRUE	FALSE	6	Spotted Hyena	NA	NA	Crossing	-2.7163	34.8988	711010	9699900
2015-10-09	4	11	TRUE	FALSE	6	Spotted Hyena	NA	NA	Forward	-2.71366	34.9119	712467	9700190
2015-10-09	4	11	TRUE	FALSE	6	Spotted Hyena	NA	NA	Backward	-2.71275	34.9026	711430	9700290
2015-10-09	4	20	TRUE	FALSE	6	Spotted Hyena	NA	NA	Crossing	-2.71115	34.9226	713659	9700470
2015-10-09	4	11	TRUE	FALSE	6	Spotted Hyena	NA	NA	Crossing	-2.71071	34.9065	711866	9700520
2015-10-09	4	11	TRUE	FALSE	6	Spotted Hyena	NA	NA	Forward	-2.70976	34.9042	711614	9700620
2015-10-09	4	11	TRUE	FALSE	6	Spotted Hyena	NA	NA	Backward	-2.70964	34.9056	711770	9700640
2015-10-09	4	20	TRUE	FALSE	6	Spotted Hyena	NA	NA	Backward	-2.69718	34.964	718264	9702010
2015-10-09	4	20	TRUE	FALSE	6	Spotted Hyena	NA	NA	Crossing	-2.69282	34.9655	718437	9702490
2015-10-09	4	20	TRUE	FALSE	6	Lion	136	103	Forward	-2.68546	34.9681	718723	9703300
2015-10-09	4	20	TRUE	FALSE	6	Lion	115	92	Forward	-2.68546	34.9681	718723	9703300
2015-10-09	4	20	TRUE	FALSE	6	Spotted Hyena	NA	NA	Forward	-2.68271	34.9686	718773	9703610
2015-10-09	4	20	TRUE	FALSE	6	Spotted Hyena	NA	NA	Forward	-2.67693	34.9692	718843	9704240
2015-10-09	4	2	TRUE	FALSE	6	Spotted Hyena	NA	NA	Backward	-2.6716	34.9673	718640	9704830
2015-10-09	4	2	TRUE	FALSE	6	Spotted Hyena	NA	NA	Backward	-2.67155	34.9673	718634	9704840
2015-10-09	4	2	TRUE	FALSE	6	Spotted Hyena	NA	NA	Forward	-2.65427	34.9632	718187	9706750
2015-10-09	4	2	TRUE	FALSE	6	Spotted Hyena	NA	NA	Crossing	-2.64873	34.9622	718074	9707360
2015-10-09	4	2	TRUE	FALSE	6	Spotted Hyena	NA	NA	Forward	-2.64454	34.9596	717784	9707830
2015-10-09	4	2	TRUE	FALSE	6	Spotted Hyena	NA	NA	Backward	-2.63848	34.9554	717316	9708500
2015-10-09	4	2	TRUE	FALSE	6	Spotted Hyena	NA	NA	Backward	-2.63366	34.9527	717019	9709030
2015-10-09	4	2	TRUE	FALSE	6	Spotted Hyena	NA	NA	Backward	-2.63218	34.9521	716952	9709200
2015-10-09	4	2	TRUE	FALSE	6	Lion	128	102	Forward	-2.63218	34.9521	716952	9709200
2015-10-09	4	2	TRUE	FALSE	6	Spotted Hyena	NA	NA	Forward	-2.63218	34.9521	716952	9709200
2015-10-09	4	2	TRUE	FALSE	6	Lion	132	113	Forward	-2.63217	34.9521	716955	9709200
2015-10-09	4	2	TRUE	FALSE	6	Lion	128	105	Forward	-2.63219	34.9521	716955	9709200
2015-10-09	4	2	TRUE	FALSE	6	Lion	135	113	Forward	-2.63218	34.9521	716955	9709200
2015-10-09	4	2	TRUE	FALSE	6	Spotted Hyena	NA	NA	Forward	-2.62738	34.9504	716763	9709730
2015-10-09	4	2	TRUE	FALSE	6	Spotted Hyena	NA	NA	Crossing	-2.62259	34.9501	716733	9710260
2015-10-09	4	2	TRUE	FALSE	6	Spotted Hyena	NA	NA	Backward	-2.61373	34.9477	716469	9711240
2015-10-09	4	2	TRUE	FALSE	6	Spotted Hyena	NA	NA	Backward	-2.61262	34.9472	716414	9711360
2015-10-09	4	2	TRUE	FALSE	6	Lion	127	110	Forward	-2.61261	34.9472	716415	9711360
2015-10-09	4	2	TRUE	FALSE	6	Spotted Hyena	NA	NA	Backward	-2.61264	34.9473	716417	9711360
2015-10-09	4	2	TRUE	FALSE	6	Lion	131	109	Forward	-2.61258	34.9472	716416	9711370
2015-10-10	4	10	TRUE	FALSE	7	Spotted Hyena	NA	NA	Backward	-2.80864	35.0315	725751	9689670
2015-10-10	4	10	TRUE	FALSE	7	Spotted Hyena	NA	NA	Forward	-2.80795	35.0327	725884	9689740
2015-10-10	4	10	TRUE	FALSE	7	Spotted Hyena	NA	NA	Backward	-2.80713	35.034	726033	9689830
2015-10-10	4	43	TRUE	FALSE	7	Spotted Hyena	NA	NA	Backward	-2.80598	35.0354	726179	9689960
2015-10-10	4	43	TRUE	FALSE	7	Spotted Hyena	NA	NA	Forward	-2.80162	35.04	726699	9690440
2015-10-10	4	40	TRUE	FALSE	7	Spotted Hyena	NA	NA	Forward	-2.78121	35.0733	730401	9692690
2015-10-10	4	40	TRUE	FALSE	7	Spotted Hyena	NA	NA	Forward	-2.76719	35.0909	732360	9694240
2015-10-10	4	41	TRUE	FALSE	7	Spotted Hyena	NA	NA	Backward	-2.74671	35.0971	733060	9696500
2015-10-10	4	41	TRUE	FALSE	7	Spotted Hyena	NA	NA	Backward	-2.73772	35.0874	731982	9697500
2015-10-10	4	44	TRUE	FALSE	7	Spotted Hyena	NA	NA	Forward	-2.72313	35.0741	730508	9699120
2015-10-10	4	44	TRUE	FALSE	7	Spotted Hyena	NA	NA	Forward	-2.7203	35.0725	730332	9699430
2015-10-10	4	44	TRUE	FALSE	7	Spotted Hyena	NA	NA	Backward	-2.72016	35.0725	730327	9699440
[truncated: 1,700 more rows]
