# Supplementary material for: Estimating Lion Abundance using N-mixture Models for Social Species
Source: Sci Rep. 2016 Oct 27;6:35920. doi: 10.1038/srep35920 (PMC5082374; doi:10.1038/srep35920)
Supplement: Supplementary Table S4 [file srep35920-s5.xls]

## Sheet: Sheet1
Cell_ID	Hard_Road	Hard_TwoTrack	Hard_Other	Medium_Road	Medium_TwoTrack	Soft_Road	Soft_TwoTrack	RouteLength_Km	RoadLength_Km	RiverLength_Km	Kopje_Count	Bare_Ground	Closed_Grassland	Dense_Grassland	Forest_Woodland	Open_Sparse_Grassland	Shrubbed_Grassland	Shrubland	Water
0	0	4.03322	0	0	1.44081	0	0	5.47403	5.491	30.6555	0	0.010256	2.01819	16.1976	11.6036	3.92559	3.40643	2.83828	0
1	0	0.931575	2.664	0.400602	0.606637	0	0.186907	4.78972	4.4907	14.3363	7	0.413554	29.9335	3.03019	0.027962	2.25749	3.84174	0.495439	0
2	0	1.18787	0	3.16755	2.75378	0.266838	0.301699	7.67774	7.4841	9.76166	0	0	0.469876	28.046	1.05394	8.0423	2.34703	0.040803	0
3	0.577783	3.91318	0.354651	1.88472	3.82883	0	0.365853	10.925	27.3356	20.2645	0	0	25.6385	7.63372	0.578106	1.54012	4.52929	0.08021	0
4	2.43101	5.46023	0.293109	0.365056	2.87135	0	0	11.4207	18.4301	27.3881	6	0.0009	2.81732	16.7978	0.163343	0.111938	19.1827	0.925883	0
5	0	6.51137	0	0	0.109744	0.163837	0.196031	6.98098	6.9693	12.0283	0	0.019122	6.70755	25.428	0.971286	1.80829	4.67562	0.390038	0
6	0	0	0	0	0	0	0	0	11.2843	25.7871	9	0.04613	18.4767	8.46921	1.21723	1.71464	8.57559	1.07146	0.428953
7	0	0	0	0	0	0	0	0	6.8107	13.6199	0	0	24.1803	7.95839	0.037783	4.70103	2.06171	1.06065	0
8	0	0	0	0	0	0	0	0	12.1335	5.78224	1	0	24.5253	1.99336	0.179546	4.33506	8.02737	0.939312	0
9	0	1.64865	0	0	0	0	0	1.64865	4.7236	0.285849	0	0	17.4309	10.974	0.003996	9.15613	2.41235	0.022554	0
10	0	2.24882	0	0	0	0	0	2.24882	12.4096	1.47247	0	0	31.5829	2.26367	0	4.02048	2.13281	0	0
11	0	5.75299	0	0.069593	2.13241	0	0	7.95498	9.7398	16.8596	0	0	13.6395	20.4182	0.146434	1.89556	3.71772	0.182507	0
12	0	0	0	0	0	0	0	0	0	15.1874	0	0	17.8972	5.07394	0.011722	3.63082	13.1402	0.245995	0
13	0	0	0	0	0	0	0	0	0	8.39559	0	0	32.4211	0.403001	0.0027	5.149	2.01235	0.011746	0
14	0	0.63537	0	0	0.708577	0	0	1.34395	1.6265	23.5978	0	0.011281	24.2792	5.11721	0.328764	4.4444	5.31738	0.501673	0
15	0	3.55447	0	0.249875	1.87526	0	0.051208	5.73081	26.5335	21.7517	0	0	27.2719	2.9218	0.561113	1.05107	8.06042	0.133583	0
16	0	0	0	0	0	0	0	0	7.2221	18.0601	0	0	28.9241	5.63625	0.536743	2.20235	2.66987	0.030621	0
17	0	0	0	0	0	0	0	0	0	23.044	5	0	27.1342	5.67797	0.212773	3.99307	2.77964	0.202274	0
18	0	0	0	0	0	0	0	0	11.2412	20.9779	0	0	10.5811	20.5472	0.224706	5.68051	2.58389	0.382536	0
19	0	0	0	0	0	0	0	0	19.7428	17.6271	14	0	12.8256	13.1856	0.489473	10.1451	3.16795	0.186159	0
20	0.03856	6.1941	0	0.364983	2.11743	0	0.229508	8.94458	18.5445	8.05502	7	0	7.54507	24.2012	0.318142	5.02255	2.0839	0.829003	0
21	0	6.85944	0.228716	0.017304	0.354515	0	0	7.45997	13.9833	12.4033	0	0.188364	0.393095	34.5009	0.82491	1.42335	2.51834	0.150987	0
22	0	0	0	0	0	0	0	0	6.586	0.919496	0	0.000576	8.70805	27.4685	0.016974	2.50135	1.2585	0.045982	0
23	0	0	0	0	0	0	0	0	4.5584	3.82968	0	0.0009	7.25501	27.8522	0.019617	2.89723	1.92367	0.051251	0
24	0	5.19609	0	0	2.36701	0	0.145951	7.70904	8.8476	29.3431	1	0	1.75817	13.9813	6.37901	9.88287	6.79091	1.20765	0
25	0.267383	2.65045	0.4217	0	1.68001	0	0.465127	5.48467	5.4892	17.9256	3	0.575951	11.2682	19.7671	0.31027	1.58996	6.04569	0.442756	0
26	0	1.3959	0	0	1.11036	0	0	2.50626	5.6112	39.4853	0	0	5.20108	18.1193	4.68547	1.6247	6.92657	3.44278	0
27	0.939924	3.61762	0	0.612964	4.26165	0	0	9.43216	23.0427	17.4584	4	0	1.42212	17.4315	1.11931	0.340117	17.3274	2.35946	0
28	0	6.74638	0	0	3.59437	0	0.183083	10.5238	10.4919	9.08085	0	0.0018	0.399253	28.0969	2.69622	3.80544	4.41121	0.589033	0
29	0	5.35736	0	0.722185	11.9198	0	0	17.9994	50.2131	22.3351	9	0	4.58115	6.1214	0.394324	0.220464	28.0804	0.602141	0
30	0.356811	3.80185	0	0.182746	6.04478	0	0.396866	10.7831	31.2998	31.3035	2	0	7.39297	6.311	0.250651	0.132291	24.5297	1.38329	0
31	3.09555	7.37548	0.37144	0.989392	4.04913	0	0.333972	16.215	19.4204	19.919	0	0.133613	2.51661	16.6068	0.582568	0.422187	18.8871	0.851034	0
32	8.10481	0.259324	0	0.225038	0.197064	0	0	8.78623	41.2972	29.7359	1	0	22.2532	3.07681	1.65445	0.857974	11.9762	0.1812	0
33	1.45738	4.24124	0	2.77552	5.06424	0	0	13.5384	40.9191	23.3746	0	0	17.5713	6.57967	0.21468	0.93059	13.3587	1.34503	0
34	0.339145	0.941509	0	0.724355	0.221499	0	0.222202	2.44871	19.2547	20.6218	0	0	17.1537	3.03731	3.29095	4.0032	11.5472	0.967551	0
35	0	0	0	0	0	0	0	0	7.8455	17.4884	0	0	24.1688	8.3318	0.222746	3.02555	4.10868	0.142317	0
36	0.417386	7.52885	0	0.928709	5.68322	0.316453	1.1878	16.0624	16.3574	20.815	0	0	6.42054	4.77238	12.3841	1.97543	7.65982	6.78767	0
37	3.25798	5.89574	0	3.33068	3.01161	0.523709	0	16.0197	43.911	33.755	5	0	10.0972	2.858	4.19625	1.09316	20.0581	1.69722	0
38	1.19496	0	0	0.330997	0	0	0	1.52596	15.2113	47.6999	5	0	1.29164	1.00132	10.4495	1.93546	22.5685	2.75358	0
39	0.636527	5.89015	0	0	0.892188	0	0	7.41886	8.8796	45.6503	6	0	3.90136	9.14291	4.16209	0.131098	20.8262	1.83621	0
40	0.2913	5.91537	0	0	0	0	0	6.20667	23.4077	1.99927	3	0.0009	30.3904	0.736215	0	5.82475	3.01813	0.029524	0
41	0	4.58396	0	0	0	0	0	4.58396	22.2001	0	13	0.0036	23.4764	1.51894	0	1.6079	13.3924	0.000616	0
42	0	0	0	0	0	0	0	0	12.9123	2.89538	4	0	9.73221	0.420854	0	0.494667	29.3522	0	0
43	0	2.38917	0	0	0	0	0	2.38917	2.3683	0	0	0.001516	23.7833	5.05767	0	6.58018	4.57728	0	0
44	0	10.5413	0.356716	0	0	0	0	10.8981	26.1484	2.93743	10	0.026612	17.2914	15.6352	0.00468	3.91705	3.11737	0.007595	0
45	0	0	0	0	0	0	0	0	3.962	5.24873	0	0.020873	22.1039	6.87815	0	4.71294	6.26837	0.015656	0
46	0	0	0	0	0	0	0	0	0	0	0	0	26.7924	7.51678	0	5.22681	0.463916	0	0
